# Supplementary material for: QTL Analysis of Spike Morphological Traits and Plant Height in Winter Wheat (Triticum aestivum L.) Using a High-Density SNP and SSR-Based Linkage Map
Source: Front Plant Sci. 2016 Nov 7;7:1617. doi: 10.3389/fpls.2016.01617 (PMC5097907; doi:10.3389/fpls.2016.01617)
Supplement: Supplementary file 1 [file DataSheet1.xls]

## Sheet: Authors
	Supporting Information: Zhai et al. 10.3389/fpls.2016.01617
	QTL Analysis of Spike Morphological Traits and Plant Height in Winter Wheat (Triticum aestivum L.) Using a High-Density SNP and SSR-Based Linkage Map
	Huijie Zhai 1, 2, Zhiyu Feng 1, 2, Jiang Li 1, 2, Xinye Liu 1, 2, Shihe Xiao 3, Zhongfu Ni 1, 2 *, Qixin Sun 1, 2 *
	1 State Key Laboratory for Agrobiotechnology, Key Laboratory of Crop Heterosis and Utilization, Beijing Key Laboratory of Crop Genetic Improvement, China Agricultural University, Beijing, China,
	2 National Plant Gene Research Centre, Beijing, China,
	3 Institute of Crop Science, Chinese Academy of Agricultural Sciences, Beijing, China
	*Correspondence:
	Zhongfu Ni, nizf@cau.edu.cn; Qixin Sun, qxsun@cau.edu.cn

## Sheet: Appendix A
Appendix A | Genetic linkage map constructed with the Y8679/J411 RIL population
Centromere	unique loci	Map (cM)	Marker name	Top blastn hit against wheat unigenes	Top blastx hit against rice protein sequences	Top blastx hit against Brachypodium protein sequences	Wang et al. (2014) top blastn hit against chromosome survey sequence (CSS) contigs	Wang et al. (2014) chromosome/cM	Gao et al. (2015) chromosome/cM	1,252 newly mapped SNP markers for wheat	Approximate position of Rht, Ppd, Vrn and Q genes
	1A-001	0	BS00056550_51	Ta.8553	LOC_Os11g17014	Bradi4g25810	1AS_3283803	1A/24
	1A-002	2.426	Excalibur_c71158_54				1AS_3290759	1A/27
	1A-003	2.685	wsnp_Ex_c57982_59470152	Ta.113055	LOC_Os05g07300	Bradi1g05890	1AS_3279998	1A/27
			wsnp_Ku_c183_358844	Ta.113055	LOC_Os05g07300	Bradi1g05890	1AS_3279998	1A/27
			Excalibur_c11330_695	Ta.81514		Bradi2g39847	1AS_3293967			Excalibur_c11330_695
	1A-004	3.201	CAP8_c2499_173	Ta.66124	LOC_Os05g01490	Bradi2g39760	1AS_1516933			CAP8_c2499_173
			GENE-0411_723				1BS_3446818	1A/27
			wsnp_Ex_rep_c106111_90308719	Ta.9031	LOC_Os05g01500	Bradi2g39750	1AS_3289602	1A/27
			BS00023102_51	Ta.66124	LOC_Os05g01490	Bradi2g39760	1BS_3466629			BS00023102_51
			RFL_Contig1027_442	Ta.9031	LOC_Os05g01500	Bradi2g39750	1AS_3289602	1A/27
	1A-005	16.109	Kukri_rep_c113971_162	Ta.105943	LOC_Os11g37759	Bradi2g39390	1AS_3289937	1A/38
	1A-006	17.955	BS00110358_51	Ta.156401			1AS_3283331	1A/43
			RAC875_c85031_525	Ta.43845	LOC_Os01g37590	Bradi2g41060	1DS_1891653	1A/44
			CAP7_c1645_359	Ta.43845	LOC_Os01g37590	Bradi2g41060	1AS_3254020	1A/44
			RFL_Contig1118_1073	Ta.43845	LOC_Os01g37590	Bradi2g41060	1AS_3254020	1A/43
	1A-007	18.21	BS00077492_51	Ta.174655			1AS_3283331	1A/38
	1A-008	18.723	BobWhite_c1890_712	Ta.2928	LOC_Os08g07960	Bradi4g01400	1AS_3255006	1A/43
	1A-009	30.141	Ex_c3941_906	Ta.73737	LOC_Os11g36960	Bradi1g34150	1AS_1197725	1A/49
	1A-010	33.108	Excalibur_c11941_612	Ta.73230	LOC_Os02g21880	Bradi3g10690	1DS_854128	1A/51
			Excalibur_c11941_675	Ta.73230	LOC_Os02g21880	Bradi3g10690	1DS_854128	1A/51
	1A-011	33.363	BS00078982_51	Ta.184343		Bradi2g43250	1AS_2507105	1A/51
			BS00105601_51	Ta.19268			1AS_2146315	1A/52
	1A-012	33.62	Kukri_c16098_95	Ta.71590	LOC_Os08g44200	Bradi3g42640	1AS_3311206	1A/52
			wsnp_Ex_c10783_17554146	Ta.71590	LOC_Os08g44200	Bradi3g42640	1AS_3311206	1A/52
			CAP7_c4833_55	Ta.19551	LOC_Os08g44210	Bradi3g42650	1AS_3311206	1A/52
			CAP7_c4833_141	Ta.27111	LOC_Os08g44210	Bradi3g42650	1AS_3311206	1A/52
	1A-013	37.004	Excalibur_c1014_371	Ta.3550	LOC_Os02g42230	Bradi3g49530	7AL_4520899	3B/70
	1A-014	37.531	Tdurum_contig46334_832	Ta.3550	LOC_Os02g42230	Bradi3g49530	7AL_4520899	7A/152
	1A-015	38.049	Excalibur_rep_c100567_692	Ta.85026			7AL_4520899			Excalibur_rep_c100567_692
			RAC875_c9700_989	Ta.3550	LOC_Os02g42230	Bradi3g49530	7AL_4520899			RAC875_c9700_989
	1A-016	39.087	Kukri_c46010_872	Ta.21116	LOC_Os05g02820	Bradi2g37720	1AS_3313562			Kukri_c46010_872
			RAC875_c10090_963	Ta.46088	LOC_Os05g02680	Bradi2g37740	1AS_3052439	1A/60
			Kukri_c7579_559	Ta.49464			7AL_4509852	1A/60
			RAC875_rep_c111911_116	Ta.46088	LOC_Os05g02680	Bradi2g37740	1AS_3052439	1A/60
	1A-017	39.602	Excalibur_c77035_156	Ta.50315	LOC_Os08g40630	Bradi3g40580	1AS_3314701	1A/65
			Excalibur_c46833_204	Ta.55870	LOC_Os05g03040	Bradi2g37800	1AS_3287964	1A/58
	1A-018	40.118	BS00029346_51	Ta.81181			1AS_3300290	1A/61
			IACX1592	Ta.14801			1AS_3287964	1A/62
	1A-019	40.896	Ra_c22663_367	Ta.184743	LOC_Os03g26460	Bradi1g61040	1AS_1511312	1A/59
			Tdurum_contig77289_179	Ta.54235			1AS_3306225	1A/57	1A/32
			Kukri_c82555_88	Ta.22826	LOC_Os05g02740	Bradi2g37675	1AS_3306225	1A/57
			Excalibur_rep_c85213_146	Ta.79707	LOC_Os09g32310	Bradi5g13130	1AS_3295351			Excalibur_rep_c85213_146
	1A-020	41.423	RAC875_c65431_351	Ta.441	LOC_Os06g36170	Bradi2g58742	2BS_5231868	1A/65
			BS00013227_51	Ta.5031	LOC_Os05g03430	Bradi2g38030	1DS_732846	1A/65
			Tdurum_contig43646_147	Ta.104829	LOC_Os01g74340	Bradi2g62460	1AS_3301244	1A/65
			tplb0055o07_1820	Ta.74959	LOC_Os05g28510	Bradi4g00730	1DS_892215			tplb0055o07_1820
			BS00022870_51	Ta.5031	LOC_Os05g03430	Bradi2g38030	1AS_3268003	1A/65
			Kukri_c3150_341	Ta.74959	LOC_Os05g28510	Bradi4g00730	1DS_892215	1A/65
			Tdurum_contig69753_513				1AS_764818	1A/65
			Excalibur_c12215_352	Ta.441	LOC_Os06g36170	Bradi2g58742	1AS_770853	1A/65
			IAAV8987	Ta.95570			1DS_1900857			IAAV8987
			Kukri_c3150_1519	Ta.74959	LOC_Os05g28510	Bradi4g00730	2AL_6341616	1D/4
			Kukri_c4900_2435	Ta.441	LOC_Os06g36170	Bradi2g58742	1AS_1879105	1A/65
	1A-021	41.681	BS00022885_51	Ta.8872			1AS_1061324	2D/78
			Tdurum_contig9199_714	Ta.25557	LOC_Os05g03190	Bradi2g37980	1AS_3304165		1A/36
			Kukri_c47852_121	Ta.69191			6AS_4407388	1A/65
			Ra_c27593_460	Ta.441	LOC_Os06g36170	Bradi2g58742	1AS_264455	1A/65	1A/35
			BS00096724_51	Ta.8872			1AS_1061324			BS00096724_51
	1A-022	42.197	RAC875_c42365_265	Ta.74060			1AS_3277052	1A/66
	1A-023	43.507	RAC875_c11899_366	Ta.58012	LOC_Os08g17820	Bradi2g38520	1AS_3303821	1A/70
	1A-024	44.02	IACX6344	Ta.54470	LOC_Os05g06310	Bradi2g35090	1AS_3263410	1A/70
Centromere-1A			BS00066852_51	Ta.76392	LOC_Os07g46560	Bradi1g18970	1AS_1347610	1A/71
	1A-025	44.276	BS00086680_51	Ta.70496	LOC_Os10g34030	Bradi3g29007	1AL_3910254	1A/71
	1A-026	44.789	Kukri_c54467_100	Ta.28373	LOC_Os10g40780	Bradi3g33190	1AL_3958009	1A/70
			BS00068358_51	Ta.32649	LOC_Os10g41550	Bradi3g33730	.	1A/71
			Excalibur_rep_c113303_500	Ta.34333	LOC_Os10g41560	Bradi3g33737	1DL_2196134	1A/70
			Kukri_c12165_1148	Ta.10237	LOC_Os10g40550	Bradi3g32970	1DL_878961	1A/71
			wsnp_Ex_c3565_6521098	Ta.34333	LOC_Os10g41560	Bradi3g33737	1DL_2196134	1A/72
			wsnp_Ex_c6817_11761300	Ta.79477			2DL_7489087	1A/71
			BS00110766_51				1AL_3917749	1A/70
			BobWhite_c12841_56	Ta.6225	LOC_Os10g41440	Bradi3g33600	4AL_425097	1A/71
			BS00094681_51	Ta.70691			1AL_3892447	1A/71
			Excalibur_c65227_444	Ta.99445			3AL_4392752	1A/73
			GENE-0283_330	Ta.57463	LOC_Os10g41200	Bradi3g33400	5BL_10810855	1A/73
			IAAV7551	Ta.29568	LOC_Os10g40250	Bradi3g32840	1BL_3796602	1A/70
			IACX293	Ta.14456	LOC_Os10g40730	Bradi3g33160	.	1A/71
			Kukri_c67601_267				1AL_3869215	1A/72
			Kukri_rep_c106037_96	Ta.120114			1DL_2235467	1A/72
			RAC875_c24560_604	Ta.34333	LOC_Os10g41560	Bradi3g33737	5BL_10919875	1A/70
			Tdurum_contig48416_335				1AL_3942188	1A/72
			wsnp_BE403956A_Ta_2_3	Ta.14456	LOC_Os10g40730	Bradi3g33160	1AL_3952617	1A/71
			wsnp_BF475149A_Ta_2_1	Ta.29568	LOC_Os10g40250	Bradi3g32840	1AL_3976204	1A/75
			wsnp_Ex_c4605_8239915	Ta.29568	LOC_Os10g40250	Bradi3g32840	1AL_3976204	1A/70
			wsnp_Ex_rep_c101414_86781128	Ta.29568	LOC_Os10g40250	Bradi3g32840	1BL_3796602	1A/72
			BS00021878_51	Ta.29568	LOC_Os10g40250	Bradi3g32840	1DL_989898	1A/70
			BS00041358_51	Ta.5236	LOC_Os10g41490	Bradi3g33690	1AL_3901453	1A/70
			BS00081455_51				1AL_3869215	1A/70
			BS00110415_51	Ta.91180	LOC_Os03g01300	Bradi1g78270	1AL_3975476	1A/70
			D_contig35755_111	Ta.100356	LOC_Os07g49050	Bradi3g08327	1DL_2246056	1A/70
			IAAV7929	Ta.92989	LOC_Os10g41970	Bradi3g33900	1AL_3979305	1A/70
			Kukri_c61766_907	Ta.43047	LOC_Os10g41749	Bradi3g33810	1BL_3869890	1A/71
			Kukri_rep_c115954_137	Ta.87495	LOC_Os10g40780	Bradi3g33190	1DL_1461497	1A/71
			RAC875_c10400_791	Ta.51631	LOC_Os01g32880	Bradi2g13750	1DL_913263	1A/70
			RAC875_c12808_182	Ta.43933	LOC_Os10g41480	Bradi3g33650	1BL_3852164	1A/70
			RAC875_c3751_96	Ta.29568	LOC_Os10g40250	Bradi3g32840	1AL_3976204	1A/70
			RAC875_c9899_510	Ta.70631	LOC_Os05g27960	Bradi1g14127	1BL_3884516	1A/73
			TA001772-0625	Ta.19956	LOC_Os10g40640	Bradi3g33080	1AL_3889659	1A/70
			TA016013-1040	Ta.43047	LOC_Os10g41749	Bradi3g33810	5BL_10803737	1A/70
			Tdurum_contig55009_1153	Ta.72001	LOC_Os10g40250	Bradi3g32840	1DL_989898	1A/71
			wsnp_Ex_c10100_16600633	Ta.43047	LOC_Os10g41749	Bradi3g33810	1DL_713215	1A/71
			wsnp_Ex_c25628_34888253	Ta.34333	LOC_Os10g41560	Bradi3g33737	1AL_3881408	1A/70
			wsnp_Ex_c3565_6520901	Ta.34333	LOC_Os10g41560	Bradi3g33737	1AL_3919286	1A/70
			wsnp_Ex_c3986_7217641	Ta.5552	LOC_Os10g41390	Bradi3g33537	1AL_3915818	1A/71
			wsnp_Ex_c4605_8241260	Ta.72001	LOC_Os10g40250	Bradi3g32840	1AL_3976204	1A/71
			wsnp_Ex_rep_c101414_86780996	Ta.29568	LOC_Os10g40250	Bradi3g32840	1AL_3976204	1A/75
			wsnp_Ex_rep_c69738_68695568	Ta.28373	LOC_Os10g40780	Bradi3g33190	1AL_3958009	1A/70
			wsnp_Ku_c37925_46678703	Ta.43933	LOC_Os10g41480	Bradi3g33650	1DL_420457	1A/70
			wsnp_Ra_c4481_8119609	Ta.43047	LOC_Os10g41749	Bradi3g33810	1AL_3963635	1A/70
			RAC875_c25799_457	Ta.55641	LOC_Os10g41510	Bradi3g33700	1AL_3974931	1A/71
			wsnp_Ex_c4605_8240189	Ta.29568	LOC_Os10g40250	Bradi3g32840	1AL_3976204	1A/72
			wsnp_Ku_c37925_46679146	Ta.43933	LOC_Os10g41480	Bradi3g33650	1AL_3976287	1A/71
			Excalibur_c3565_2673	Ta.34333	LOC_Os10g41560	Bradi3g33737	1AL_3919286	1A/72
			IACX4168	Ta.91180	LOC_Os03g01300	Bradi1g78270	1AL_3975476	1A/65
			Kukri_c19389_97	Ta.36045	LOC_Os03g27210	Bradi3g33722	1AL_3960343	1A/75
			RAC875_c31168_238	Ta.35679	LOC_Os10g41480	Bradi3g33650	1DL_420457	1A/71
			wsnp_Ex_rep_c103087_88123733	Ta.11723	LOC_Os10g40110	Bradi2g06810	1AL_3917308	1A/71
			BS00065146_51				1AL_3974470	1A/70
			RAC875_c105730_397	Ta.34333	LOC_Os10g41560	Bradi3g33737	5BL_6771922	1A/75
			GENE-0491_632				1DL_2290316	1A/73
			wsnp_Ex_c18169_26977013		LOC_Os05g48450	Bradi3g32830	1AL_3869215	1A/65
	1A-027	45.045	wsnp_Ex_c21592_30743513	Ta.2438	LOC_Os10g42710	Bradi3g34250	1AL_3891789	1A/72
			Excalibur_c15098_591	Ta.37274			3AL_4451721	1A/72
			IACX7921	Ta.48392	LOC_Os10g33310	Bradi3g28507	1BL_3884727	1A/70	1A/44
			GENE-0126_140	Ta.2438	LOC_Os10g42710	Bradi3g34250	1AL_3891789	1A/71	1A/43
			wsnp_Ex_c8885_14842394	Ta.32330	LOC_Os10g42720	Bradi3g34260	1AL_3891107	1A/70	1A/45
			BobWhite_c1488_504	Ta.54936	LOC_Os10g39440	Bradi3g32210	1DL_2281664	1A/71
			CAP7_c3269_236	Ta.46332	LOC_Os10g39800	Bradi3g32497	1AL_3880338	1A/71
			CAP8_c2843_226	Ta.20468	LOC_Os10g43050	Bradi3g21620	1AL_3978389	1A/71
			GENE-0071_115				1DL_1673513	1A/72
			RAC875_c68797_400	Ta.77519	LOC_Os10g42780	Bradi3g34517	1AL_3921918	1A/71	1A/45
			wsnp_Ex_c12352_19708127	Ta.4894	LOC_Os11g01460	Bradi4g18320	2DL_9853043	1A/70
			wsnp_Ex_c1374_2630830	Ta.5531	LOC_Os10g42724	Bradi3g34270	1AL_3946641	1A/71
			BS00087437_51	Ta.9339	LOC_Os05g07670	Bradi2g34470	1AS_1166575	1A/70
			CAP11_c6014_160	Ta.77058	LOC_Os10g39680	Bradi3g32340	1DL_2258441	1A/70
			CAP12_c6266_187	Ta.21837	LOC_Os10g42770	Bradi3g34510	1DL_2288607	1A/71
			CAP12_c6266_298	Ta.21837	LOC_Os10g42770	Bradi3g34510	1DL_2288607	1A/71	1A/45
			CAP8_rep_c7560_159	Ta.2887	LOC_Os10g43075	Bradi3g21597	1BL_3820185	1A/70
			Ex_c17168_1216				1AS_3306344			Ex_c17168_1216
			Excalibur_c49588_76	Ta.46332	LOC_Os10g39800	Bradi3g32497	1AL_3880338	1A/70
			Excalibur_rep_c111311_58	Ta.6555	LOC_Os10g42950	Bradi3g21650	1BL_3818597	1A/70
			IAAV2709	Ta.146834			1AL_3899393	1A/71	1A/45
			Kukri_c43730_841				1AL_3891789	1A/70
			RAC875_c39125_365	Ta.4778	LOC_Os10g39900	Bradi3g32630	1AL_3957588	1A/70
			RAC875_c55052_604	Ta.75701			7DS_3862802	1A/70
			RAC875_c7891_426				1AS_3309439	1A/70
			RAC875_c8515_653	Ta.75394			5AL_2735782	1A/70	1A/45
			RFL_Contig1563_1180	Ta.51649		Bradi3g45820	4BS_4959972	2B/93
			wsnp_Ex_c14866_22995097				1AL_3890630	1A/71	1A/43
			wsnp_Ex_c3572_6533892	Ta.33469	LOC_Os10g42690	Bradi3g34240	1AL_3913415	1A/70
			wsnp_Ex_c3906_7086162	Ta.4778	LOC_Os10g39900	Bradi3g32630	1AL_3957588	1A/70
			wsnp_Ex_c41969_48673442	Ta.9120	LOC_Os10g39910	Bradi3g32660	1AL_3902960	1A/71
			wsnp_Ex_c8364_14095508	Ta.22151			1AL_3935254	1A/71
			wsnp_Ra_rep_c74936_72685894	Ta.2438	LOC_Os10g42710	Bradi3g34250	1AL_3891789	1A/70	1A/45
			RAC875_c38417_246	Ta.63376	LOC_Os10g39130	Bradi3g32090	1AL_3948152	1A/70
			IACX2325	Ta.55621	LOC_Os10g43060	Bradi3g21610	1AL_3978389	1A/71
			Kukri_rep_c103147_745	Ta.55621	LOC_Os10g43060	Bradi3g21610	1AL_3978389	1A/71
			RAC875_c33300_141	Ta.4085	LOC_Os01g32800	Bradi3g34500	1AL_3871279	1A/71
			RFL_Contig5001_1099	Ta.47072	LOC_Os10g42670	Bradi3g34227	1AL_3938589	1A/71
			wsnp_BF482891A_Ta_2_2	Ta.7324	LOC_Os05g27820	Bradi1g70750	1BL_3818263	1A/73
			wsnp_Ex_c3572_6531810	Ta.33469	LOC_Os10g42690	Bradi3g34240	1AL_3913415	1A/71
			wsnp_Ex_c15383_23645972	Ta.78968	LOC_Os05g48510	Bradi4g06310	1AL_3977260			wsnp_Ex_c15383_23645972
			wsnp_Ku_c3844_7053669	Ta.2438	LOC_Os10g42710	Bradi3g34250	1DL_2288974	1A/71
			CAP8_c4897_397	Ta.21469	LOC_Os10g39860	Bradi3g32550	1DL_2233089	1A/71
			wsnp_Ex_c2840_5247386	Ta.75394			5AL_2735782	1A/71
			Excalibur_c24041_794	Ta.25464	LOC_Os10g42110	Bradi3g33950	1DL_338577	1A/71
			GENE-0431_573	Ta.25563	LOC_Os05g20050	Bradi2g30500	1DS_1887643			GENE-0431_573
			Kukri_c47825_138	Ta.53636	LOC_Os06g04330	Bradi3g32270	2DL_9803396	1A/72
			Kukri_rep_c101316_375	Ta.77670	LOC_Os10g39620	Bradi1g76314	5BL_3435165	1A/71
			RAC875_c3144_836	Ta.74644	LOC_Os10g36810	Bradi3g30620	1AL_3974904			RAC875_c3144_836
			Tdurum_contig11090_290	Ta.74644	LOC_Os10g36810	Bradi3g30620	5BL_10207982			Tdurum_contig11090_290
			wsnp_Ex_c13783_21613564				1AS_2214254	1A/70
			wsnp_Ra_c6182_10833256	Ta.77670	LOC_Os10g39620	Bradi1g76314	1DL_2251577	1A/71
			BS00062715_51	Ta.122461			1AL_3974776	1A/71
			Excalibur_c59486_172	Ta.549	LOC_Os10g42940	Bradi3g21680	1BL_3847496	1A/71
			GENE-0431_601	Ta.71318	LOC_Os05g20050	Bradi2g30500	1BS_3433062	1A/70
			RAC875_rep_c113487_57	Ta.13774	LOC_Os10g36780	Bradi3g30630	1AL_3884777			RAC875_rep_c113487_57
			wsnp_Ex_rep_c101746_87053634	Ta.90230	LOC_Os10g39620	Bradi1g76314	1DL_2251577	1A/70
			CAP12_c6266_339	Ta.21837	LOC_Os10g42770	Bradi3g34510	1DL_2288607	1A/71
			Excalibur_c11273_284	Ta.32546	LOC_Os03g02540	Bradi3g31500	1AL_3897097	1A/71
			Ra_c11023_679	Ta.54936	LOC_Os10g39440	Bradi3g32210	1AL_3968605	1A/75
			RAC875_rep_c71967_180	Ta.4894	LOC_Os05g02080		2DL_9853043			RAC875_rep_c71967_180
			wsnp_Ex_rep_c105541_89932598	Ta.24136	LOC_Os10g36490	Bradi3g30790	1AL_3887185	1A/71
	1A-028	45.301	Excalibur_c16292_1338	Ta.5039	LOC_Os10g41030	Bradi3g33240	1AL_3876779			Excalibur_c16292_1338
			Excalibur_rep_c107144_405	Ta.90953	LOC_Os10g40780	Bradi3g33190	4AL_3431814	1A/71
			GENE-0053_224				1AL_3869215	1A/71
			wsnp_Ex_c25628_34888439	Ta.34333	LOC_Os10g41560	Bradi3g33737	1AL_3881408	1A/71
			wsnp_Ex_rep_c103087_88124573	Ta.11723	LOC_Os10g40110	Bradi2g06810	1AL_3917308	1A/70
			wsnp_Ex_rep_c66562_64849366	Ta.71675	LOC_Os10g41360	Bradi3g33510	1AL_3963584	1A/75
			wsnp_Ku_c47386_53862969	Ta.90953	LOC_Os10g40780	Bradi3g33190	4AL_3431814	1A/71
			BS00077199_51				1AL_3943793	1A/70
			wsnp_Ku_c4413_8008008	Ta.43047	LOC_Os10g41749	Bradi3g33810	1AL_3963635	1A/70
			Kukri_c29668_338	Ta.28373	LOC_Os10g40780	Bradi3g33190	1AL_3958009	1A/70
			wsnp_Ex_c6817_11762714	Ta.34660	LOC_Os07g47030	Bradi2g03130	1AL_3974470	1A/70
			GENE-0235_245	Ta.73408	LOC_Os10g41510	Bradi3g33700	1DL_464815	1A/71
			wsnp_Ex_c35563_43690084	Ta.43047	LOC_Os10g41749	Bradi3g33810	1AL_3963635	1A/71	1A/46
			wsnp_Ex_c5543_9763520	Ta.75120	LOC_Os10g40780	Bradi3g33190	1DL_1461497	1A/71
			wsnp_Ra_c24776_34331660	Ta.112939			1AL_3970298	1A/71
	1A-029	45.814	wsnp_Ex_c5634_9907829	Ta.65981	LOC_Os10g36950	Bradi3g30530	1AL_3947392	1A/71
			wsnp_Ex_c5634_9906981	Ta.65981	LOC_Os10g36950	Bradi3g30530	1AL_3947392	1A/71
	1A-030	46.851	wsnp_Ku_c4018_7333828	Ta.9470	LOC_Os05g35274	Bradi2g24690	1AL_3964225	1A/72
	1A-031	47.108	Kukri_c20672_360	Ta.27925	LOC_Os05g34460	Bradi2g25260	1AL_2809041	1A/74	1A/48
	1A-032	47.886	wsnp_Ex_c572_1138770	Ta.9470	LOC_Os05g35274	Bradi2g24690	1AL_3964225	1A/72
			IAAV7203	Ta.9470	LOC_Os05g35274	Bradi2g24690	1AL_3964225	1A/72
			Ra_c2895_591				1AL_3964225	1A/72
			wsnp_Ex_c572_1138339	Ta.9470	LOC_Os05g35274	Bradi2g24690	1AL_3964225	1A/72
			wsnp_Ra_c2895_5488879	Ta.9470	LOC_Os05g35274	Bradi2g24690	1AL_3964225	1A/72
			wsnp_Ex_c572_1138503	Ta.9470	LOC_Os05g35274	Bradi2g24690	1AL_3964225	1A/71
			Excalibur_c13489_867	Ta.55336	LOC_Os01g18050	Bradi2g25370	1DL_2254261	1A/71
			tplb0041a22_935	Ta.46082	LOC_Os01g65780	Bradi2g24737	1AL_3974768	1A/71
			Kukri_c22434_513	Ta.9470	LOC_Os05g35274	Bradi2g24690	1AL_3964225	1A/72
			RFL_Contig2270_2610	Ta.1985	LOC_Os05g35410	Bradi2g24450	1AL_3923109	1A/75
	1A-033	48.399	Excalibur_c7033_159	Ta.1329	LOC_Os05g38400	Bradi2g23357	1DL_2265923	1A/78
			RAC875_c42285_1007	Ta.124886			1BL_3917452	1A/78
			RAC875_c53185_802	Ta.6864	LOC_Os05g38180	Bradi2g23480	1AL_3870269	1A/80	1A/53
			wsnp_Ex_c56097_58351893	Ta.13746	LOC_Os05g37350	Bradi2g23797	1AL_3970437	1A/76
			BS00022698_51				1AL_3905642	1A/78
			Ra_c58315_265	Ta.13746	LOC_Os05g37410	Bradi2g23797	1AL_3970437	1A/76
			RFL_Contig3203_1971	Ta.2957	LOC_Os05g38610	Bradi2g23150	1AL_3901281	1A/78	1A/54
			wsnp_BE495786A_Ta_2_1	Ta.1329	LOC_Os05g38400	Bradi2g23357	1AL_3884150	1A/78
			BS00012283_51	Ta.8112	LOC_Os01g62620	Bradi2g23390	1DL_2101930	1A/78
			BS00023101_51				1AL_3917865	1A/78
			BS00033469_51	Ta.74400	LOC_Os05g37390	Bradi2g23820	1AL_3979468	1A/76
			GENE-0112_64	Ta.8471	LOC_Os05g37690	Bradi2g23730	1DL_2239173	1A/77
			IACX11070	Ta.8112	LOC_Os01g62620	Bradi2g23390	1DL_2101930	1A/78
			RAC875_c41275_131	Ta.48336	LOC_Os05g37434	Bradi2g23790	1DL_2198159	1A/76
			RAC875_c94534_75	Ta.8716	LOC_Os05g38570	Bradi2g23220	1AL_3916443	1A/78
			wsnp_Ex_c5216_9235964	Ta.76531	LOC_Os05g38460	Bradi2g23320	1DL_2267786	1A/78
			GENE-0004_635				1BL_3832922	1A/80
			IACX662				1AL_3917865	1A/78
			Kukri_c10453_875	Ta.109845	LOC_Os05g37170	Bradi2g23890	1DL_2202465	1A/76
			Kukri_c27785_400	Ta.28696	LOC_Os05g38150	Bradi2g23507	1AL_3967246	1A/80	1A/53
			Kukri_c3582_87	Ta.54966	LOC_Os05g37700	Bradi2g23720	1AL_1676231	1A/77
			Tdurum_contig28296_243	Ta.12058	LOC_Os05g38590	Bradi2g23200	1BL_3847302	1A/78
			wsnp_Ex_c56097_58352130	Ta.13746	LOC_Os05g37410	Bradi2g23797	1AL_3970437	1A/76
			wsnp_JD_c13903_13781269	Ta.44915	LOC_Os01g62620	Bradi2g23390	1AL_3917865	1A/78
			BS00067421_51	Ta.177816			1AL_579434	1A/78
			Excalibur_c30591_637	Ta.12058	LOC_Os05g38590	Bradi2g23200	1AL_3916443	1A/78
	1A-034	48.654	Excalibur_c13183_128	Ta.48336	LOC_Os05g37434	Bradi2g23790	5BL_10764246			Excalibur_c13183_128
			Excalibur_c56097_168	Ta.13746	LOC_Os05g37410	Bradi2g23797	1DL_2282091			Excalibur_c56097_168
			RAC875_c21625_246	Ta.13746	LOC_Os05g37410	Bradi2g23797	1AL_3970437			RAC875_c21625_246
			RAC875_c23158_301	Ta.39741	LOC_Os03g46140	Bradi1g59587	1BL_3851397	1A/77
			wsnp_Ex_c534_1058778	Ta.44915	LOC_Os05g38370	Bradi2g23380	1AL_3917865	1A/78
			wsnp_Ku_c21356_31093507	Ta.61323	LOC_Os02g27760	Bradi2g23110	1AL_3869375	1A/78	1A/42
			Ku_c1571_1457	Ta.76531	LOC_Os05g38460	Bradi2g23320	1AL_3966269	1A/80	1A/53
			RAC875_c31276_1128	Ta.54094	LOC_Os05g38710	Bradi2g23040	1AL_3905740	1A/78
			wsnp_Ku_c24239_34199356	Ta.75651	LOC_Os05g38730	Bradi2g23017	1AL_3902838	1A/78	1A/54
			wsnp_Ra_c12148_19539667	Ta.54094	LOC_Os05g38710	Bradi2g23040	1DL_2290859	1A/78
			Ex_c5192_943	Ta.75651	LOC_Os05g38730	Bradi2g23017	1AL_3902838	1A/78	1A/54
			wsnp_Ex_c12336_19686808	Ta.75651	LOC_Os05g38730	Bradi2g23017	1AL_3902838	1A/78	1A/54
			wsnp_Ex_c27940_37101775	Ta.54094	LOC_Os05g38710	Bradi2g23040	1AL_3905740	1A/78
			IAAV3049	Ta.54094	LOC_Os05g38710	Bradi2g23040	1DL_2290859	1A/78
			Tdurum_contig11999_293	Ta.102922	LOC_Os10g04700	Bradi2g01300	1BL_3865789	1A/76
			wsnp_Ex_c5192_9203100	Ta.75651	LOC_Os05g38730	Bradi2g23017	1AL_3902838	1A/78
			wsnp_Ex_c5192_9203682	Ta.75651	LOC_Os05g38730	Bradi2g23017	1AL_3902838	1A/78
			CAP11_c1972_285	Ta.14433	LOC_Os05g38550	Bradi2g23240	1AL_3916443	1A/78	1A/53
			IACX4378	Ta.70008	LOC_Os05g38530	Bradi2g23250	1AL_3933057	1A/78	1A/53
			RAC875_c2734_135	Ta.124886			1AL_3887658	1A/80
			wsnp_Ex_rep_c70358_69302556	Ta.28696	LOC_Os05g38150	Bradi2g23507	1AL_994841	1A/80
	1A-035	49.173	BS00021714_51				1AL_3977426	1A/78	1A/55
	1A-036	49.431	wsnp_Ex_c21336_30465618	Ta.67891	LOC_Os05g39520	Bradi2g22550	1AL_3844371	1A/79	1A/55
			Ra_c4159_2716	Ta.144631			2DL_9714836	1A/78	1A/56
			RAC875_c23081_141	Ta.72514	LOC_Os05g39380	Bradi2g22640	1AL_3965760	1A/79
			Kukri_c25215_124	Ta.67891	LOC_Os05g39520	Bradi2g22550	1DL_2247797	1A/80
			BobWhite_c12568_900	Ta.24562	LOC_Os05g39410	Bradi2g22610	1AL_3841495	1A/79	1A/55
			Excalibur_c34697_831	Ta.24562	LOC_Os05g39410	Bradi2g22610	1DL_2243955	1A/79
			wsnp_Ex_c21193_30320134	Ta.24562	LOC_Os05g39410	Bradi2g22610	1AL_3841495	1A/79
	1A-037	50.734	BS00032112_51	Ta.14537	LOC_Os05g39850	Bradi2g22360	1AL_2752572	1A/79
			Ex_c105443_895	Ta.12156	LOC_Os05g39870	Bradi2g22350	1DL_2281163	1A/79	1A/56
			wsnp_Ex_rep_c105443_89868548	Ta.12156	LOC_Os05g39870	Bradi2g22350	1AL_2752572	1A/80
			RAC875_c19579_377	Ta.14537	LOC_Os05g39850	Bradi2g22360	1AL_2752572	1A/80
	1A-038	50.735	Ex_c16529_304	Ta.14537	LOC_Os05g39850	Bradi2g22360	1AL_2752572	1A/79
	1A-039	51.261	BS00021864_51	Ta.106120	LOC_Os05g40770	Bradi2g21990	1AL_3894556	1A/82
			Tdurum_contig32437_257	Ta.106120	LOC_Os05g40770	Bradi2g21990	1BL_3914165	1A/82	1A/60
			wsnp_Ex_rep_c109742_92411838	Ta.75674	LOC_Os05g40960	Bradi2g21880	1AL_3962736	1A/82
	1A-040	51.518	IAAV5535	Ta.90182	LOC_Os05g40270	Bradi2g22140	1AL_3895353	1A/81
			Kukri_c16913_422	Ta.54017	LOC_Os01g60360	Bradi2g22200	1AL_3873207	1A/80
			Excalibur_c35821_61	Ta.54017	LOC_Os01g60360	Bradi2g22200	1AL_3873207	1A/80
			Excalibur_rep_c82767_175	Ta.54017	LOC_Os01g60360	Bradi2g22200	5BL_2520424	1A/80
			Ku_c16913_363	Ta.54017	LOC_Os01g60360	Bradi2g22200	1AL_3873207	1A/80
			wsnp_Ku_c16913_25885872	Ta.54017	LOC_Os01g60360	Bradi2g22200	1AL_3873207	1A/80
			wsnp_Ku_c21316_31053745	Ta.141495	LOC_Os05g40990	Bradi2g21860	1AL_3980673	1A/82	1A/61
			IACX3047	Ta.54678	LOC_Os05g40300	Bradi2g22070	1AL_3968757	1A/81	1A/59
			wsnp_Ex_c35821_43892960	Ta.54017	LOC_Os01g60360	Bradi2g22200	1AL_3873207	1A/80
			wsnp_Ra_c4664_8410628	Ta.29223	LOC_Os05g40040	Bradi2g22250	1AL_3847273	1A/80
			wsnp_Ex_c19294_28225846	Ta.29223	LOC_Os05g40040	Bradi2g22250	1AL_3847273	1A/80
			wsnp_Ku_c21316_31053776	Ta.141495	LOC_Os05g40990	Bradi2g21860	1AL_3980673	1A/82	1A/61
	1A-041	52.292	Excalibur_c15357_432	Ta.38051	LOC_Os01g59660	Bradi2g53010	1AL_3902519	1A/84
	1A-042	52.805	wsnp_BE445113A_Ta_2_1	Ta.24789	LOC_Os05g41440	Bradi2g21300	1AL_3977384	1A/83
			wsnp_BE445113A_Ta_2_2	Ta.24789	LOC_Os05g41440	Bradi2g21300	1AL_3977384	1A/83
			RFL_Contig3919_1348	Ta.24789	LOC_Os05g41440	Bradi2g21300	1AL_3977384	1A/84
	1A-043	53.318	Excalibur_c3429_652	Ta.8764	LOC_Os09g12870		1AL_205587	1A/85
			BobWhite_c46007_582	Ta.69776	LOC_Os05g42270	Bradi2g20650	1AL_3976986	1A/86	1A/67
			RAC875_c100147_55				1AL_3912843	1A/85
			tplb0045g22_418	Ta.94854	LOC_Os02g30640	Bradi2g21130	1AL_3902956	1A/84
			BS00067652_51				1AL_3969972	1A/84
			Kukri_c54678_88	Ta.101468	LOC_Os05g42300	Bradi2g20580	1AL_3901216	1A/87	1A/68
			BS00064638_51	Ta.8831	LOC_Os01g19870	Bradi2g19580	1AL_3897944	1A/85	1A/66
			BS00088035_51	Ta.39003	LOC_Os10g28020	Bradi3g26780	1BL_3843653	1A/86
			BS00096721_51	Ta.94854	LOC_Os02g30640	Bradi2g21130	1AL_3902956		1A/65
			wsnp_Ex_c32590_41222878	Ta.39003	LOC_Os10g28020	Bradi3g26780	1AL_3933381	1A/86
	1A-044	53.573	BS00022788_51	Ta.72756	LOC_Os01g56600	Bradi2g20340	1AL_3235171			BS00022788_51
			BobWhite_c11946_277	Ta.72756	LOC_Os01g56600	Bradi2g20340	1AL_3235171		1A/72
			wsnp_BM137879A_Ta_2_1	Ta.154008			1AL_3235171		1A/72
	1A-045	54.086	CAP12_c1979_117	Ta.1756	LOC_Os05g43240	Bradi2g20447	1DL_2245084	1A/89	1A/71
			Excalibur_c44668_382	Ta.110407			1AL_3906561	1A/90	1A/71
	1A-046	54.341	TA002402-1350	Ta.62031	LOC_Os05g43280	Bradi2g20415	1DL_2249909	1A/90
			BS00088136_51	Ta.62031	LOC_Os05g43280	Bradi2g20415	1AL_3870255	1A/90
	1A-047	54.596	BobWhite_c14587_51	Ta.93386	LOC_Os05g43060	Bradi2g20517	1DL_2274561		1A/70
			Excalibur_c14911_546	Ta.74093	LOC_Os05g43060	Bradi2g20517	1DL_2274561			Excalibur_c14911_546
			Tdurum_contig57101_1616	Ta.95321	LOC_Os01g33930	Bradi1g61790	1BL_2782417	1B/82
			Tdurum_contig57101_742	Ta.124611	LOC_Os01g33930	Bradi1g61790	1BL_2782417			Tdurum_contig57101_742
			BS00066071_51	Ta.124611	LOC_Os01g33930	Bradi1g61790	1BL_2782417		1A/69
	1A-048	54.852	BS00091479_51	Ta.48406			1AL_3923345	1A/86
			BS00030036_51	Ta.168308			1AL_3925625	1A/84	1A/67
			Kukri_c13107_100	Ta.8831	LOC_Os01g19870	Bradi2g19580	4AS_6008651	1A/83
			Kukri_c31891_1355	Ta.53914	LOC_Os05g41930	Bradi2g20890	1AL_3976073	1A/84
			Kukri_rep_c105589_73	Ta.71299	LOC_Os05g41790	Bradi1g59100	1AL_3905529	1A/85
			wsnp_Ex_c6452_11213329	Ta.53914	LOC_Os05g41930	Bradi2g20890	1AL_3976073	1A/84
			BS00065601_51	Ta.76244			1AL_3905529	1A/85
			CAP7_c1083_283	Ta.25823	LOC_Os03g17000	Bradi2g39820	1AL_3907708	1A/85
			Ku_c7975_644	Ta.8831	LOC_Os01g19870	Bradi2g19580	1AL_3976913	1A/83
			Kukri_c12758_617	Ta.71299	LOC_Os05g41790	Bradi1g59100	1DL_1067458	1A/85
			Kukri_c29121_226	Ta.36936	LOC_Os03g62388	Bradi1g35190	1DL_2278619	1A/85
			Kukri_c53935_265	Ta.71299	LOC_Os05g41790	Bradi1g59100	1AL_3905529	1A/85
			wsnp_Ex_c20489_29564938	Ta.53914	LOC_Os05g41930	Bradi2g20890	1AL_3976073	1A/84	1A/67
			wsnp_Ex_c3475_6362087	Ta.91555	LOC_Os03g17000	Bradi3g08850	1AL_3907708	1A/85
			wsnp_Ra_c9209_15425473	Ta.18489	LOC_Os08g34760	Bradi3g37280	2DL_3414170	1A/84
			Excalibur_c3475_113	Ta.91555	LOC_Os03g17000	Bradi3g08850	1AL_3907708	1A/85
			wsnp_Ku_c10292_17066821	Ta.25823	LOC_Os03g17000	Bradi2g39820	1AL_3907708	1A/85
			wsnp_Ex_c3831_6965890	Ta.18489	LOC_Os08g34760	Bradi3g37280	1DL_2290849	1A/84
			RAC875_c46551_339	Ta.36936	LOC_Os03g62388	Bradi1g35190	5BL_10714394	1A/85
			Ra_c1311_1360	Ta.18489	LOC_Os08g34760	Bradi3g37280	1AL_3915205	1A/84
			wsnp_Ku_c1642_3232242	Ta.8333	LOC_Os05g41810	Bradi2g21017	1AL_3912843	1A/85
	1A-049	55.108	BS00021728_51	Ta.4063			1AL_2821189	1A/84	1A/65
	1A-050	55.365	RFL_Contig22_617	Ta.43439	LOC_Os07g10495	Bradi1g54380	1AL_3930938	1A/84
			BS00065324_51				1AL_3930938	1A/84	1A/65
			BS00065325_51				1AL_3930938	1A/84	1A/65
			RFL_Contig22_387	Ta.43439	LOC_Os07g10495	Bradi1g54380	1AL_3930938	1A/84
			TA004265-0757	Ta.43439	LOC_Os07g10495	Bradi1g54380	1AL_3930938	1A/84	1A/64
	1A-051	55.878	RAC875_c29540_1109	Ta.113184			1AL_1486071	1A/84
			RAC875_c24047_284	Ta.109785		Bradi2g07910	1AL_3976003	1A/84
			wsnp_CAP12_c1960_972031	Ta.15761	LOC_Os05g41900	Bradi2g20920	1AL_3960559	1A/85	1A/67
			BS00022432_51	Ta.41005			1AL_3943322	1A/84
			RAC875_c29540_413	Ta.113183			1AL_2821189	1A/84	1A/65
			TA003063-0097				1DL_2272628	1A/85
	1A-052	56.133	wsnp_Ex_rep_c108951_91954190	Ta.5562			1AL_2821189	1A/84
			wsnp_Ra_c11877_19161832	Ta.154275			1AL_2821189	1A/83	1A/64
			wsnp_Ra_c33025_41968284	Ta.90442			2DL_1002135	1A/83
	1A-053	58.255	wsnp_JG_c3720_1558699	Ta.41021	LOC_Os09g17730	Bradi4g28400	1AL_3920244	1A/94
			RAC875_c18839_403				3AL_4418639	1A/94
			Excalibur_c5033_587	Ta.27920	LOC_Os09g34010	Bradi2g38310	1AL_3942760	1A/94
			Kukri_c18017_1696	Ta.27920	LOC_Os09g34010	Bradi2g38310	1DL_2251427	1A/94
	1A-054	59.028	Excalibur_c29605_535	Ta.32981	LOC_Os05g43520	Bradi2g20134	1AL_3975748	1A/94	1A/75
	1A-055	60.874	Ku_c17322_2436	Ta.39683	LOC_Os06g12400	Bradi2g19610	1AL_518602	1A/95
			Excalibur_c3145_70	Ta.163068	LOC_Os09g17560	Bradi2g19830	1AL_3888596	1A/95
			wsnp_Ku_c5210_9290700	Ta.72417	LOC_Os05g44100	Bradi2g19710	1AL_3971180	1A/95
			BobWhite_c27438_81	Ta.54652	LOC_Os05g44100	Bradi2g19710	1AL_3971180	1A/95	1A/78
			Jagger_c5111_190	Ta.98821	LOC_Os05g43930	Bradi2g19830	1DL_2230429	1A/95
			tplb0031d22_1107	Ta.55601	LOC_Os05g43850	Bradi2g19960	1AL_3970660	1A/94
	1A-056	61.129	BS00062876_51	Ta.170984	LOC_Os02g18080		1AL_3950810	1A/95
	1A-057	61.385	BS00039378_51				1AL_3888596	1A/95
			wsnp_Ku_c5210_9289260	Ta.72417	LOC_Os05g44100	Bradi2g19710	1AL_3971180	1A/95
			GENE-0392_97	Ta.48678	LOC_Os05g44210	Bradi2g19640	1AL_3917927	1A/96
			BS00039377_51				1AL_3888596	1A/95
			BS00065430_51	Ta.8166	LOC_Os12g44240	Bradi4g00410	1AL_3975817	1A/95
			CAP11_c1021_200	Ta.68267	LOC_Os05g43910	Bradi2g19910	1BL_3917761	1A/96
			wsnp_Ku_c17322_26392311	Ta.39683	LOC_Os06g12400	Bradi2g19610	1AL_518602	1A/95
	1A-058	62.158	CAP7_c1891_230	Ta.12135	LOC_Os05g44300	Bradi2g49690	1AL_3975164	1A/95
	1A-059	62.932	RAC875_c10083_800	Ta.33626	LOC_Os01g54040	Bradi2g19430	1DL_1374067			RAC875_c10083_800
	1A-060	63.97	BobWhite_c96_170	Ta.34364	LOC_Os08g30740	Bradi3g35400	1AL_3903825	1A/96
			wsnp_Ex_c5060_8985678	Ta.34364	LOC_Os08g30740	Bradi3g35400	1AL_3903825	1A/96
	1A-061	67.225	BobWhite_c13761_242	Ta.144602			1BL_3877158	1A/103
			Kukri_c57770_705				1DL_2268062	1A/103
			Kukri_c49463_154	Ta.43122	LOC_Os05g45350	Bradi2g19010	1DL_2283268	1A/103
			wsnp_JD_c13384_13393159	Ta.97236			1BL_3877158	1A/103
	1A-062	67.48	Excalibur_c45861_189	Ta.22600	LOC_Os10g40220	Bradi1g78360	1DL_2263206			Excalibur_c45861_189
			BS00110130_51	Ta.46420	LOC_Os05g45400	Bradi2g18990	1AL_3946506	1A/103
	1A-063	68.007	Tdurum_contig21329_326	Ta.732			6BL_4371123	3B/60
	1A-064	69.072	Ex_c4060_510	Ta.39508	LOC_Os05g45830	Bradi2g18730	1AL_3467088	1A/104	1A/98
			RAC875_c6798_467	Ta.39508	LOC_Os05g45830	Bradi2g18730	1AL_3467088	1A/104
	1A-065	69.585	BS00109991_51	Ta.177909	LOC_Os05g45820	Bradi2g18735	1AL_3467088	1A/104	1A/89
			BS00022261_51	Ta.177909	LOC_Os05g45820	Bradi2g18735	1AL_3467088	1A/104	1A/89
			GENE-0262_431				1AL_3951410	1A/104	1A/89
	1A-066	69.842	BS00110627_51	Ta.177909	LOC_Os05g45820	Bradi2g18735	1AL_3467088	1A/104
	1A-067	70.615	BS00073413_51	Ta.68824	LOC_Os05g45690	Bradi2g18840	1AL_3943006	1A/106
	1A-068	70.87	Excalibur_c47013_1503	Ta.2766	LOC_Os05g45720	Bradi2g18810	1AL_3877961	1A/105
			BS00022848_51				1AL_3938655	1A/105
			RAC875_c56690_320				1AL_3877961	1A/105
	1A-069	71.384	RAC875_c120509_133	Ta.39762	LOC_Os03g58204	Bradi1g05510	1AL_3905139	1A/106
			wsnp_Ra_c22110_31550370	Ta.88890			1AL_3942944	1A/106
	1A-070	71.64	Excalibur_c97157_65	Ta.46013	LOC_Os01g36090	Bradi2g40570	1AL_3880837	1A/106
			Excalibur_c97157_137	Ta.46013	LOC_Os01g36090	Bradi2g40570	1AL_3880837	1A/106
			GENE-0069_468				1AL_3879871	1A/106
			RAC875_c23168_480	Ta.71125	LOC_Os05g45590	Bradi2g18877	1AL_3943350	1A/106
			BobWhite_c23632_322	Ta.29440	LOC_Os05g45880	Bradi2g18690	1AL_3935327	1A/106
	1A-071	72.153	RAC875_c21411_162	Ta.18377	LOC_Os01g51890	Bradi2g18670	1DL_2280490	1A/106
			Tdurum_contig21114_255	Ta.54028	LOC_Os11g29400	Bradi1g54350	1AL_3927672	1A/106
	1A-072	72.41	wsnp_Ex_c33452_41938013	Ta.70413	LOC_Os05g45930	Bradi2g18640	1AL_3884182	1A/106
			BobWhite_c5967_537	Ta.22	LOC_Os05g45950	Bradi2g18630	5BL_10923791	1A/106
			IACX5994	Ta.70413	LOC_Os05g45930	Bradi2g18640	1AL_3884182	1A/106
			Excalibur_c22768_963	Ta.22	LOC_Os05g45950	Bradi2g18630	1AL_718287	1A/106
			wsnp_Ex_c33452_41938159	Ta.70413	LOC_Os05g45930	Bradi2g18640	1AL_3884182	1A/106
			Kukri_c7119_392	Ta.70413	LOC_Os05g45930	Bradi2g18640	1AL_3884182	1A/106
			Excalibur_c22768_811	Ta.22	LOC_Os05g45950	Bradi2g18630	1AL_718287	1A/106
	1A-073	73.188	RAC875_rep_c72890_63	Ta.54560	LOC_Os12g40440	Bradi2g18550	1AL_3897080	1A/106
			wsnp_Ex_c41953_48657850	Ta.54560	LOC_Os05g45960	Bradi2g18550	1AL_3897080	1A/106
			wsnp_JD_c3973_5044238	Ta.28740	LOC_Os05g45960	Bradi2g18550	1AL_3897080	1A/106
			TA001600-1603	Ta.90792	LOC_Os12g40440	Bradi2g18550	5BL_147365	1A/106
			wsnp_Ex_c41953_48658353	Ta.90792	LOC_Os05g45960	Bradi2g18550	1AL_3897080	1A/106
			BobWhite_c721_74	Ta.90792	LOC_Os12g40440	Bradi2g18550	1AL_3897080	1A/106
			IAAV544	Ta.28740	LOC_Os12g40440	Bradi2g18550	1AL_3897080	1A/106
	1A-074	74.236	Jagger_c6890_167	Ta.73613			1AL_3946162	1A/108
			wsnp_Ex_c28900_37982485	Ta.34043	LOC_Os05g46290	Bradi2g18260	1AL_2797475	1A/106
			RFL_Contig5334_831	Ta.23101	LOC_Os05g46260	Bradi2g18300	1DL_404187	1A/108
			wsnp_BE443588A_Ta_2_1				1AL_3929433	1A/108
			RFL_Contig5334_1969	Ta.23101	LOC_Os05g46260	Bradi2g18300	1AL_2770634	1A/108
			Tdurum_contig56158_60	Ta.40816	LOC_Os05g46220	Bradi2g18347	1AL_3934336	1A/108
			RAC875_c12348_720	Ta.56112	LOC_Os05g46230	Bradi2g18330	1AL_3934336	1A/108
			wsnp_BE443588A_Ta_2_2				1AL_3929433	1A/108
			BS00085366_51	Ta.86098	LOC_Os05g46230	Bradi2g18330	2BL_5899874	1A/108
			Kukri_rep_c115111_251	Ta.6639	LOC_Os01g66500	Bradi5g13190	1DL_2232873	1A/108
			wsnp_Ex_rep_c102067_87314043	Ta.6639	LOC_Os01g66500	Bradi5g13190	1AL_3975301	1A/108
			GENE-0033_233				1AL_2797475	1A/108
	1A-075	75.548	BS00070580_51				1AL_3912528	1A/112	1A/107
	1A-076	75.81	BS00070581_51				1AL_3912528		1A/107
	1A-077	76.875	RAC875_c32379_216				.	1A/111
	1A-078	79.3	wsnp_Ex_c28149_37293173	Ta.90259	LOC_Os08g23780	Bradi3g20550	1AL_3960811	1A/130
	1A-079	87.437	Excalibur_rep_c110054_341	Ta.113669	LOC_Os01g57280	Bradi2g51807	1AL_2584937	1A/115
			Ra_c5683_1762				1AL_2584937	1A/115	1A/125
	1A-080	90.985	RAC875_rep_c112241_279	Ta.37571	LOC_Os05g48150	Bradi2g17210	1AL_3964927	1A/112
	1A-081	97.034	RAC875_c47930_448				1AL_3909362	1A/120
	1A-082	123.58	BobWhite_c39668_143	Ta.16851			1AL_2389544	1A/136
	1A-083	125.154	BS00022824_51	Ta.25413	LOC_Os01g43910	Bradi2g15317	1AL_3978544	1A/138
	1A-084	127	RAC875_c52947_84	Ta.72733	LOC_Os01g69970	Bradi2g59226	1AL_2049981	1A/140
			Kukri_c65610_572	Ta.72733	LOC_Os01g69970	Bradi2g59226	1AL_3878857	1A/140
			Tdurum_contig84252_155	Ta.72733	LOC_Os01g69970	Bradi2g59226	1AL_3878857	1A/140
	1A-085	127.255	Ku_c20664_262	Ta.47898	LOC_Os02g42200	Bradi3g49467	2DL_9712692	1A/141
			BobWhite_c12305_959	Ta.14118	LOC_Os05g50930	Bradi2g14790	1AL_3847553	1A/141
	1A-086	127.768	IACX882	Ta.14118	LOC_Os05g50930	Bradi2g14790	1AL_3847553	1A/141
	1A-087	128.542	wsnp_Ex_c11939_19147790	Ta.6898	LOC_Os01g43020	Bradi2g14730	1AL_3908627	1A/140
			wsnp_Ex_c1557_2973321	Ta.23032	LOC_Os01g42960	Bradi2g14710	1AL_3941677	1A/140
			wsnp_Ex_c11939_19147602	Ta.6898	LOC_Os01g43020	Bradi2g14730	1AL_3908627	1D/165
			Excalibur_c27873_84	Ta.23032	LOC_Os01g42960	Bradi2g14710	1DL_2278299	1D/164
			RAC875_c1295_1603	Ta.23032	LOC_Os01g42960	Bradi2g14710	1AL_3941677	1A/141
			BS00107935_51	Ta.23032	LOC_Os01g42960	Bradi2g14710	1AL_3941677	1A/141
			Tdurum_contig30426_261	Ta.23032	LOC_Os01g42960	Bradi2g14710	1BL_3917483	1A/141
	1A-088	133.292	wsnp_CAP11_c1827_988367	Ta.69841	LOC_Os05g51480	Bradi2g14440	1AL_3976804	1A/153
			wsnp_RFL_Contig2760_2505824	Ta.69841	LOC_Os05g51480	Bradi2g14440	1DL_2236787	1D/165
			IAAV2162	Ta.71521	LOC_Os11g06410	Bradi4g24750	1AL_3853056	1A/149
			Excalibur_c10736_1051	Ta.109875	LOC_Os08g10260	Bradi3g03882	1AL_3959115	1A/149
			Kukri_c4204_1673	Ta.14606	LOC_Os05g51480	Bradi2g14440	1AL_3976804	1A/151
			Kukri_rep_c115657_255	Ta.69841	LOC_Os05g51480	Bradi2g14440	1DL_2236787	1A/150
			wsnp_Ex_c12932_20486842	Ta.14606	LOC_Os05g51480	Bradi2g14440	1AL_3976804	1A/150
			BS00021697_51	Ta.172199	LOC_Os08g10440	Bradi3g03878	1BL_3824404	1B/160
			RAC875_c63359_1446	Ta.14606	LOC_Os05g51480	Bradi2g14440	1AL_3976804	1A/150
			Kukri_c32704_2028	Ta.109875	LOC_Os08g10260	Bradi3g03882	1DL_2290329			Kukri_c32704_2028
			GENE-0543_594				1BL_3920750	1A/151
			BS00067170_51	Ta.97499	LOC_Os03g44130	Bradi3g15010	5AL_2797174	1A/152
			Kukri_rep_c69829_735	Ta.14606	LOC_Os05g51480	Bradi2g14440	1AL_3976804	1D/165
			Excalibur_c27376_74	Ta.9858	LOC_Os11g06410	Bradi4g24750	1AL_3853056	1A/150
			Excalibur_c46365_442	Ta.69841	LOC_Os05g51480	Bradi2g14440	1DL_2236787	1A/150
			BobWhite_c1027_1127	Ta.36175	LOC_Os05g51450	Bradi2g14460	1AL_3976072	1A/150
			GENE-0543_1074	Ta.69841	LOC_Os05g51480	Bradi2g14440	1DL_2236787	1A/151
			Kukri_c4204_1346	Ta.69841	LOC_Os05g51480	Bradi2g14440	1AL_3976804	1A/151
			BS00064087_51				1AL_3976804	1A/150
			Excalibur_c12932_2102	Ta.69841	LOC_Os05g51480	Bradi2g14440	1AL_3976804	1A/151
			Excalibur_rep_c67492_1119	Ta.69841	LOC_Os05g51480	Bradi2g14440	1AL_3976804	1A/151
			GENE-0543_113				1AL_3976804	1A/151
			Kukri_c4204_1946	Ta.14606	LOC_Os05g51480	Bradi2g14440	1DL_2236787			Kukri_c4204_1946
			BS00070991_51				1AL_3962114	1A/150
			BS00070695_51	Ta.189473	LOC_Os04g40450		1AL_3962114	1A/150
			Excalibur_c46365_304	Ta.69841	LOC_Os05g51480	Bradi2g14440	1DL_2236787	1A/151
			Ku_c32704_43				1AL_3959115	1A/153
			RAC875_c5119_2696	Ta.14606	LOC_Os05g51480	Bradi2g14440	1AL_3976804	1A/152
			Tdurum_contig11349_810	Ta.69841	LOC_Os05g51480	Bradi2g14440	1DL_2236787	1A/151
			wsnp_Ex_rep_c67492_66096650	Ta.14606	LOC_Os05g51480	Bradi2g14440	1AL_3976804	1A/151
	1A-089	134.867	BobWhite_c10251_382	Ta.35833			1AL_3976442	1A/149	1A/180
			Excalibur_c41592_100	Ta.35833			1AL_3976442	1A/149	1A/180
			IAAV4435	Ta.92745			1AL_3976442			IAAV4435
			wsnp_Ex_c6476_11246531	Ta.70874		Bradi3g07510	1DL_2239334	1A/149	1A/180
			wsnp_Ku_c754_1557338	Ta.12438	LOC_Os08g08000	Bradi2g41720	1AL_3945542	1A/161
	1A-090	135.38	Excalibur_c1255_293	Ta.33779			1AL_3934771	1A/140
			wsnp_Ex_c1255_2411550	Ta.33779			1AL_3934771	1A/155
			wsnp_Ku_c330_683203	Ta.33779			1AL_3934771	1A/153
			BS00067741_51				1AL_3934771	1A/140
	1A-091	135.635	Excalibur_c65931_377	Ta.25299			1AL_3977640	1A/154
			BS00022797_51	Ta.18305			1AL_3975964	1A/156
			CAP11_c1115_150	Ta.74462			1AL_3898431			CAP11_c1115_150
			Excalibur_c53173_275	Ta.39269	LOC_Os03g11320	Bradi1g70300	1AL_3891404	1A/156
			RAC875_c85550_73	Ta.3501	LOC_Os01g39260	Bradi2g14330	1AL_3898431	1A/156
			wsnp_Ex_c412_814247	Ta.18305			1DL_2135903			wsnp_Ex_c412_814247
			wsnp_Ex_rep_c67474_66076379	Ta.35000	LOC_Os02g06588	Bradi2g14340	1AL_3964251	1A/156
	1A-092	135.89	wsnp_Ex_c3887_7051325	Ta.90829	LOC_Os01g36920	Bradi2g40807	1AL_3894708	1A/156
			CAP11_c5573_163	Ta.10559	LOC_Os01g38530	Bradi2g14290	1AL_3795905	1A/154
			RFL_Contig2961_1806	Ta.10559	LOC_Os01g38530	Bradi2g14290	1DL_2224292	1A/156
			RAC875_rep_c71921_672	Ta.2127	LOC_Os01g36890	Bradi2g40807	1DL_2251344	1A/156
			BS00021780_51				1AL_3897564	1A/156
			RAC875_c20823_707	Ta.10544	LOC_Os10g01540	Bradi2g14270	1BL_3843550	1A/156
	2A-001	0	Excalibur_c386_894	Ta.87378	LOC_Os07g02624	Bradi5g01480	2AS_5308202	2A/20
	2A-002	0.807	BS00105593_51	Ta.44982	LOC_Os07g09890	Bradi5g01836	2AS_5247752	2A/6
	2A-003	2.468	wsnp_Ex_c36049_44083089	Ta.93172	LOC_Os08g16260	Bradi3g19220	2AS_5307211	2A/26
	2A-004	4.647	Excalibur_c3439_534	Ta.105921			6AL_5773837	2A/20
			Kukri_c22152_1059	Ta.20706	LOC_Os04g04010	Bradi3g06040	2AS_5265661	2A/19
	2A-005	7.073	RAC875_c510_923				2AS_5273836	2A/25
			Ra_c510_171				2AS_5273836	2A/25
			RAC875_c63018_348	Ta.148985	LOC_Os01g24780	Bradi4g36680	2AS_5275619	2A/25
			Ex_c12425_506	Ta.36122	LOC_Os08g14620	Bradi3g18920	2AS_5304717	2A/25
			tplb0032i02_1435	Ta.36122	LOC_Os08g14620	Bradi3g18920	2AS_5304717	2A/25
			wsnp_Ra_c21104_30458226	Ta.36122	LOC_Os08g14620	Bradi3g18920	2AS_5304717	2A/25
			wsnp_Ex_c342_670243	Ta.39664	LOC_Os07g34260	Bradi1g25920	2AS_5273836	2A/25
			wsnp_Ex_c342_670415	Ta.39664	LOC_Os07g34260	Bradi1g25920	2AS_5273836	2A/25
	2A-006	7.331	RAC875_c42847_141	Ta.71741	LOC_Os04g05050	Bradi5g01135	2AS_747669	2A/20
			Excalibur_c12980_2621	Ta.92801	LOC_Os10g26560	Bradi3g59847	2AS_5260383	2A/20
			Excalibur_c29231_905	Ta.44990	LOC_Os04g03579	Bradi4g40470	2AS_5203038			Excalibur_c29231_905
			Kukri_rep_c109732_72	Ta.14895	LOC_Os06g08400	Bradi4g42580	2AS_5203038	2A/25
			Excalibur_c12980_2392	Ta.9900	LOC_Os10g26560	Bradi3g59847	2AS_5260383	2A/20	2A/37
			Kukri_c40204_141	Ta.18056	LOC_Os04g05030	Bradi1g77630	2DS_5388609	2A/20	2A/37
	2A-007	8.642	TA002095-0637				2DS_5293194	2A/26
	2A-008	9.157	BS00068050_51	Ta.191894	LOC_Os10g04540	Bradi5g01070	2DS_5352291	2A/48
			Tdurum_contig76595_208				2AS_5260383	2A/26
	2A-009	12.431	Excalibur_c32668_467	Ta.7722	LOC_Os08g33540	Bradi3g36600	2AS_5188336	2A/27
			RAC875_c39634_370	Ta.71572	LOC_Os08g33540	Bradi3g36600	2DS_5390890	2A/27
			Tdurum_contig48835_437	Ta.107768			2AS_5188336	2A/26
			BobWhite_c10673_138	Ta.71572	LOC_Os08g33540	Bradi3g36600	2AS_5188336	2A/26
			BobWhite_c10673_330	Ta.72985	LOC_Os08g33540	Bradi3g36600	2AS_5188336	2A/26
	2A-010	14.586	IAAV2509				4BL_7037425	5B/78
	2A-011	23.556	RAC875_c2965_1689	Ta.66584	LOC_Os04g43390	Bradi5g15540	6BS_2952051	2A/39
	2A-012	29.348	Kukri_c46040_620				2AS_5309365	2A/44
			wsnp_Ex_c770_1514612				2AS_5309365	2A/44
	2A-013	35.107	Kukri_c14598_614	Ta.90428	LOC_Os04g12580	Bradi5g02980	2AS_5281666	2A/47
	2A-014	35.363	BS00021706_51				2AS_5202389	2A/47
	2A-015	36.141	Tdurum_contig42423_1963				5BL_9456269	2A/47
			Tdurum_contig42423_2699				4AL_194235	2A/47
			BS00067143_51				6BL_4395194			BS00067143_51
			Tdurum_contig42423_1536				6BL_4395194	2A/26
			Tdurum_contig42423_2448				6BL_4395194	2A/47
			Tdurum_contig42423_2462				6BL_4395194	2A/47
			Tdurum_contig42423_2293				4AL_84139	2A/47
	2A-016	36.398	RAC875_c3620_735	Ta.49931	LOC_Os09g08190	Bradi4g08950	2AS_5308623	2A/47
			Excalibur_c21663_145	Ta.30718	LOC_Os10g21560	Bradi3g12470	2AS_5257538			Excalibur_c21663_145
	2A-017	62.687	Ra_c58279_702	Ta.15946	LOC_Os07g49260	Bradi1g16640	2AS_5209294	2A/78
			wsnp_Ex_c5412_9564346	Ta.15946	LOC_Os07g49260	Bradi1g16640	2DS_5343125	2A/77
			wsnp_Ex_c5412_9564478	Ta.15946	LOC_Os07g49260	Bradi1g16640	2AS_5209294	2A/77
			wsnp_Ex_c5412_9564550	Ta.15946	LOC_Os07g49260	Bradi1g16640	2BS_5234712	2A/78
			Ra_c58279_684	Ta.15946	LOC_Os07g49260	Bradi1g16640	2AS_5209294	2A/78
			wsnp_Ex_c5412_9565527	Ta.15946	LOC_Os07g49260	Bradi1g16640	2AS_5209294	2A/78
			wsnp_Ex_c5412_9564046	Ta.15946	LOC_Os07g49260	Bradi1g16640	2DS_5343125	2A/78
	2A-018	63.206	Excalibur_c32875_78	Ta.54847	LOC_Os03g18510	Bradi1g16700	2AS_5269953	2A/78
			Tdurum_contig55610_742	Ta.37569	LOC_Os07g08140	Bradi1g55630	2AS_5188171	2A/78
			Tdurum_contig55610_784	Ta.37569	LOC_Os07g08140	Bradi1g55630	2AS_5188171	2A/78
			Kukri_c17269_1349	Ta.72830	LOC_Os07g08140	Bradi1g55630	2AS_3183635	2A/78
			Ku_c972_560	Ta.104794			2AS_5224218	2A/78
	2A-019	65.061	BS00049937_51				2AS_5227792	2A/78
	2A-020	65.839	BS00044274_51				2AS_5250251	2A/82
	2A-021	66.094	wsnp_Ku_c1292_2572053	Ta.73204	LOC_Os07g49110	Bradi1g16770	2AS_5286240	2A/82
			BobWhite_c18852_91	Ta.73204	LOC_Os07g49110	Bradi1g16770	2AS_5286240	2A/82
			Ra_c10616_265	Ta.98316	LOC_Os02g34990	Bradi3g20207	2AS_5188324	2A/82
			wsnp_Ku_c1292_2572110	Ta.73204	LOC_Os07g49110	Bradi1g16770	2AS_5286240	2A/82
			IAAV7468	Ta.98316	LOC_Os02g34990	Bradi3g20207	2AS_5188324	2A/82
	2A-022	67.94	wsnp_Ku_c10302_17079851	Ta.52779	LOC_Os12g12740	Bradi4g39887	2AS_5309833			wsnp_Ku_c10302_17079851
			Tdurum_contig62138_414	Ta.25571	LOC_Os07g48980	Bradi1g17090	2DS_5356288	2A/83
			Tdurum_contig62138_385	Ta.25571	LOC_Os07g48980	Bradi1g17090	2DS_5356288	2A/83	2A/103
			BS00066186_51				2AS_5261287	2A/83
			Excalibur_rep_c105284_131	Ta.45641	LOC_Os01g19050	Bradi1g43906	2AS_5204211	2A/83
			Kukri_rep_c100848_221	Ta.45641	LOC_Os01g19050	Bradi1g43906	2AS_5204211	2A/83
	2A-023	68.197	Excalibur_c25235_1178	Ta.45641	LOC_Os01g19050	Bradi1g43906	3AS_3440591	5A/105			Ppd-A1
			Excalibur_rep_c105284_110	Ta.45641	LOC_Os01g19050	Bradi1g43906	2AS_5204211	2A/83			Maccaferri et al, 2015
			Excalibur_c61806_213	Ta.45641	LOC_Os01g19050	Bradi1g43906	3AS_3440591	2A/87
	2A-024	68.453	wsnp_Ex_c866_1684236	Ta.46545	LOC_Os03g51090	Bradi2g38850	2AS_5301180			wsnp_Ex_c866_1684236
	2A-025	68.969	wsnp_Ex_c35331_43499339	Ta.72028	LOC_Os07g48960	Bradi1g17070	2AS_5292552	2A/83
			RAC875_c10357_732	Ta.72028	LOC_Os07g48960	Bradi1g17070	2AS_5292552	2A/82	2A/103
			BS00022013_51	Ta.56530	LOC_Os07g48920	Bradi1g17080	2AS_5261287	2A/83	2A/104
			Kukri_c56203_965	Ta.78233	LOC_Os07g48960	Bradi1g17070	2AS_5292552	2A/82	2A/103
			BS00091830_51	Ta.78233	LOC_Os07g48960	Bradi1g17070	2AS_5292552	2A/83
	2A-026	77.362	BS00001107_51	Ta.71276	LOC_Os07g48244	Bradi1g17665	2AS_5247785	2A/92
	2A-027	78.405	Tdurum_contig66015_346	Ta.7500	LOC_Os11g35360	Bradi4g16300	2AS_5213054	2A/93
			Ra_c37244_428	Ta.46772	LOC_Os03g22040	Bradi1g17800	2AS_5191114	2A/93
	2A-028	78.921	wsnp_Ku_c15567_24223777	Ta.15629	LOC_Os03g21940	Bradi1g63010	2DS_5341072	2A/94
			wsnp_Ku_c15567_24224486	Ta.24846			2AS_5261757	2A/94
			BS00110524_51	Ta.8955	LOC_Os07g48050	Bradi1g17860	2AS_5220470			BS00110524_51
			TA004602-1630	Ta.140309			2AS_4174102	2A/94
			Tdurum_contig47258_1039	Ta.100051	LOC_Os07g48130	Bradi1g63100	2AS_5213046	2A/96
			Excalibur_rep_c103108_709	Ta.73488	LOC_Os07g48010	Bradi1g17870	2AS_5281416	2A/94
	2A-029	79.179	RAC875_c17991_874	Ta.105857			2AS_5306263	2A/94
	2A-030	79.438	BobWhite_c9564_587	Ta.56782	LOC_Os07g48020	Bradi1g17850	2AS_5306683	2A/94
			RAC875_c12221_367	Ta.59106	LOC_Os07g48030	Bradi1g17850	2DS_5388600	2A/94
	2A-031	79.697	BS00070693_51	Ta.193403			2AS_5277322	2A/92
	2A-032	85.489	RAC875_rep_c71350_1712	Ta.55877	LOC_Os07g46370	Bradi1g19210	2DS_5329597	2A/102
	2A-033	86.01	Tdurum_contig62073_376	Ta.32771	LOC_Os07g43990	Bradi1g20330	2AS_5196101	2A/102
			GENE-2904_757				3DL_1045863	2A/102
			RAC875_rep_c119471_174	Ta.32771	LOC_Os07g43990	Bradi1g20330	2AS_5196101	2A/102
	2A-034	86.592	Xgwm275
	2A-035	87.48	BS00008805_51	Ta.3486	LOC_Os03g26650	Bradi1g20690	2AS_5220957			BS00008805_51
	2A-036	88.004	BS00032820_51	Ta.70002	LOC_Os03g27260	Bradi1g21320	2AS_5236728			BS00032820_51
	2A-037	88.523	Ku_c5747_441	Ta.72878	LOC_Os07g35290	Bradi1g25657	2BS_5162055			Ku_c5747_441
			Ra_c8300_569	Ta.166662	LOC_Os03g36000	Bradi1g22780	2AL_6397821	2A/102
			RAC875_c47395_652	Ta.21919	LOC_Os03g11580	Bradi1g59100	2AL_6402211	2A/104	2A/135
			Ku_c13655_1180				2AL_6397821	2A/102
	2A-038	88.778	BS00086956_51	Ta.3	LOC_Os07g35940	Bradi1g25440	2AS_5190107		2A/134
			BS00068134_51	Ta.104024			2AS_5278994			BS00068134_51
			BS00076337_51				2AS_5190107		2A/134
			BS00048615_51	Ta.53412			2AS_5306491		2A/134
			IACX6124	Ta.35717	LOC_Os07g36130	Bradi1g25400	2DS_5365858			IACX6124
			BS00039489_51	Ta.2839	LOC_Os03g14890	Bradi2g41600	2AS_5245395			BS00039489_51
			BS00091670_51				2AS_663096		2A/134
	2A-039	89.034	BS00067656_51				2AS_5281991		2A/134
			Ra_c1257_2455	Ta.40970	LOC_Os03g59550	Bradi1g04560	2BL_8089825	2A/102	2A/135
	2A-040	89.928	Xgwm71.3
			Xwmc63
			Xbarc10
	2A-041	90.786	JD_c14920_380	Ta.9312	LOC_Os07g31450	Bradi1g26940	2AS_5189740	2A/104
			BobWhite_c38716_323	Ta.3983	LOC_Os07g04190	Bradi1g57900	2AL_6299875	2A/102
			BS00011045_51	Ta.55285	LOC_Os07g13590	Bradi1g53580	2AS_5289543	2A/104
			BS00066748_51				6AL_5806668	2A/102
			BS00073720_51	Ta.160499			2AL_6351909	2A/102
			Ex_c4639_2851				2AL_4499235	2A/104
			Ex_c67187_805				2DL_9837430	2A/102
			Excalibur_c7154_886	Ta.71064	LOC_Os09g37760	Bradi1g26420	2AS_5296660	2A/104
			Excalibur_rep_c66700_743	Ta.55711	LOC_Os02g32660	Bradi5g09170	2BL_8035556	2A/102
			GENE-0922_327				2AL_6437136	2A/104
			GENE-0940_83	Ta.4434	LOC_Os07g05740	Bradi1g58460	2AL_6367805	2A/104
			IAAV1361	Ta.74213	LOC_Os04g26841	Bradi5g05650	2AL_5143986	2A/104
			IAAV2090	Ta.9890	LOC_Os11g34210	Bradi4g16830	2AL_6402211	2A/102
			IAAV9197	Ta.48710	LOC_Os07g08190	Bradi1g55530	2AS_5295470	2A/102
			IACX1022	Ta.71496	LOC_Os07g04530	Bradi1g58030	2AL_6344250	2A/102
			JD_c3358_1128	Ta.47137	LOC_Os07g06440	Bradi1g57200	2BL_8012854	2A/102
			Ku_c14091_814				2AL_6373619	2A/104
			Ku_c2359_569	Ta.5868			2AS_5274325	2A/102
			Kukri_c38852_100	Ta.48710	LOC_Os07g08190	Bradi1g55530	2AS_5295470	2A/104
			Kukri_rep_c82871_113	Ta.25249			2AL_6439939	2A/102
			Ra_c15292_990				2AS_5271138	2A/104
			Ra_c24215_770	Ta.9942	LOC_Os07g31460	Bradi1g26930	2AL_6409066	2A/106
			RAC875_c3102_959	Ta.71496	LOC_Os07g04530	Bradi1g58030	2DL_9879084	2A/104
			RAC875_c9898_1212	Ta.74213	LOC_Os04g26841	Bradi5g05650	2AL_5143986	2A/104
			TA001801-0524	Ta.23254	LOC_Os07g28430	Bradi1g28400	2BS_5188921	2A/104
			Tdurum_contig10910_1662	Ta.45703	LOC_Os07g07080	Bradi1g56600	2BL_8043633	2A/104
			Tdurum_contig41899_1144				2BL_7974306	2A/102
			Tdurum_contig55330_161	Ta.42448	LOC_Os05g22870	Bradi1g27140	2DL_9828628	2A/104
			wsnp_BE399936A_Ta_2_1				2AS_5299520	2A/102
			wsnp_be498599A_Ta_2_2				2AL_6380845	2A/104
			wsnp_CAP11_rep_c6137_2841945	Ta.22871	LOC_Os07g05820	Bradi1g58480	2AL_6351909	2A/102
			wsnp_Ex_c1064_2034518	Ta.6945	LOC_Os07g31840	Bradi1g26830	2AS_5307338	2A/102
			wsnp_Ex_c15301_23528979	Ta.8077	LOC_Os03g44230	Bradi1g59830	2AL_6374794	2A/102
			wsnp_Ex_c21786_30948397	Ta.3335	LOC_Os07g06590	Bradi1g57110	2AL_6437926	2A/104
			wsnp_Ex_c45617_51361414	Ta.44196	LOC_Os03g51930	Bradi1g09940	2AL_6326968	2A/102
			wsnp_Ex_rep_c68599_67447926	Ta.55711	LOC_Os02g32660	Bradi5g09170	2AL_6434929	2A/104
			wsnp_Ku_c38662_47257696	Ta.45703	LOC_Os07g07080	Bradi1g56600	2AL_6343032	2A/104
			wsnp_Ra_c18391_27447178	Ta.39228	LOC_Os07g28940	Bradi1g28167	2DS_5333111	2A/104
			wsnp_Ra_c30244_39523512	Ta.71496	LOC_Os07g04530	Bradi1g58030	2AL_6344250	2A/104
			wsnp_Ra_c4850_8698731	Ta.54648	LOC_Os04g31070	Bradi5g07410	2AL_6380845	2A/102
			wsnp_Ra_c58188_60005934	Ta.71064	LOC_Os09g37760	Bradi1g26420	2AS_5296660	2A/104
			CAP12_c1437_261	Ta.6374	LOC_Os07g32170	Bradi1g26720	2AS_3078688	2A/104
			CAP7_c11156_108	Ta.91181	LOC_Os04g30760	Bradi5g07220	2AL_6357127	2A/104
			Excalibur_c18267_118	Ta.55533		Bradi1g32792	2AL_6407903	2A/102
			Kukri_c53546_104	Ta.105358			2AS_5310093	2A/104
			Ra_c9532_3551	Ta.73887	LOC_Os07g01540	Bradi1g59460	2AL_6372988	2A/102
			RAC875_c4346_111	Ta.9024	LOC_Os07g31850	Bradi1g26820	2AS_5201227	2A/104
			wsnp_CD452951A_Ta_2_1	Ta.54244	LOC_Os07g02340	Bradi1g59020	2AL_6356970	2A/104
			wsnp_Ex_c11437_18454413	Ta.9024	LOC_Os07g31850	Bradi1g26820	2AS_5201227	2A/104
			wsnp_Ex_c23720_32957892	Ta.38614	LOC_Os07g34740	Bradi1g25780	4AS_5960151	2A/104
			wsnp_Ex_rep_c66800_65171259	Ta.55711	LOC_Os02g32660	Bradi5g09170	2AL_6434929	2A/104
			BobWhite_c11178_914	Ta.5034	LOC_Os01g13190	Bradi1g17340	2BL_8091996	2A/102
			BS00003878_51	Ta.4923	LOC_Os07g10110	Bradi1g54537	2AL_6419577	2A/102
			BS00052043_51	Ta.17417	LOC_Os07g06450	Bradi1g57190	2AL_6335462	2A/102
			BS00074415_51	Ta.5400	LOC_Os07g30020	Bradi1g27740	2AS_5195461	2A/102
			BS00100472_51	Ta.79012			2AL_6334175	2A/104
			GENE-0951_398	Ta.5034	LOC_Os01g13190	Bradi1g17340	2BL_8091996	2A/102
			IAAV1691	Ta.5400	LOC_Os07g30020	Bradi1g27740	2AS_5195461	2A/102
			IAAV233	Ta.19524	LOC_Os07g31340	Bradi1g27027	2AS_5248982	2A/102
			IAAV6642	Ta.19524	LOC_Os07g31340	Bradi1g27027	2AS_5248982	2A/102
			IAAV6691	Ta.27847	LOC_Os03g60170	Bradi1g59640	2AL_6347340	2A/104
			IAAV6884	Ta.27937			2AL_6374754	2A/102
			IACX5145				2BL_8085809	2A/104
			IACX5719	Ta.70709	LOC_Os07g33340	Bradi1g26197	2AS_5284561	2A/102
			IACX7433	Ta.3974	LOC_Os07g08880	Bradi1g55090	2AS_5237748	2A/102
			Ku_c19051_834	Ta.27847	LOC_Os03g60170	Bradi1g59640	2AL_6347340	2A/102
			Ku_c40553_871	Ta.43373	LOC_Os02g01350	Bradi1g59410	2AL_6360928	2A/102
			Ku_c69356_2165	Ta.28845	LOC_Os01g68680	Bradi5g06647	2AL_6363437	2A/102
			Ku_c70277_1276	Ta.45703	LOC_Os07g07080	Bradi1g56600	2BL_8043633	2A/102
			Kukri_c2507_708	Ta.11952			2BL_8083480	2A/102
			Kukri_rep_c70265_167	Ta.13208	LOC_Os07g10390	Bradi1g54457	2AL_6367192	2A/104
			Ra_c30247_628	Ta.33585	LOC_Os01g19050	Bradi2g07910	2AS_5225084	2A/102
			Ra_c6534_313	Ta.26926	LOC_Os07g19494	Bradi1g52600	2DL_9837891	2A/102
			Ra_c69516_1472	Ta.28845	LOC_Os01g68680	Bradi5g06647	2AL_2848122	2A/102
			RAC875_c11152_68	Ta.6430			2AS_5251380	2A/102
			RAC875_c11272_443	Ta.55711	LOC_Os02g32660	Bradi5g09170	2DL_9906577	2A/102
			RAC875_c11956_477				2AS_5244350	2A/104
			RAC875_c3814_437	Ta.21411	LOC_Os04g31190	Bradi5g07690	2DL_9906724	2A/102
			RAC875_c46245_569	Ta.9890	LOC_Os11g34210	Bradi4g16830	2AL_6402211	2A/104
			RAC875_rep_c110227_133	Ta.44815	LOC_Os04g39420	Bradi5g12982	2AL_6321570	2A/102
			RAC875_rep_c83983_171	Ta.5420	LOC_Os07g01550	Bradi1g59430	2AL_6434327	2A/102
			tplb0037m02_704	Ta.91134	LOC_Os05g36910	Bradi2g24030	3B_10357721	2A/102
			wsnp_CAP7_c7742_3467376	Ta.13208	LOC_Os07g10390	Bradi1g54457	2AL_6367192	2A/104
			wsnp_Ex_c1064_2034730	Ta.74498	LOC_Os07g31830	Bradi1g26840	2AS_5307338	2A/102
			wsnp_Ex_c14760_22866280	Ta.5400	LOC_Os07g30020	Bradi1g27740	2AS_5195461	2A/102
			wsnp_Ex_c18271_27089779	Ta.48663	LOC_Os07g08500	Bradi1g55287	2AS_5197537	2A/102
			wsnp_Ex_c3232_5960344	Ta.6430			2AS_5251380	2A/104
			wsnp_Ex_c33196_41722217	Ta.3974	LOC_Os07g08880	Bradi1g55090	2AS_5237748	2A/102
			wsnp_Ex_c7154_12290649	Ta.71064	LOC_Os09g37760	Bradi1g26420	2AS_5296660	2A/104
			wsnp_Ex_rep_c67143_65626838	Ta.55373	LOC_Os07g45090	Bradi1g53800	2AS_5302460	2A/104
			wsnp_Ex_rep_c67481_66083943	Ta.71064	LOC_Os09g37760	Bradi1g26420	2AS_5296660	2A/102
			wsnp_Ex_rep_c68516_67350929	Ta.181	LOC_Os07g02350	Bradi1g59010	2DL_9909062	2A/102
			wsnp_Ex_rep_c68599_67447880	Ta.55711	LOC_Os02g32660	Bradi5g09170	2AL_6434929	2A/102
			wsnp_Ku_c16371_25240695	Ta.31875	LOC_Os04g25570	Bradi3g43360	2DL_9908034	2A/104
			wsnp_Ku_rep_c69876_69364477	Ta.55711	LOC_Os02g32660	Bradi5g09170	2DL_9906577	2A/104
			BobWhite_c1634_563	Ta.87529			6AL_5768381	2A/102
			BobWhite_c23362_393	Ta.9445	LOC_Os03g38800	Bradi1g26100	2BS_5241283	2A/102
			BobWhite_c37929_141	Ta.165310			2AS_5247743	2A/102
			BobWhite_c8249_58				2AL_6392784	2A/104
			BobWhite_rep_c64242_111	Ta.55711	LOC_Os02g32660	Bradi5g09170	2AL_6434929	2A/104
			BS00032205_51	Ta.48394	LOC_Os07g32570	Bradi1g26530	2AS_5305557	2A/102
			BS00042245_51	Ta.69984	LOC_Os07g07240	Bradi1g56510	2AL_6381113	2A/102
			BS00066310_51	Ta.107088	LOC_Os07g07870	Bradi1g55900	2DL_9876604	2A/104
			BS00067749_51	Ta.80894			2AS_5275293	2A/102
			BS00067886_51	Ta.121410			5AS_1332836	2A/102
			BS00070138_51				2AS_5287293	2A/102
			BS00077438_51				2AS_4444564	2A/104
			BS00097694_51	Ta.53941	LOC_Os07g07540	Bradi1g56130	2DS_5317857	2A/102
			BS00108004_51				2AS_5201514	2A/102
			CAP11_c4420_138	Ta.89186			2AL_6385100	2A/104
			CAP12_rep_c8488_146	Ta.31467	LOC_Os07g05000	Bradi1g58220	2AL_6431435	2A/102
			CAP7_c3491_203	Ta.72144	LOC_Os04g33470	Bradi5g09180	2AL_6317867	2A/102
			Ex_c20159_635	Ta.114939		Bradi2g27040	2AL_6429525	2A/104
			Excalibur_c12620_225	Ta.114939		Bradi2g27040	2AL_6429525	2A/102
			Excalibur_c7154_1904	Ta.71064	LOC_Os09g37760	Bradi1g26420	2AS_5296660	2A/102
			GENE-1057_41	Ta.46128	LOC_Os04g31270	Bradi5g07710	2AL_6319034	2A/102
			IAAV1655	Ta.72528	LOC_Os07g31840	Bradi1g26830	2AS_5307338	2A/102
			IAAV3412	Ta.46987	LOC_Os02g44470	Bradi1g27720	2AS_5196826	2A/102
			IAAV3834	Ta.83759	LOC_Os07g08500	Bradi1g55287	2AS_5197537	2A/102
			IAAV531	Ta.77230	LOC_Os07g04850	Bradi1g58180	2AL_5220511	2A/102
			IAAV5457	Ta.71230	LOC_Os07g09510	Bradi1g54730	2AL_6351843	2A/102
			IAAV5946	Ta.114939		Bradi2g27040	2AL_6429525	4A/111	4A/141
			IAAV8002	Ta.45703	LOC_Os07g07080	Bradi1g56600	2AL_6415686	2A/104
			IAAV8481	Ta.30383	LOC_Os07g33370	Bradi1g26170	2AS_3003041	2A/104
			IAAV974	Ta.32024	LOC_Os07g32480	Bradi1g26580	2AS_5309117	2A/102
			Ku_c13673_1108	Ta.30383	LOC_Os07g33370	Bradi1g26170	2AS_3003041	2A/104
			Ku_c25099_632				2AL_6437126	2A/102
			Kukri_c64989_318	Ta.36375	LOC_Os04g53040	Bradi1g51145	2AS_5306961	2A/102
			Kukri_rep_c70207_560	Ta.71936	LOC_Os07g33100	Bradi1g26317	2DS_5344927	2A/104
			Ra_c21065_625	Ta.70709	LOC_Os07g33340	Bradi1g26197	2AS_5284561	2A/104
			Ra_c21219_503	Ta.72369	LOC_Os04g30490	Bradi5g07160	2AL_6427200	2A/102
			Ra_c4944_451	Ta.4881	LOC_Os07g27110	Bradi1g28670	2AS_5184260	2A/104
			Ra_c53882_371	Ta.57197	LOC_Os07g04850	Bradi1g58180	2AL_5220511	2A/104
			Ra_c8006_199				2AL_6315203			Ra_c8006_199
			RAC875_c102123_159	Ta.94483			2AL_6391519	2A/102
			RAC875_c102123_187	Ta.94483			2AL_6391519	2A/102
			RAC875_c13489_648	Ta.23254	LOC_Os07g28430	Bradi1g28400	2AS_5298309	2A/104
			RAC875_c29377_471	Ta.11525			2AL_3170085	2A/102
			RAC875_c37015_73	Ta.23417	LOC_Os03g48380	Bradi1g12110	2AL_6296441	2A/102
			RAC875_c38750_86	Ta.71230	LOC_Os07g09510	Bradi1g54730	2DL_9825333	2A/102
			RAC875_c4944_914	Ta.4881	LOC_Os07g27110	Bradi1g28670	2AS_5184260	2A/102
			RAC875_c50475_270	Ta.10983	LOC_Os07g32450	Bradi1g26600	2DS_5385523	2A/102
			RAC875_c53296_1609	Ta.88526	LOC_Os01g59670	Bradi2g53020	2AS_5225900	2A/104
			RAC875_rep_c101082_855	Ta.91056	LOC_Os01g59670	Bradi2g53020	2AS_5225900	2A/102
			RFL_Contig3805_680	Ta.36332	LOC_Os07g27490	Bradi1g28530	2AS_5238752	2A/104
			RFL_Contig600_458	Ta.23254	LOC_Os07g28430	Bradi1g28400	2BS_5188921	2A/104
			wsnp_BE403352A_Ta_2_1				2AL_6402211	2A/104
			wsnp_CAP11_rep_c4303_2031651	Ta.69984	LOC_Os07g07240	Bradi1g56510	2AL_6381113	2A/102
			wsnp_Ex_c1064_2034431	Ta.72528	LOC_Os07g31840	Bradi1g26830	2AS_5307338	2A/102
			wsnp_Ex_c20649_29731279	Ta.48967	LOC_Os02g24134	Bradi3g11210	2BL_8018549	2A/104
			wsnp_Ex_c29940_38921491	Ta.4923	LOC_Os07g10110	Bradi1g54537	2AL_6419577	2A/102
			wsnp_Ex_c4203_7590741	Ta.18892	LOC_Os07g05470	Bradi1g58340	2AL_6379613	2A/104
			wsnp_Ex_c42230_48866587	Ta.3974	LOC_Os07g08880	Bradi1g55090	2DL_9853760	2A/104
			wsnp_Ex_c7154_12289504	Ta.71064	LOC_Os09g37760	Bradi1g26420	2AS_5296660	2A/102
			wsnp_Ex_rep_c66800_65171198	Ta.55711	LOC_Os02g32660	Bradi5g09170	2AL_6434929	2A/102
			wsnp_JD_c3032_4015340	Ta.53951	LOC_Os07g01030	Bradi1g59860	2AL_6392130	2A/102
			wsnp_Ku_c2325_4468237	Ta.100821			2AL_6421627	2A/102
			wsnp_Ku_c44873_52048221	Ta.40026	LOC_Os07g07270	Bradi1g56500	4DL_9224950	2A/102
			wsnp_Ra_c10091_16694335	Ta.39320	LOC_Os04g24170	Bradi5g04860	2AL_6417041	2A/104
			BS00031140_51	Ta.31541			2AS_5245990	2A/102
			BS00065413_51				2AS_5215351	1B/20
			BS00070644_51	Ta.109672			2AS_5305135	2A/102
			BS00078923_51				2AS_5224836	2A/102
			BS00080997_51	Ta.155632			2AS_5274325	2A/102
			BS00097263_51	Ta.87296	LOC_Os07g33630	Bradi1g26090	2AS_5233482	2A/104
			IAAV3570	Ta.7526	LOC_Os07g34730	Bradi1g25790	2AS_5281991	2A/104
			Ra_c37220_262	Ta.99847	LOC_Os07g36830	Bradi1g53170	2AL_6434882	2A/104
			wsnp_BE517627A_Ta_2_1				2AL_6438243	2A/104
			wsnp_CAP11_c1488_833183	Ta.50474	LOC_Os07g01214	Bradi1g59730	2AL_6410623	2A/102
			BobWhite_c44175_495	Ta.78248	LOC_Os07g33630	Bradi1g26090	2BS_5241490	2A/104
			BS00010932_51	Ta.87296	LOC_Os07g33630	Bradi1g26090	2AS_5233482	2A/102
			BS00034382_51				2AS_5299191	2A/102
			BS00063599_51	Ta.71147	LOC_Os07g31400	Bradi1g26980	2BS_5194338	2A/102
			CAP11_s9154_121	Ta.93857			2AL_6341064	2A/104
			CAP7_rep_c6939_197	Ta.12248	LOC_Os07g05720	Bradi1g58450	2AL_6437697	2A/104
			Ex_c10320_444	Ta.76717			2AS_5299644	2A/102
			Ex_c12563_1279	Ta.48509	LOC_Os07g06970	Bradi1g56760	2DL_9861257	2A/104
			Ex_c24398_831	Ta.166662	LOC_Os03g36000	Bradi1g22780	2AL_6397821	2A/102
			Ex_c4639_2631				2AL_4499235	2A/104
			Excalibur_c16393_274	Ta.91181	LOC_Os04g30760	Bradi5g07220	2AL_6357127	2A/104
			Excalibur_c640_464	Ta.80894			2AS_5275293	2A/102
			Excalibur_c9348_504	Ta.27937			2AL_6374754	2A/102
			Excalibur_rep_c66270_789	Ta.11952			2AL_6439688	2A/102
			Excalibur_rep_c67434_73	Ta.13208	LOC_Os07g10390	Bradi1g54457	6BS_2994062	2A/104
			GENE-1326_350				2DL_9879196	2A/104
			IAAV1587	Ta.10379	LOC_Os07g34130	Bradi5g04330	2AS_5217335	2A/102
			IAAV359	Ta.48509	LOC_Os07g06970	Bradi1g56760	2AL_2351368	2A/104
			IAAV6321	Ta.30901	LOC_Os07g05390	Bradi1g58310	2AL_6340815	2A/104
			IAAV6661	Ta.109253	LOC_Os07g26480	Bradi3g15340	2AS_5299191	2A/104
			IAAV7492	Ta.55467	LOC_Os07g07560	Bradi1g56100	2AS_5306385	2A/104
			IAAV99	Ta.48967	LOC_Os02g24134	Bradi3g11210	2AL_6422050	2A/102
			Ku_c13599_707	Ta.52755			2AS_5305946	2A/104
			Ku_c6019_806	Ta.15904	LOC_Os07g25450	Bradi1g29010	2DS_5364365	2A/104
			Kukri_c12194_1322	Ta.73539	LOC_Os07g05610	Bradi1g58390	2AL_6369709	2A/104
			Kukri_c2949_1390	Ta.15852	LOC_Os02g18740	Bradi4g38110	2AL_6434027	2A/104
			Kukri_c4213_2363	Ta.98827	LOC_Os10g37620	Bradi1g29940	5BS_2278604	2A/102
			Kukri_c4213_2733	Ta.98827	LOC_Os10g37620	Bradi1g29940	5BS_2278604	2A/104
			Kukri_c5358_1252	Ta.9024	LOC_Os07g31850	Bradi1g26820	2AS_5152949	2A/104
			Kukri_rep_c105807_101	Ta.71848	LOC_Os07g06970	Bradi1g56760	2AL_2351368	2A/102
			Ra_c15346_447	Ta.46934			2AL_6421627	2A/104
			Ra_c21219_505	Ta.72369	LOC_Os04g30490	Bradi5g07160	2AL_6427200	2A/104
			Ra_c32576_1027	Ta.82068	LOC_Os04g23210	Bradi5g05162	2DL_9875411	2A/102
			Ra_c7199_1504	Ta.43373	LOC_Os02g01350	Bradi1g59410	2AL_6360928	2A/104
			RAC875_c19144_117	Ta.35247			2AL_6406631	2A/102
			RAC875_c2054_191	Ta.95186	LOC_Os07g06970	Bradi1g56760	2DL_9861257	2A/102
			RAC875_c26362_83	Ta.80629			2AL_6373472	2A/104
			RAC875_c29377_521	Ta.11525			2AL_3170085	2A/102
			RAC875_c41731_321				2AL_6319034	2A/104
			RAC875_c76620_361	Ta.91785			2AL_6320347	2A/102
			RAC875_c8300_136				2AL_6397821	2A/102
			RAC875_rep_c101788_71				2AL_6390592	2A/104
			Tdurum_contig44687_464	Ta.6330	LOC_Os04g47870	Bradi5g18540	2AL_6433506	2A/102
			Tdurum_contig5115_262				6AL_5827284	2A/102
			Tdurum_contig52873_265	Ta.119557			2BL_632634	2A/104
			Tdurum_contig75565_1388	Ta.11952			2AL_6439688	2A/102
			tplb0047f03_349	Ta.69761	LOC_Os07g01020	Bradi1g59870	2AL_6331950	2A/102
			wsnp_BG608354A_Ta_2_1	Ta.74647	LOC_Os11g28990	Bradi5g07280	2AL_6382649	2A/104
			wsnp_CAP11_rep_c8681_3747503	Ta.93857			2AL_6341064	2A/104
			wsnp_CAP12_rep_c4379_1995966				2AL_6332381	2A/104
			wsnp_Ex_c12068_19316125	Ta.57932	LOC_Os04g47870	Bradi5g18540	2AL_6379902	2A/102
			wsnp_Ex_c14717_22800771	Ta.26968	LOC_Os08g39820		2AL_6434699	2A/102
			wsnp_Ex_c14760_22866930	Ta.5400	LOC_Os07g30020	Bradi1g27740	2AS_5195461	2A/104
			wsnp_Ex_c2030_3807284	Ta.6330			2AL_6433506	2A/102
			wsnp_Ex_c20445_29515644	Ta.8984	LOC_Os01g47770	Bradi5g07310	2AL_6382649	2A/104
			wsnp_Ex_c2138_4015881	Ta.112604	LOC_Os10g11354	Bradi1g66270	2AL_6371439	2A/104
			wsnp_Ex_c8587_14418021	Ta.53951	LOC_Os07g01030	Bradi1g59860	2DL_9893438	2A/104
			wsnp_Ex_rep_c66270_64420584	Ta.11952			2AL_6439688	2A/104
			wsnp_Ex_rep_c66377_64570189	Ta.28845	LOC_Os01g68680	Bradi5g06647	2AL_6363437	2A/104
			wsnp_Ex_rep_c66709_65042923	Ta.23136	LOC_Os07g03160	Bradi1g57450	2AL_6339683	2A/104
			wsnp_Ex_rep_c75827_73041653	Ta.54648	LOC_Os04g31070	Bradi5g07410	2AL_6380845	2A/104
			wsnp_Ku_c30418_40245121	Ta.48509	LOC_Os07g06970	Bradi1g56760	2AL_2351368	2A/104
			wsnp_Ra_c10861_17763060	Ta.20423	LOC_Os08g05630	Bradi3g17077	7DL_3371187	2A/104
			wsnp_Ex_c21721_30882221				2AS_5305946	2A/102
			RAC875_c50732_257	Ta.71418	LOC_Os04g26910	Bradi3g48190	2AL_6290968	2A/102
			Kukri_c38341_180	Ta.170798	LOC_Os12g32380	Bradi1g07210	2AL_6434882	2A/104
			Ku_c29310_725	Ta.32517	LOC_Os07g16140	Bradi1g53040	7BS_3163063	2A/102
			BobWhite_c9626_246	Ta.20065			2AL_6386864	2A/104
			BobWhite_c22112_82				2AL_6296441	2A/104
			GENE-0976_223				2BS_5219599	2A/102
			IAAV5270	Ta.39026	LOC_Os05g32430	Bradi5g09160	2AL_6437920	2A/102
			Kukri_c15325_1360	Ta.38614	LOC_Os07g34740	Bradi1g25780	4AS_5960151	2A/104
			wsnp_Ra_rep_c88200_80168527	Ta.7096	LOC_Os07g07880	Bradi1g55847	2AL_6320580	2A/104
			BobWhite_c42875_115	Ta.59034	LOC_Os07g04180	Bradi1g57880	2AL_6341033	2A/102
			Ku_c19051_2450	Ta.27847	LOC_Os03g60170	Bradi1g59640	2AL_6347340	2A/102
			CAP7_c239_267	Ta.50474	LOC_Os07g01214	Bradi1g59730	2AL_6410623	2A/102
			BobWhite_c45978_111				2AL_6359230	2A/102
			wsnp_Ku_c4213_7674814	Ta.98827	LOC_Os11g31050	Bradi5g06017	5BS_2278604			wsnp_Ku_c4213_7674814
			RAC875_c4267_1269	Ta.45703	LOC_Os07g07080	Bradi1g56600	2DL_9888122	2A/104
			Ra_c12109_2470	Ta.113299	LOC_Os04g48150	Bradi1g58725	2AL_6436465	2A/104
			BS00067792_51	Ta.111285			2AS_5289591	2A/104
			RAC875_c2810_331	Ta.6996			2AL_6360461	2A/104
			Ra_c22880_760	Ta.490	LOC_Os04g33040	Bradi5g08800	2AL_6327267	2A/104
			Excalibur_c9348_853	Ta.27937			2AL_6374754			Excalibur_c9348_853
			GENE-1350_36	Ta.35312	LOC_Os04g33220	Bradi5g08930	2AL_6331264	2A/104
			wsnp_Ex_rep_c67264_65795361	Ta.16287	LOC_Os07g37810	Bradi1g24567	2AS_5248262	2A/104
			wsnp_Ku_rep_c110147_94431847	Ta.13268	LOC_Os04g33080	Bradi5g08830	2AL_6364590	2A/104
			Ra_c1512_410	Ta.84866	LOC_Os04g32920	Bradi5g08527	2AL_6407809	2A/104
			Ra_c71628_188	Ta.84866	LOC_Os04g32920	Bradi5g08527	2AL_6407809	2A/104
			wsnp_Ra_rep_c111721_93875204	Ta.48556	LOC_Os02g32520	Bradi5g08920	2DL_9882367	2A/104
			JD_c2056_506				2AL_6337990	2A/103
			Ra_c26140_158				2AL_6386526	2A/104
			tplb0034a02_612	Ta.36665	LOC_Os04g33300	Bradi5g08980	2DL_9909638	2A/104
			wsnp_Ex_c17220_25871264	Ta.38365	LOC_Os04g32970	Bradi1g72850	2DL_9847409	2A/104
			wsnp_Ex_c30787_39660951	Ta.7578	LOC_Os04g33190	Bradi5g08890	2AL_6408247	2A/104
			wsnp_Ex_c31900_40635609	Ta.45917	LOC_Os04g33440	Bradi5g09140	2AL_5050093	2A/104
			wsnp_Ex_c41168_48053629	Ta.74410			4DL_14244760	2A/103
			wsnp_Ex_rep_c103255_88258450	Ta.74062	LOC_Os07g01850	Bradi1g59260	2AL_6297626	2A/104
			wsnp_Ex_rep_c66809_65185215	Ta.5034	LOC_Os01g13190	Bradi1g17340	2AL_6361583	2A/104
			Excalibur_c4831_1182	Ta.25749	LOC_Os07g32430	Bradi1g26607	2AS_5254593	2A/104
			Kukri_c61942_61	Ta.42448	LOC_Os05g22870	Bradi1g27140	2BL_8027269	2A/104
			D_GBF1XID02HO442_215	Ta.6867	LOC_Os07g22640	Bradi1g52680	2BS_5211066	2A/104
			Ra_c1257_2228	Ta.40970	LOC_Os03g59550	Bradi1g04560	2BL_8089825	2A/104
			Tdurum_contig16611_249	Ta.170798	LOC_Os12g32380	Bradi1g07210	2BL_8089616	2A/104
			RAC875_c21173_213	Ta.72186	LOC_Os07g01750	Bradi1g59200	2BL_8049905	2A/104
Centromere-2A	2A-042	91.049	Ku_c27939_333	Ta.11218	LOC_Os12g10550	Bradi1g55970	7BL_6657694			Ku_c27939_333
	2A-043	91.313	Ex_c10320_458	Ta.76717			2AS_5299644	2A/102
	2A-044	91.569	Ku_c59581_1412	Ta.84866	LOC_Os04g32920	Bradi5g08527	2AL_6407809	2A/104	2A/135
			RAC875_c41194_218	Ta.490	LOC_Os04g33040	Bradi5g08800	2BL_2635199	2A/104
			wsnp_Ex_rep_c66615_64916114	Ta.490	LOC_Os04g33040	Bradi5g08800	2BL_2635199	2A/104	2A/135
			Kukri_c57491_132	Ta.90883	LOC_Os04g33280	Bradi5g08960	2DL_7836362	2A/104	2A/135
			wsnp_Ex_rep_c66615_64916512		LOC_Os04g33040	Bradi5g08800	2AL_6327267	2A/104	2A/135
	2A-045	91.824	Kukri_rep_c111393_146	Ta.71215	LOC_Os04g43800	Bradi5g15830	2BS_5242717			Kukri_rep_c111393_146
			Kukri_rep_c112814_587	Ta.71215	LOC_Os04g43800	Bradi5g15830	2AS_5291821		2A/133
			Excalibur_rep_c107523_281	Ta.71215	LOC_Os04g43800	Bradi5g15830	2DS_5345334			Excalibur_rep_c107523_281
			Kukri_rep_c112814_700	Ta.71215	LOC_Os04g43800	Bradi5g15830	2AS_5291821		2A/133
	2A-046	93.582	Xgwm448
	2A-047	95.046	wsnp_Ex_c22862_32074455	Ta.39671	LOC_Os07g38530	Bradi1g23970	2AS_3354645	2A/104
	2A-048	95.303	wsnp_BG263521A_Ta_2_2				2AS_3354645	2A/104
			RAC875_c12110_924	Ta.62634	LOC_Os07g38490	Bradi1g23980	2DS_5389836	2A/104
			wsnp_BG263521A_Ta_2_1	Ta.39671	LOC_Os07g38530	Bradi1g23970	2AS_3354645	2A/104
			BobWhite_c23953_312	Ta.62634	LOC_Os07g38490	Bradi1g23980	2DS_5389836	2A/104
	2A-049	95.816	wsnp_Ex_c17852_26612172	Ta.98527			2AS_5305139	2A/104
			wsnp_Ex_c42815_49298013	Ta.25141	LOC_Os07g33200	Bradi4g21730	4BS_4921157	2A/103
	2A-050	96.329	IAAV444				2AL_6429906	2A/104
			wsnp_Ex_c25057_34318425	Ta.54229	LOC_Os01g09510	Bradi5g09217	2AL_6384218	2A/104
	2A-051	96.587	GENE-2762_43				1BS_3467504	2A/102
			D_contig34725_854	Ta.54424	LOC_Os05g08370	Bradi2g34240	6AS_4431939	2A/104
			Ra_c72457_2247	Ta.54424	LOC_Os05g08370	Bradi2g34240	6BS_3035231	2A/102
			Excalibur_c14693_724	Ta.30770			7DS_3901793	2A/104
			BS00060653_51	Ta.97640			2AL_6386728	2A/104
			BS00032606_51				2AL_6317016	2A/102
			wsnp_Ex_c3869_7028759	Ta.86049	LOC_Os04g33490	Bradi5g09200	2BL_8072412	2A/104
	2A-052	96.842	wsnp_Ex_c27023_36242252	Ta.46044	LOC_Os04g33500	Bradi5g09210	2AL_6368723	2A/104
			Excalibur_c27023_134	Ta.46044	LOC_Os12g29580	Bradi5g09210	2AL_6368723	2A/102
			IAAV9024	Ta.77330	LOC_Os04g33500	Bradi5g09210	2AL_6368723	2A/102
			Ra_c29240_628	Ta.25849	LOC_Os02g33230	Bradi3g45040	2AL_6356860	2A/102	2A/135
			wsnp_Ex_c13260_20914585	Ta.69985	LOC_Os01g67134	Bradi5g09500	2DL_9874905	2A/104
			CAP11_c1716_97	Ta.94750			2BL_8050549			CAP11_c1716_97
			TA001220-1276	Ta.77330	LOC_Os04g33500	Bradi5g09210	2AL_6368723	2A/102
	2A-053	97.099	Excalibur_c84687_162				2AL_6370878	2A/107	2A/140
	2A-054	97.612	BobWhite_c2002_100	Ta.9486	LOC_Os04g36660	Bradi3g46060	2AL_6322218			BobWhite_c2002_100
	2A-055	98.916	BS00022301_51				2AL_4963646	2A/109
	2A-056	99.953	wsnp_CAP8_c2677_1394934				2AL_6364107	2A/106	2A/146
			wsnp_BF475068A_Ta_2_1	Ta.9072	LOC_Os04g42600	Bradi5g14980	2AL_6386594	2A/109
			Excalibur_c28017_641	Ta.11752	LOC_Os07g03000	Bradi5g15027	2AL_6366752	2A/109	2A/146
			Excalibur_c47535_389	Ta.77245	LOC_Os12g05080	Bradi5g15020	2AL_6399423	2A/109	2A/146
	2A-057	100.21	Tdurum_contig30451_88	Ta.6843	LOC_Os04g42670	Bradi5g15050	2AL_121778	2A/104
			IAAV80	Ta.6843	LOC_Os04g42670	Bradi5g15050	2AL_121778	2A/104
			BS00049644_51	Ta.105697	LOC_Os12g09240	Bradi3g00757	2AL_6435390	2A/109
			Excalibur_c23681_317	Ta.89568	LOC_Os01g73040		2AL_6320583	2A/109
	2A-058	100.723	wsnp_Ra_c4503_8155485	Ta.79956			2AL_6356072	2A/109
			Kukri_c24064_2095	Ta.79956	LOC_Os04g42840	Bradi5g15150	2AL_6356072	2A/109
	2A-059	101.236	BS00022903_51	Ta.32998	LOC_Os04g42920	Bradi5g15210	2AL_6438930	2A/109
	2A-060	105.401	RAC875_c11459_655	Ta.76533	LOC_Os02g57890	Bradi4g13590	2DL_9845733			RAC875_c11459_655
			RAC875_c11459_676	Ta.76533	LOC_Os02g57890	Bradi4g13590	2DL_9845733			RAC875_c11459_676
	2A-061	105.917	BS00090569_51	Ta.22002	LOC_Os04g48230	Bradi5g18800	2AL_6329519			BS00090569_51
	2A-062	106.432	BS00022241_51	Ta.154921			2AL_6385463	2A/111
	2A-063	110.902	RAC875_rep_c69987_930	Ta.94163	LOC_Os06g42420	Bradi1g43906	2AL_6419693	2A/113
			RFL_Contig3780_644	Ta.68112			2AL_6419693	2A/113
			BS00039406_51	Ta.10293	LOC_Os04g52500	Bradi5g21757	2AL_6436906	2A/113
			BS00081195_51	Ta.94163	LOC_Os06g42420	Bradi1g43906	2AL_6419693	2A/113
			RAC875_c35521_185	Ta.94163	LOC_Os06g42420	Bradi1g43906	2AL_6419693	2A/113
			BS00110586_51	Ta.94163	LOC_Os06g42420	Bradi1g43906	2AL_6419693	2A/113
			BS00022377_51	Ta.11458	LOC_Os04g54890	Bradi3g16830	2AL_6419693	2A/113
			BS00110587_51	Ta.94163	LOC_Os06g42420	Bradi1g43906	2AL_6419693	2A/113
			BS00070005_51	Ta.11458	LOC_Os04g54890	Bradi3g16830	2AL_6419693	2A/113
			BS00070004_51	Ta.195104		Bradi5g10550	2AL_6419693	2A/113
			BS00081194_51	Ta.94163	LOC_Os06g42420	Bradi1g43906	2AL_6419693	2A/113
			BS00080654_51	Ta.11458	LOC_Os04g54890	Bradi3g16830	2AL_6419693	2A/113
	2A-064	111.161	wsnp_JD_c514_781859	Ta.91290	LOC_Os04g52460	Bradi5g21740	2AL_6330390			wsnp_JD_c514_781859
			IACX6337	Ta.91290	LOC_Os04g52460	Bradi5g21740	2AL_6330390	2A/113
			RAC875_rep_c113120_326	Ta.47277	LOC_Os04g52540	Bradi5g21800	2BL_8046272			RAC875_rep_c113120_326
			Excalibur_rep_c113550_102	Ta.24691	LOC_Os04g52460	Bradi5g21740	2AL_6330390	5B/72
			IAAV6972	Ta.91290	LOC_Os04g52460	Bradi5g21740	2AL_6330390	2A/113
			wsnp_Ex_rep_c69799_68761171	Ta.47277	LOC_Os04g52540	Bradi5g21800	2AL_6435863	2A/113
			BS00027830_51	Ta.97806			2AL_6327821			BS00027830_51
			Excalibur_c11798_363	Ta.47277	LOC_Os04g52540	Bradi5g21800	2AL_6435863			Excalibur_c11798_363
			GENE-1792_762	Ta.182216			2AL_6394135	2A/113
			Kukri_rep_c69422_54	Ta.26668	LOC_Os04g52450	Bradi5g21710	2BL_8088486			Kukri_rep_c69422_54
			wsnp_Ex_rep_c67751_66428606	Ta.26668	LOC_Os04g52450	Bradi5g21710	2BL_8088486	2A/113
			wsnp_Ra_c107797_91270622	Ta.47277	LOC_Os04g52540	Bradi5g21800	2AL_6435863			wsnp_Ra_c107797_91270622
			GENE-1792_560	Ta.125367			2AL_6394135	2A/113
			Excalibur_rep_c69799_1999	Ta.47277	LOC_Os04g52540	Bradi5g21800	2AL_6435863			Excalibur_rep_c69799_1999
			Kukri_c27100_823	Ta.91290	LOC_Os04g52460	Bradi5g21740	2AL_6330390	2A/113
			wsnp_Ex_c28942_38018762	Ta.24691	LOC_Os04g52460	Bradi5g21740	2AL_6330390	2A/113
			wsnp_Ex_c40280_47375312	Ta.24691	LOC_Os04g52460	Bradi5g21740	2AL_6330390	2A/113
			wsnp_Ex_rep_c67530_66144244	Ta.91290	LOC_Os04g52460	Bradi5g21740	2AL_6330390			wsnp_Ex_rep_c67530_66144244
			wsnp_Ex_rep_c69014_67914888	Ta.24691	LOC_Os04g52460	Bradi5g21740	2AL_6330390	2A/113
			Excalibur_rep_c69014_112	Ta.91290	LOC_Os04g52460	Bradi5g21740	2AL_6330390	2A/113
	2A-065	111.677	Ra_c13247_528				2AL_6342491	2A/113
			RAC875_c13247_1032	Ta.44939	LOC_Os04g52560	Bradi5g21820	2AL_6342491	2A/113
			wsnp_Ex_c5984_10493714	Ta.44939	LOC_Os04g52560	Bradi5g21820	2AL_6342491	2A/113
	2A-066	112.196	Excalibur_c34964_326	Ta.55703	LOC_Os04g52400	Bradi5g21687	2AL_2314984	2A/113
	2A-067	114.351	wsnp_Ex_rep_c105158_89662129	Ta.1798	LOC_Os08g13350	Bradi5g20940	2AL_4921285			wsnp_Ex_rep_c105158_89662129
			IAAV2718	Ta.30186	LOC_Os04g52020	Bradi5g21150	2AL_6406355			IAAV2718
			Kukri_c32234_413	Ta.1798	LOC_Os08g13350	Bradi5g20940	2AL_4921285			Kukri_c32234_413
	2A-068	118.258	Kukri_c62142_683	Ta.105329	LOC_Os04g51090	Bradi5g20420	2BL_7953703	2A/116
			BobWhite_c17403_635				2AL_6335738	2A/124
			Excalibur_c1604_2710	Ta.109983		Bradi5g20420	2AL_6395012	2A/116
			wsnp_Ex_c1604_3060855	Ta.48930	LOC_Os04g51090	Bradi5g20420	2AL_6395012	2A/116
			GENE-1381_110				2AL_6436792			GENE-1381_110
			wsnp_Ex_c10084_16572374	Ta.75625	LOC_Os04g51030	Bradi5g20367	2AL_6404220	2A/124
			Excalibur_c6660_746	Ta.44467	LOC_Os04g53380	Bradi3g46440	2AL_6361730			Excalibur_c6660_746
			wsnp_BG274584A_Ta_2_4				2BL_2826635	2A/115
			GENE-1381_132				2AL_6436792	2A/115
			BobWhite_c15867_215				2AL_6315305	2A/117
			IAAV2218				2BL_8038620	2A/115
			Ku_c8927_2075				2AL_6361730	2A/124
			Kukri_c7193_5647	Ta.101062	LOC_Os04g53380	Bradi3g46440	2DL_9906003	2A/115
			RAC875_c52458_454	Ta.47995	LOC_Os04g51070	Bradi5g20397	2AL_6356732	2A/115
			Kukri_c7193_3176				2AL_6361730	2A/116
			Kukri_c7193_5892	Ta.101062	LOC_Os04g53380	Bradi3g46440	2DL_9906003	2A/115
			wsnp_Ku_c8927_15048149	Ta.44467	LOC_Os04g53380	Bradi3g46440	2AL_6361730	2A/116
			Excalibur_c6660_716	Ta.44467	LOC_Os04g53380	Bradi3g46440	2AL_6361730	2A/115
	2A-069	118.259	RAC875_c21906_247				2AL_6315305	2A/115
			BS00023214_51	Ta.6670		Bradi5g20315	2AL_6323654	2A/115
			BS00039422_51	Ta.6670		Bradi5g20315	2AL_6323654	2A/115
			Kukri_c29170_680	Ta.6670		Bradi5g20315	2AL_6323654	2A/125
			wsnp_Ex_c7829_13320760	Ta.6670		Bradi5g20315	2AL_6323654	2A/125
	2A-070	119.033	BS00035883_51	Ta.12389	LOC_Os04g50860	Bradi5g20197	2AL_6345017	2A/115
			IAAV1698	Ta.9646	LOC_Os04g50870	Bradi5g20240	2AL_6365362	2A/115
			BS00022666_51	Ta.9271	LOC_Os05g51610	Bradi5g20177	2AL_6410547	2A/115
			RAC875_c8093_605				2AL_6397113	2A/115
	2A-071	119.291	Ex_c23042_1024	Ta.29398	LOC_Os04g50660	Bradi5g20040	2AL_6335863	2A/115
	2A-072	119.55	wsnp_RFL_Contig2729_2446041	Ta.72120	LOC_Os04g50216	Bradi5g20030	2DL_9893599	2A/115
	2A-073	120.071	BS00077597_51				2AL_6377194			BS00077597_51
			Tdurum_contig13837_573	Ta.67824	LOC_Os04g49990	Bradi5g19900	2BL_7942088	2A/115
	2A-074	120.329	Ra_c26702_797	Ta.71687	LOC_Os04g38026	Bradi5g12060	2AL_6421780	2A/116
	2A-075	120.587	BS00083497_51	Ta.72942	LOC_Os02g37870	Bradi3g47400	2AL_6421780	2B/110
			BS00098423_51	Ta.71687	LOC_Os04g38026	Bradi5g12060	2DL_9910257	2A/115
			BS00096882_51	Ta.9831	LOC_Os04g49890	Bradi5g19787	2AL_6399751	2A/115
			GENE-3975_114				2AL_6421780	2A/115
	2A-076	121.365	BS00000965_51	Ta.71123	LOC_Os04g49660	Bradi5g19610	2AL_6426468	2A/117
	2A-077	121.88	wsnp_Ex_c21709_30869795	Ta.39770	LOC_Os04g49580	Bradi5g19570	2AL_6426800	2A/116
			Tdurum_contig30325_334	Ta.7244	LOC_Os04g49530	Bradi5g19450	2BL_7936341	2A/117
	2A-078	121.881	Excalibur_c40617_983	Ta.9325	LOC_Os04g49560	Bradi5g19550	2AL_6430509	2A/116
	2A-079	122.138	Kukri_c40121_373	Ta.1784			2AL_6356108	2A/116
			Excalibur_c28325_140	Ta.77267			2AL_3552825	2A/117
			Excalibur_c46751_689	Ta.1784			2AL_6356108	2A/116
	2A-080	122.657	wsnp_JD_c15127_14676522				2AL_6372800	2A/117
	2A-081	122.915	BS00029332_51				2BL_8087438	2A/117
	2A-082	123.172	RFL_Contig4324_1348	Ta.33855	LOC_Os04g52690	Bradi5g21890	2DL_9905645	2A/118
			Ku_c307_653				7AL_4555617	2A/118
			Excalibur_rep_c102052_721	Ta.33855	LOC_Os04g52690	Bradi5g21890	2AL_6407558	2A/118
	2A-083	124.504	Kukri_c9118_1891	Ta.111764	LOC_Os04g53000	Bradi5g22180	2DL_9906745	3D/143
			BobWhite_c17572_339	Ta.86105	LOC_Os04g43730	Bradi5g15797	2DL_9882022	2D/85
			RAC875_c58006_492	Ta.97797	LOC_Os06g49380	Bradi5g22842	2AL_3630815	2A/124
			Excalibur_c47219_186				2AL_6377147			Excalibur_c47219_186
			wsnp_Ku_c28467_38394887	Ta.11857	LOC_Os11g29520	Bradi3g14917	2AL_6436264		2A/176
			wsnp_Ex_rep_c66358_64543218	Ta.48603	LOC_Os04g52900	Bradi5g22077	5BL_10899473	2A/123
			Kukri_c13006_731	Ta.48936	LOC_Os04g52960	Bradi5g22117	2BL_8090963	2A/123
			Kukri_rep_c104611_210	Ta.11857	LOC_Os11g29520	Bradi3g14917	2AL_6360902	2A/123	2A/176
			Ra_c12874_2478	Ta.26294	LOC_Os11g41380	Bradi2g07910	2AL_6414720	2A/120
			wsnp_Ra_c12874_20497763	Ta.26294	LOC_Os10g19270	Bradi2g07910	2AL_6414720	2A/120	2A/176
			wsnp_Ex_c23768_33006588	Ta.90303	LOC_Os02g02660		2AL_6325565		2A/176
			wsnp_Ex_c2426_4542393	Ta.30565	LOC_Os04g53350	Bradi5g22330	2AL_6430546	2A/124	2A/176
			BobWhite_rep_c61500_595	Ta.9253	LOC_Os04g52940	Bradi5g22100	2AL_6360901	2A/123
			BS00065914_51	Ta.86105	LOC_Os04g43730	Bradi5g15797	2DL_9882022			BS00065914_51
			BS00086329_51	Ta.5649	LOC_Os03g29240	Bradi1g60260	2AL_6386928		2A/176
			Excalibur_c3171_416	Ta.11857	LOC_Os11g29520	Bradi3g14917	2AL_6436264	2A/123
			Excalibur_c41125_360				2AL_6414720	2A/120	2A/176
			IAAV6408	Ta.3384	LOC_Os04g53220	Bradi5g22280	2AL_3475142			IAAV6408
			TA001297-0826				2AL_6423344	2A/124	2A/176
			wsnp_Ex_c47157_52450090	Ta.11857	LOC_Os11g29520	Bradi3g14917	2BL_8090963	2B/111
			wsnp_Ex_rep_c66358_64543089	Ta.48603	LOC_Os04g52900	Bradi5g22077	5BL_10899473	5B/69	5B/126
			wsnp_Ex_rep_c66358_64543401	Ta.48603	LOC_Os04g52900	Bradi5g22077	2AL_5375621	2A/123	2A/176
	2A-084	124.505	BobWhite_c8436_450				2AL_6327537	4A/153
			RFL_Contig4214_1111	Ta.43829	LOC_Os02g58510	Bradi3g60720	2AL_1614989	2A/120
			wsnp_Ku_c52392_57380485	Ta.9253	LOC_Os04g52940	Bradi5g22100	2AL_6360901	2A/123
			wsnp_Ku_c28467_38394907	Ta.11857	LOC_Os11g29520	Bradi3g14917	2AL_6436264		2A/176
			Tdurum_contig55729_1220	Ta.48936	LOC_Os04g52960	Bradi5g22117	2BL_8090963	2A/123
			Jagger_c5227_133	Ta.87033	LOC_Os07g12260	Bradi1g29940	6AS_4394696	2A/123
			BobWhite_c31673_296				6AS_4394696	2A/123
			wsnp_Ku_c136_271700	Ta.46916	LOC_Os05g31070	Bradi1g17750	2AL_6325562	2A/123
			IAAV3238	Ta.3384	LOC_Os04g53220	Bradi5g22280	2DL_9901080			IAAV3238
			RAC875_c58006_436	Ta.97797	LOC_Os06g49380	Bradi5g22842	2AL_3630815	2A/120
			RAC875_rep_c119619_54				2AL_6346042	2A/123
			Excalibur_c96_619	Ta.97797	LOC_Os06g49380	Bradi5g22842	2AL_3630815	2A/120
			RAC875_c58006_352	Ta.97797	LOC_Os06g49380	Bradi5g22842	2AL_3630815	2A/120
			RAC875_c9845_762	Ta.20408	LOC_Os04g53530	Bradi5g22560	2AL_6408885	2A/123
			BS00001059_51	Ta.4304	LOC_Os04g52830	Bradi5g22000	2AL_6364317	2A/120
			wsnp_Ku_c52392_57380726	Ta.9253	LOC_Os04g52940	Bradi5g22100	2AL_6360901			wsnp_Ku_c52392_57380726
			CAP11_c2194_115	Ta.88625	LOC_Os01g36294	Bradi1g28860	2BL_7971402	2A/123
			wsnp_Ex_rep_c67848_66550974	Ta.5618	LOC_Os04g52870	Bradi5g22050	2AL_6355839	2A/123	2A/176
			wsnp_Ku_c54793_58953037	Ta.5618	LOC_Os04g52870	Bradi5g22050	2BL_8079963			wsnp_Ku_c54793_58953037
			CAP7_c9218_89	Ta.99712	LOC_Os04g57410	Bradi5g25610	3AS_3346337	2A/124
	2A-085	124.764	BS00107804_51	Ta.14869			2AL_6436110	2A/122
	2A-086	125.021	Excalibur_c907_1643	Ta.16929	LOC_Os04g06850	Bradi5g01050	2DL_9879242	2A/123
			BobWhite_c2058_367	Ta.86105	LOC_Os04g43730	Bradi5g15797	2DL_9882022	2A/120
			Excalibur_c14317_401	Ta.9253	LOC_Os04g52940	Bradi5g22100	2DL_9907526	2A/120	2A/176
			Ku_c13700_1189	Ta.30565	LOC_Os04g53350	Bradi5g22330	2AL_6430546	2A/123
			Ra_c70418_142	Ta.5618	LOC_Os04g52870	Bradi5g22050	2BL_2198242	2A/123	2A/176
			Ra_c70418_147	Ta.5618	LOC_Os04g52870	Bradi5g22050	2BL_2198242	2A/120	2A/176
			wsnp_BG605368A_Ta_2_4	Ta.25936	LOC_Os08g23790	Bradi3g20537	2AL_6346042	2A/123
			wsnp_Ex_rep_c71983_70544041	Ta.9253	LOC_Os04g52940	Bradi5g22100	2AL_6360901			wsnp_Ex_rep_c71983_70544041
			BobWhite_c34598_70	Ta.72277	LOC_Os04g52960	Bradi5g22117	2AL_6360901			BobWhite_c34598_70
			BobWhite_c9505_515	Ta.37889	LOC_Os02g03110	Bradi5g22340	2DL_9909117	2A/123
			BobWhite_rep_c64766_352	Ta.73995	LOC_Os03g29240	Bradi1g23520	2AL_6386928	2A/123	2A/176
			IAAV2430	Ta.25528	LOC_Os04g53310	Bradi5g22310	2AL_1340591	2A/123
			Ku_c13700_1196	Ta.30565	LOC_Os04g53350	Bradi5g22330	2AL_6430546	2A/123	2A/176
			RAC875_c64377_350	Ta.48603	LOC_Os04g52900	Bradi5g22077	2AL_5375621	2A/124
			RAC875_c64377_72	Ta.48603	LOC_Os04g52900	Bradi5g22077	2AL_5375621	2A/123
			Excalibur_rep_c85891_96	Ta.82255	LOC_Os11g35630		7DS_3896614	2A/120
			wsnp_Ex_rep_c67848_66550913	Ta.5618	LOC_Os04g52870	Bradi5g22050	2AL_6355839			wsnp_Ex_rep_c67848_66550913
			wsnp_Ra_c10658_17500498	Ta.16929	LOC_Os04g06850	Bradi5g01050	2BL_7946089	2A/124	2A/176
			Ku_c69608_894	Ta.25528	LOC_Os04g53310	Bradi5g22310	2AL_3369196	2A/124	2A/176
	2A-087	126.235	Xcau1171
	2A-088	127.449	wsnp_Ex_c16627_25162391	Ta.67932	LOC_Os04g53660	Bradi5g22670	2AL_6406608	2A/125
			Jagger_c4026_328	Ta.54966	LOC_Os05g37700	Bradi2g23720	2AL_6382150	2A/125
			Kukri_c47259_416	Ta.100497	LOC_Os02g36490	Bradi3g46650	2AL_4735397	2B/114
			Kukri_c74165_204	Ta.75245	LOC_Os04g53612	Bradi5g22630	2BL_7938198	2A/123	2A/179
			wsnp_Ra_c32271_41304469	Ta.31191	LOC_Os04g53660	Bradi5g22670	2AL_6388541	2A/123
			GENE-2352_964				2BL_8084875	2A/123	2A/179
			RAC875_c42648_115	Ta.33468	LOC_Os02g39870	Bradi1g02145	2AL_6439766	2A/125
			wsnp_Ex_c59095_60108185	Ta.31191	LOC_Os04g53660	Bradi5g22670	2AL_6388541	2A/123	2A/179
			Jagger_c9554_114	Ta.10782	LOC_Os01g11940	Bradi2g07070	2AL_6373512	2A/125
			Jagger_c4026_255	Ta.54966	LOC_Os05g37700	Bradi2g23720	2AL_6382150	2A/125
			Kukri_c3888_1478	Ta.17074	LOC_Os10g17280	Bradi3g24730	1AS_3270232	1A/18
	2A-089	127.714	wsnp_Ex_c10751_17505459	Ta.2907	LOC_Os07g09060	Bradi1g54940	2AL_1272612	2D/77
			Ku_c1065_1346	Ta.35008	LOC_Os04g53670	Bradi5g22700	2AL_6411148			Ku_c1065_1346
			IAAV1990	Ta.35008	LOC_Os04g53670	Bradi5g22700	2AL_6411148			IAAV1990
			Ku_c33828_1209	Ta.45136	LOC_Os02g40770	Bradi5g00500	2AL_6437880	2D/80
			wsnp_Ex_c59095_60108097	Ta.31191	LOC_Os04g53660	Bradi5g22670	2AL_6388541	2A/125	2A/179
	2A-090	128.232	wsnp_Ex_c36481_44425685	Ta.72680	LOC_Os04g53720	Bradi5g22745	2AL_6360679		2A/178
			JD_c11109_572	Ta.72680	LOC_Os04g53720	Bradi5g22745	2BL_8059111		2A/178
			Excalibur_c36481_1140	Ta.72680	LOC_Os04g53720	Bradi5g22745	2AL_6360679		2A/178
			Excalibur_c36481_1319	Ta.72680	LOC_Os04g53720	Bradi5g22745	2AL_6360679		2A/178
	2A-091	128.751	BS00080752_51	Ta.25000			2AL_6408426		2A/180
			wsnp_CAP12_c510_276361	Ta.7152	LOC_Os04g53760	Bradi5g22780	2DL_9887366		2A/178
			BS00065865_51	Ta.124533	LOC_Os11g31480	Bradi4g07541	2AL_6435439	2A/125
			Excalibur_c36481_519				2AL_6360679		2A/178
	2A-092	129.272	BS00108778_51				2AL_6435050			BS00108778_51
	2A-093	129.796	BS00110386_51				2AL_6351199	2A/125	2A/181
	2A-094	130.582	BS00094574_51	Ta.33584	LOC_Os04g53850	Bradi5g22830	2AL_6363260	2A/126
			Tdurum_contig33398_106	Ta.33584	LOC_Os04g53850	Bradi5g22830	2AL_6363260	2A/126
	2A-095	144.861	CAP7_c1862_460				2AL_6354224	2A/133
	2A-096	145.909	RAC875_rep_c107961_348	Ta.160262			2AL_6394458	2A/130
	2A-097	146.958	BS00057060_51				2AL_6295860	2A/133	2A/197
			BS00057059_51	Ta.92196			2AL_6295860	2A/133
			BS00067907_51				2BL_8076085	2A/133
	2A-098	147.217	Excalibur_c14953_899	Ta.55461	LOC_Os04g56520	Bradi5g24850	2AL_6386392	2A/133
	2A-099	147.476	wsnp_RFL_Contig2763_2509104	Ta.55461	LOC_Os04g56520	Bradi5g24850	2BL_8054271	2A/132
			wsnp_Ex_c14953_23104041	Ta.55461	LOC_Os04g56520	Bradi5g24850	2AL_6386392	2A/132
	2A-100	149.066	BS00024921_51	Ta.75588	LOC_Os01g33810	Bradi4g09247	2AL_6437944	2A/132
	2A-101	149.848	Kukri_c25901_348	Ta.464			2AL_6434813		2A/198
	2A-102	150.634	Excalibur_rep_c66618_87	Ta.9791	LOC_Os08g25310	Bradi3g22400	2AL_6436985	2A/134
	2A-103	150.893	Excalibur_rep_c102310_1429	Ta.9791	LOC_Os08g25310	Bradi3g22400	2DL_9899320	2A/134
	2A-104	151.7	Kukri_c52402_292	Ta.37935	LOC_Os12g01830	Bradi4g26860	2DL_9908862	2A/133
			Ku_c33884_267	Ta.37935	LOC_Os12g01830	Bradi4g26860	2AL_6437144	2A/133
			wsnp_Ex_rep_c102390_87572532	Ta.37935	LOC_Os12g01830	Bradi4g26860	2AL_6437264	2A/133
			wsnp_Ku_c33884_43306422	Ta.37935	LOC_Os12g01830	Bradi4g26860	2AL_6434057	2A/131
	2A-105	153.868	BS00108865_51	Ta.3665	LOC_Os07g01680	Bradi1g59390	2AL_4583088	2A/134
			tplb0046b02_872	Ta.25537	LOC_Os04g55800	Bradi5g24170	2AL_6291471	2A/136
	2A-106	155.483	RAC875_c19904_308	Ta.25760	LOC_Os09g37040	Bradi4g36750	2AL_6376182	2A/135
			RAC875_c104160_61	Ta.25760	LOC_Os09g37040	Bradi4g36750	2AL_6376182	2A/135	2A/205
			wsnp_Ex_c24964_34219020	Ta.90210	LOC_Os11g35120	Bradi3g18130	2AL_6434445	2A/134
			wsnp_JD_c2578_3489735	Ta.90210			2AL_6434445	2A/135
	2A-107	161.242	Kukri_c37742_69	Ta.7708	LOC_Os07g45750	Bradi4g18320	2BL_8077848	2A/140
			Kukri_c54944_116	Ta.7708	LOC_Os07g45750	Bradi4g18320	2AL_6434900	2A/140
			Kukri_rep_c77867_217	Ta.184765			5AS_1472937	2A/140
	2A-108	161.504	wsnp_Ex_c15681_24015303	Ta.105007	LOC_Os04g55390	Bradi5g23930	2AL_6436346	2A/142
			wsnp_Ex_c15681_24016359	Ta.83867	LOC_Os04g55390	Bradi4g16930	2AL_6436346	2A/140
	2A-109	162.575	wsnp_Ex_c5740_10081171	Ta.75152	LOC_Os04g55210	Bradi5g23807	2AL_6422590	2A/141
			Kukri_c6944_1636	Ta.75152	LOC_Os04g55210	Bradi5g23807	2DL_9852446	2A/141
			BS00022813_51	Ta.12408	LOC_Os04g55180	Bradi5g23790	2AL_6352088	2A/142
			RAC875_c25848_122	Ta.37845	LOC_Os04g55080	Bradi5g23700	2AL_6417238	2A/140
			BS00003663_51	Ta.23124	LOC_Os04g55060	Bradi5g23680	2AL_6334109	2A/142
			IACX5800	Ta.23124	LOC_Os04g55060	Bradi5g23680	2AL_6334109	2A/142
	2A-110	163.361	Excalibur_c24715_276	Ta.78991	LOC_Os04g55360	Bradi5g23920	2DL_9778659	2A/140
			BobWhite_c15766_562	Ta.51490	LOC_Os02g42810	Bradi5g16660	2AL_6375652			BobWhite_c15766_562
			Kukri_c34983_190	Ta.75513			2AL_6375652	2A/142
	2A-111	163.63	Excalibur_c24715_773	Ta.78991	LOC_Os04g55360	Bradi5g23920	2BL_8008793			Excalibur_c24715_773
	2A-112	163.89	Kukri_c25978_561	Ta.20440	LOC_Os04g55230	Bradi5g23890	2AL_6436403	2A/142	2A/214
			wsnp_Ex_rep_c70299_69243835	Ta.20440	LOC_Os04g55230	Bradi5g23890	2AL_6436403	2A/141	2A/214
	2A-113	164.148	wsnp_Ra_c66636_64923321	Ta.78308	LOC_Os04g55230	Bradi5g23890	2DL_9909583	2A/142
			wsnp_Ra_c66636_64922359	Ta.78308	LOC_Os04g55230	Bradi5g23890	2DL_9909583	2A/142
			Kukri_c31117_93	Ta.72562	LOC_Os04g55260	Bradi5g23910	2BL_7944092			Kukri_c31117_93
			wsnp_Ex_rep_c70299_69243401	Ta.20440	LOC_Os04g55230	Bradi5g23890	2AL_6436403	2A/141
			BS00110128_51				2DL_9822835	2A/142	2A/215
	2A-114	164.667	BobWhite_c25764_348	Ta.75152	LOC_Os04g55210	Bradi5g23807	2AL_6422590	2A/142
			Ku_c36209_204	Ta.79559		Bradi5g19530	2AL_6320738	2A/142
			RAC875_c33037_578	Ta.51754	LOC_Os04g55150	Bradi5g23760	2DL_9827029	2A/141
			Ex_c5740_1133	Ta.75152	LOC_Os04g55210	Bradi5g23807	2AL_6422590	2A/142
	2A-115	166.846	Kukri_rep_c110061_249	Ta.72786	LOC_Os01g14200	Bradi4g18320	2DS_5352386	2A/142
			Kukri_rep_c68300_216	Ta.72786	LOC_Os01g14200	Bradi4g18320	2AL_6349530	2A/143
			BobWhite_c17783_174	Ta.72786	LOC_Os01g14200	Bradi4g18320	2AL_6349530	2A/143	2A/217
			Excalibur_c8009_325	Ta.72786	LOC_Os01g14200	Bradi4g18320	2AL_6349530	2A/142
			BS00030165_51	Ta.72786	LOC_Os01g14200	Bradi4g18320	2AL_6349530	2A/143	2A/217
			Tdurum_contig6086_269	Ta.72786	LOC_Os01g14200	Bradi4g18320	2AL_6349530	2A/143	2A/217
	2A-116	168.454	Tdurum_contig31185_456	Ta.92742			2AL_6375562	2A/142
	2A-117	170.893	IACX3245	Ta.49925	LOC_Os11g32650	Bradi4g17230	2AL_6353002	2A/143	2A/220
	2A-118	171.151	BS00062732_51				2AL_6353002	2A/143	2A/222
			BS00110516_51	Ta.158730	LOC_Os01g02830	Bradi2g01310	2AL_6439487	2A/144
	2A-119	171.407	BS00000250_51	Ta.69999			2AL_6327681		2A/221
	2A-120	171.665	Ra_c21740_341	Ta.11696	LOC_Os04g54340	Bradi5g23230	2AL_6418942			Ra_c21740_341
	2A-121	172.989	TA004785-1734				2AL_6431936	2A/150
	2A-122	173.771	RAC875_c9523_328	Ta.109215	LOC_Os04g54190	Bradi5g23120	2AL_6334863	2A/144
	2A-123	174.82	IAAV2576	Ta.30503	LOC_Os04g53994	Bradi5g22930	2AL_6399590	2A/143
			BobWhite_c47555_106	Ta.103511	LOC_Os08g20130	Bradi3g03460	2AL_6339596	2A/143	2A/225
			CAP7_c1527_136	Ta.103511	LOC_Os08g20130	Bradi3g03460	2AL_6339596	2A/143	2A/225
			Excalibur_c10068_1431	Ta.30503	LOC_Os04g53994	Bradi5g22930	2DL_9901560	2A/143
			Ku_c52655_695	Ta.9810	LOC_Os07g22270	Bradi2g40415	6AS_4350129	2A/143
	2A-124	175.076	IACX987	Ta.86158			2AL_6329982	2A/143	2A/224
	2A-125	175.592	BS00023202_51				2BL_8003859	2A/149
			Kukri_c44579_85	Ta.94133	LOC_Os01g56210	Bradi5g25520	2AL_6400581	2A/143
			Excalibur_c7241_284	Ta.51543	LOC_Os04g53994	Bradi5g22930	2AL_6344680	2A/143	2A/225
	2A-126	175.85	BobWhite_c5178_188	Ta.59338	LOC_Os04g57190	Bradi5g25427	2AL_6337357	2A/149	2A/226
	2A-127	176.109	BS00025880_51	Ta.4831	LOC_Os04g57200	Bradi5g25440	2AL_6436728	2A/144
			BobWhite_c4517_120	Ta.73818	LOC_Os04g57200	Bradi5g25440	2AL_1023555	2A/144
	2A-128	177.169	Excalibur_c72359_56	Ta.78271	LOC_Os04g57230	Bradi5g25467	2AL_6377650	2A/150
	2A-129	179.909	Tdurum_contig86243_288	Ta.104549			2AL_6433990	2A/143
	2A-130	181.709	Xgwm356
	2A-131	182.894	IACX4320	Ta.9428	LOC_Os04g57400	Bradi5g25610	2DL_9864356	2A/143
			RFL_Contig2656_871	Ta.9428	LOC_Os04g57400	Bradi5g25610	2AL_6348091	2A/149
	2A-132	185.605	RAC875_c1706_1888	Ta.101063			2AL_6321174	2A/151
	2A-133	186.387	Tdurum_contig61938_424	Ta.75347	LOC_Os04g57600	Bradi5g25760	2AL_4408244	2A/150
	2A-134	187.173	wsnp_Ex_c2137_4014287	Ta.8976	LOC_Os04g57560	Bradi5g25740	2AL_6403400	2A/150
	2A-135	187.431	Tdurum_contig54056_501	Ta.8976	LOC_Os04g57560	Bradi5g25740	2AL_6403400	2A/157
			wsnp_Ra_c6586_11477949	Ta.8976	LOC_Os04g57560	Bradi5g25740	2DL_9827754	2A/150	2A/235
	2A-136	188.756	Ku_c4045_1643				2AL_6436324	2A/151
	2A-137	189.019	Excalibur_c52319_257	Ta.20907	LOC_Os04g57700	Bradi5g25850	2AL_6375566	2A/150	2A/235
			RAC875_c21013_1187	Ta.20907	LOC_Os04g57700	Bradi5g25850	2AL_6375566	2A/150
	2A-138	189.279	RAC875_c21750_784	Ta.31958	LOC_Os04g57690	Bradi5g25840	2DL_9829039	2A/151	2A/235
	2A-139	189.798	Tdurum_contig25539_248	Ta.93796			2AL_6358116	2A/151
	2A-140	190.596	Excalibur_c923_837	Ta.22483	LOC_Os04g57790	Bradi5g25920	2AL_216652	2A/151	2A/236
			Ku_c72620_132	Ta.41800	LOC_Os04g11880	Bradi5g25930	2AL_216652	2A/151	2A/236
	2A-141	191.386	BS00065245_51				2AL_6385890	2A/151
	2A-142	191.387	RAC875_rep_c102485_606	Ta.41800	LOC_Os04g11880	Bradi5g25930	2DL_9858407	2A/150
	2A-143	192.977	JD_c11825_1135	Ta.41800	LOC_Os04g11880	Bradi5g25930	2BL_8061382	2A/151	2A/237
	2A-144	193.763	RAC875_c27530_860				2DL_9848651	2A/151	2A/237
			wsnp_Ex_c10555_17235832				2AL_6401556	2A/151	2A/237
	2A-145	194.689	Xgwm526
	2A-146	196.255	wsnp_Ex_c3695_6740339	Ta.42896	LOC_Os04g57920	Bradi5g26047	2AL_1962760	2A/151	2A/237
			RAC875_c259_1339	Ta.42896	LOC_Os04g57920	Bradi5g26047	2AL_1962760	2A/151	2A/237
	2A-147	197.062	Tdurum_contig8350_350	Ta.23972	LOC_Os03g46480	Bradi5g18857	2AL_6338011	2A/152
	2A-148	197.591	Excalibur_c40335_198	Ta.68829	LOC_Os04g58100	Bradi5g26170	2AL_6321839			Excalibur_c40335_198
	2A-149	201.657	BS00068691_51	Ta.173120	LOC_Os04g58410	Bradi5g26420	2AL_3507030		2A/253
			Tdurum_contig10048_207	Ta.51653	LOC_Os04g58410	Bradi5g26420	2BL_7951695	2A/155
	2A-150	201.921	IAAV7287	Ta.74545	LOC_Os10g18220	Bradi2g13360	2BL_7984118	2A/152
	2A-151	202.439	Kukri_rep_c104982_217	Ta.15837	LOC_Os01g16414	Bradi2g10130	2DL_9909215			Kukri_rep_c104982_217
			BS00022252_51				2AL_1645861	2A/155	2A/238
			IACX1911				2AL_6317807		2A/238
			RFL_Contig2862_1174	Ta.57374	LOC_Os11g34350	Bradi5g26540	2DL_9834766	2D/103
			IACX14755	Ta.3539	LOC_Os04g58580	Bradi5g26500	2DL_214550	2D/103
			BS00007689_51	Ta.59278	LOC_Os04g39814	Bradi1g42690	2AL_6324500	2A/151	2A/238
			Kukri_c16094_799	Ta.57374	LOC_Os11g34350	Bradi5g26540	2AL_6415718	2A/163	2A/238
			IAAV881	Ta.38194	LOC_Os04g58560	Bradi5g26480	2DL_9908963		2A/238
			GENE-0918_140				2AL_6415718	2D/103
			Kukri_c16094_289	Ta.57374	LOC_Os11g34350	Bradi5g26540	2DL_9834766	2A/155
			RAC875_c23614_628	Ta.33521	LOC_Os02g30730	Bradi3g60140	2DL_9864942	2D/103
			Kukri_c18971_279	Ta.33521	LOC_Os02g30730	Bradi3g60140	2AL_6324500	2D/103
			wsnp_Ku_c2713_5145312	Ta.57374	LOC_Os11g34350	Bradi5g26540	2AL_6415718	2D/103
			Kukri_c53501_305	Ta.38809	LOC_Os04g58550	Bradi5g26460	2AL_6434559	2A/163	2A/238
			wsnp_BE499251A_Ta_2_1				2AL_6317807		2A/238
			Kukri_c89717_64	Ta.9534	LOC_Os04g58470	Bradi5g26450	2BL_8047140			Kukri_c89717_64
	2A-152	203.409	Xcau77
	2A-153	204.384	Kukri_c36985_104	Ta.56216	LOC_Os04g39880	Bradi5g13260	2AL_6324500	2A/155
			Tdurum_contig50839_593	Ta.15929	LOC_Os04g58910	Bradi5g26550	2AL_6316854	2A/155	2A/238
			BobWhite_c17562_566	Ta.33521	LOC_Os02g30730	Bradi3g60140	2AL_6324500	2D/103
			Kukri_rep_c72495_66	Ta.56216	LOC_Os04g39880	Bradi5g13260	2AL_6324500		2A/238
	2A-154	204.902	Kukri_c7605_181	Ta.71911	LOC_Os04g58880	Bradi5g26580	2AL_6289779	2D/94	2D/120
			BS00010664_51	Ta.71911	LOC_Os04g58880	Bradi5g26580	2AL_6289779	2D/103	2D/120
	2A-155	205.176	Excalibur_c24764_305	Ta.159997	LOC_Os04g58590	Bradi5g26510	2DL_9887262	2A/155
	2A-156	205.452	BS00072914_51				2AL_1795715	2A/163
			Tdurum_contig64286_268	Ta.89890	LOC_Os08g45080	Bradi3g12660	2AL_6359576	2A/155
	2A-157	206.5	RAC875_c16993_839	Ta.503	LOC_Os04g21820	Bradi5g16150	2BL_8054795	2D/94
	2A-158	206.501	D_GDEEGVY01AI4MO_416	Ta.93583	LOC_Os04g02520	Bradi3g00890	2DL_9852468	2D/103
			BS00107857_51	Ta.9116	LOC_Os04g58750	Bradi5g26700	2AL_4393498	2D/103
	2A-159	206.762	wsnp_JD_c289_450995				2DL_9862510	2D/120
	2A-160	207.295	wsnp_JD_c1872_2603061	Ta.3907	LOC_Os04g58620	Bradi5g26820	2AL_6333995	2D/99
			wsnp_BG313362A_Ta_2_1	Ta.3907	LOC_Os04g58620	Bradi5g26820	2AL_6333995	2D/99
	2A-161	209.17	BobWhite_rep_c63940_205	Ta.69941	LOC_Os04g59040	Bradi5g27030	2AL_6439862	2D/92
			IAAV7742	Ta.21106	LOC_Os01g66230	Bradi5g26380	2DL_9899861	2D/92
			Kukri_c67873_265	Ta.1838	LOC_Os04g59060	Bradi5g27050	2AL_6370272	2D/92
			JD_c10324_88	Ta.77210	LOC_Os03g51270	Bradi5g27140	2AL_6317106	2D/120
			Ku_c68144_972	Ta.77210	LOC_Os03g51270	Bradi5g27140	2AL_6317106	2A/168
	2A-162	209.431	Kukri_c18207_262	Ta.4859			7DS_3896931	2D/120
	2A-163	209.691	Ku_c68144_387	Ta.77210	LOC_Os03g51270	Bradi5g27140	2DL_9870535	2D/120
	2A-164	209.692	RAC875_c35807_1110	Ta.1838	LOC_Os04g59060	Bradi5g27050	2AL_6370272	2A/177
			RFL_Contig5277_1283	Ta.10155	LOC_Os03g45320	Bradi5g26890	2AL_6417141		2A/240
			RAC875_c1757_530	Ta.77210	LOC_Os03g51270	Bradi5g27140	2AL_6317106	2A/177
			BS00012942_51	Ta.72370	LOC_Os03g26860		2AL_6317106	2A/177	2A/241
			Ra_c1757_256	Ta.77210	LOC_Os03g51270	Bradi5g27140	2AL_6317106	2A/177	2A/241
			RAC875_c1757_1300	Ta.77210	LOC_Os03g51270	Bradi5g27140	2AL_6317106	2A/184
			Tdurum_contig45196_487	Ta.1838	LOC_Os04g59060	Bradi5g27050	2AL_6370272	2D/103
	2A-165	211.325	Excalibur_c36363_177	Ta.105006	LOC_Os04g59160	Bradi2g17120	2DL_9755698	2D/99	2D/125
	2A-166	213.516	Excalibur_c22201_542	Ta.161927			2DL_9899683			Excalibur_c22201_542
			RFL_Contig4560_1206	Ta.42024	LOC_Os03g07130	Bradi5g27480	2AL_6369902			RFL_Contig4560_1206
			wsnp_JD_c16948_15934352	Ta.57366	LOC_Os04g59460	Bradi5g27460	2DL_9910097	2A/156
			Kukri_c3688_407	Ta.35921	LOC_Os04g59494	Bradi5g27500	2AL_6426270	2A/156
			TA001167-0831	Ta.57366	LOC_Os04g59460	Bradi5g27460	2DL_9910097	2A/156
			wsnp_Ex_c53729_56868062	Ta.35921	LOC_Os04g59494	Bradi5g27500	2AL_6426270			wsnp_Ex_c53729_56868062
			Tdurum_contig70471_308	Ta.42024	LOC_Os03g07130	Bradi5g27480	2AL_6362838	2D/99
			Kukri_c23400_362	Ta.57366	LOC_Os04g59460	Bradi5g27460	2AL_6333346	2D/99
			Excalibur_c49266_154	Ta.57366	LOC_Os04g59460	Bradi5g27460	2AL_6333346	2A/184
			BS00065380_51				2AL_6335323	2D/104
			BS00064836_51				2BL_8089137	2A/156
			RFL_Contig4560_1503	Ta.42024	LOC_Os03g07130	Bradi5g27480	2AL_6369902	2A/156
			Kukri_rep_c80115_213	Ta.42024	LOC_Os03g07130	Bradi5g27480	2AL_4104174			Kukri_rep_c80115_213
			wsnp_Ex_c62466_62094459	Ta.35921	LOC_Os04g59494	Bradi5g27500	2AL_6426270	2A/156
			wsnp_Ex_c2311_4327681	Ta.57366	LOC_Os04g59460	Bradi5g27460	2AL_6333346	2A/156
			GENE-0676_322	Ta.57366	LOC_Os04g59460	Bradi5g27460	2BL_8087007	2A/156
			GENE-2383_730	Ta.28022	LOC_Os03g06120	Bradi1g74650	4DL_14451316			GENE-2383_730
			wsnp_Ex_c63909_62932437	Ta.31752	LOC_Os04g59510	Bradi5g27517	2BL_8087406	2A/156
			wsnp_Ex_c63909_62932669	Ta.31752	LOC_Os04g59510	Bradi5g27517	2AL_6421201			wsnp_Ex_c63909_62932669
			wsnp_Ex_c63909_62932893	Ta.31752	LOC_Os04g59510	Bradi5g27517	2AL_6421201	2A/156
			wsnp_Ku_c3688_6797159	Ta.35921	LOC_Os04g59494	Bradi5g27500	2AL_6426270	2A/156
			wsnp_Ku_c850_1758318	Ta.57366	LOC_Os04g59460	Bradi5g27460	2DL_9910097	2A/156
			BS00021676_51				2AL_4144983			BS00021676_51
	2A-167	214.052	Ex_c6937_1992	Ta.74312	LOC_Os08g05940	Bradi3g16660	2AL_6366038	2A/156
	2A-168	214.587	GENE-4937_1435	Ta.5872	LOC_Os08g01410	Bradi3g13200	2BL_8008296	2A/155
			RAC875_c24364_526	Ta.43380	LOC_Os04g59550	Bradi5g27550	2AL_6364940	2D/99
	2A-169	214.588	RAC875_c24364_307	Ta.77207	LOC_Os04g59550	Bradi5g27550	2AL_6364940	2A/163	2A/245
			wsnp_JD_c30_50478	Ta.43713	LOC_Os08g01390	Bradi5g27540	2AL_6364940	2A/155
	2A-170	214.851	Kukri_rep_c68139_172	Ta.17127		Bradi4g13580	2AL_6369042	2B/161
			TA004902-0755				2AL_6433352		2A/245
			BS00019095_51	Ta.28390	LOC_Os05g23600	Bradi5g00510	2AL_6283702	2D/99
	2A-171	215.113	Excalibur_c28710_103	Ta.43825	LOC_Os04g59590	Bradi5g27590	2AL_6373565	2A/163
			Excalibur_c25781_232	Ta.69179	LOC_Os01g65986	Bradi5g27640	2BL_8005433	2B/173
			Excalibur_c28710_589	Ta.43825	LOC_Os04g59590	Bradi5g27590	2AL_6373565	2A/163
			BobWhite_c5756_163	Ta.48951	LOC_Os04g46020	Bradi5g17370	2DL_9903394	2A/163
			Excalibur_c28710_340	Ta.43825	LOC_Os04g59590	Bradi5g27590	2DL_4612625	2A/163	2A/245
			Excalibur_c1999_1178	Ta.45242	LOC_Os04g59580	Bradi5g27580	2AL_6346199	2A/163	2A/245
	2A-172	215.64	RAC875_c68649_457	Ta.43380	LOC_Os04g59550	Bradi5g27550	2BL_8008296	2A/156
	2A-173	215.906	Kukri_c365_345	Ta.112414	LOC_Os01g65986	Bradi5g27640	2DL_9907588	2D/101
			IACX7581	Ta.3772	LOC_Os01g65986	Bradi5g27640	2DL_9907588	2B/163	2B/101
	2A-174	216.45	Kukri_c43821_342	Ta.171398		Bradi2g26920	2DL_9908568	2D/98
			RFL_Contig4790_902	Ta.28390	LOC_Os05g23600	Bradi5g00510	2BL_7960204	2D/99
			RFL_Contig4790_605	Ta.28390	LOC_Os05g23600	Bradi5g00510	2BL_7960204	2D/97
			RFL_Contig4790_646	Ta.28390	LOC_Os05g23600	Bradi5g00510	2BL_7960204	2D/104
			RAC875_c5907_96	Ta.28390	LOC_Os05g23600	Bradi5g00510	2AL_6283702	2D/97
			Excalibur_c4726_1231	Ta.171398		Bradi2g26920	2DL_9908568	2D/97
	2A-175	216.722	RFL_Contig4790_1091	Ta.28390	LOC_Os05g23600	Bradi5g00510	2BL_7960204	2D/97
			Excalibur_c10461_394	Ta.70894	LOC_Os05g23600	Bradi5g00510	2DL_9863518	2D/97
			Excalibur_c10461_520	Ta.70894	LOC_Os05g23600	Bradi5g00510	2DL_9863518	2D/97
			wsnp_RFL_Contig3911_4319047	Ta.28390	LOC_Os05g23600	Bradi5g00510	2AL_6283702			wsnp_RFL_Contig3911_4319047
	3A-001	0	BobWhite_c9704_273	Ta.35330	LOC_Os07g29240	Bradi1g28140	3AS_3398056	3A/78	3A/106
			Excalibur_c1905_1117	Ta.110789		Bradi1g51320	3AS_3428166	3A/78	3A/106
			RAC875_c43816_91				6AL_2279315	3A/78
			Excalibur_c9000_209	Ta.11773	LOC_Os01g01080	Bradi2g03740	3AS_3301729	3A/78	3A/106
	3A-002	0.257	BobWhite_c17852_511	Ta.75012	LOC_Os01g73910	Bradi2g03717	4AS_6010423	3A/78	3A/106
	3A-003	0.513	Kukri_c14029_117	Ta.51983	LOC_Os01g01170	Bradi2g03630	3AS_3284330	3A/78	3A/107
			RAC875_c45016_79	Ta.103748			3AS_3354645	3A/78
			Kukri_c3673_2442	Ta.51983	LOC_Os01g01170	Bradi2g03630	3AS_3419743	3A/78	3A/107
			Kukri_rep_c73936_154	Ta.8812	LOC_Os01g01150	Bradi2g03701	3AS_3354645	3A/78
	3A-004	0.768	CAP8_rep_c3652_80	Ta.47114	LOC_Os01g01280	Bradi1g26880	3AS_3440734	3A/78
			GENE-1674_631				3B_10764386	3A/78
			IAAV4190	Ta.23699	LOC_Os01g01295	Bradi2g03670	3B_10742707	3A/78	3A/107
			Kukri_c34845_242	Ta.23699	LOC_Os01g01295	Bradi2g03670	3AS_3442910	3A/78	3A/107
	3A-005	1.025	Kukri_c10511_94	Ta.51983	LOC_Os01g01170	Bradi2g03630	3AS_3284330	3A/78	3A/107
			Kukri_c62467_362	Ta.170688	LOC_Os01g01170		3AS_3280925	3A/78	3A/107
			CAP8_rep_c6382_237	Ta.23225	LOC_Os01g01160	Bradi2g03694	3AS_3302850	3A/78	3A/106
			RAC875_c66845_466	Ta.52683			3AS_3328015	3A/78
	3A-006	2.084	Excalibur_c24123_165	Ta.50879	LOC_Os01g01010	Bradi1g74660	3AS_3443147	3A/78
			BS00094366_51	Ta.55585	LOC_Os03g31170	Bradi1g57470	3AS_3335680	3A/78
			BobWhite_c11298_512	Ta.85880	LOC_Os02g38980	Bradi3g47960	3AS_3408443	3A/78
			BS00021694_51	Ta.55585	LOC_Os03g31170	Bradi1g57470	3AS_3335680	3A/78
			IAAV2646	Ta.85880	LOC_Os02g38980	Bradi3g47960	3AS_3408443	3A/78
			Excalibur_c24123_1597	Ta.50879	LOC_Os01g01010	Bradi1g74660	6DL_2191825			Excalibur_c24123_1597
			BS00032524_51	Ta.2583	LOC_Os01g24680	Bradi4g28310	3AS_3406257	3A/78
			BS00007502_51	Ta.69861	LOC_Os03g31150	Bradi4g45410	3AS_2515181	3A/78
			BS00065468_51				3AS_3335680	3A/78
			Excalibur_c10079_1585	Ta.66309	LOC_Os02g38980	Bradi3g47960	3AS_3408443	3A/78
			GENE-4252_246	Ta.114447			3AS_3443408	3A/78
			Kukri_c28917_96	Ta.10135			7BL_6742105	3A/78
			RAC875_c2464_274	Ta.85880	LOC_Os02g38980	Bradi3g47960	3AS_3408443	3A/78
			BS00036492_51	Ta.13192	LOC_Os01g34200	Bradi2g03790	3AS_3406257	3A/78
			RAC875_rep_c77148_311	Ta.69861	LOC_Os03g31150	Bradi4g45410	3AS_2515181	3A/78
	3A-007	2.341	Tdurum_contig86206_149				3AS_3391350	3A/78
	3A-008	4.474	BS00013584_51	Ta.23036	LOC_Os07g17130	Bradi1g52990	3AS_3338680	3A/78	3A/110
			RAC875_c6445_275	Ta.23036	LOC_Os07g17130	Bradi1g52990	3AS_3338680	3A/78	3A/110
			TA003281-2379	Ta.23036	LOC_Os07g17130	Bradi1g52990	3AS_3338680	3A/78	3A/110
	3A-009	7.457	wsnp_Ex_rep_c106152_90334299	Ta.72005	LOC_Os08g36420	Bradi3g37910	3AS_2633433	3A/85	3A/113
	3A-010	9.038	Excalibur_c5352_1854	Ta.48940	LOC_Os01g13520	Bradi2g08120	3AS_3351954	3A/85
	3A-011	9.296	BobWhite_c26555_74				3AS_3442009	3A/86	3A/118
	3A-012	9.555	Excalibur_rep_c116073_259	Ta.57357	LOC_Os01g13460	Bradi2g08080	3AS_101750	3A/85	3A/118
	3A-013	9.812	RFL_Contig4403_1034	Ta.68725	LOC_Os01g22954	Bradi2g12450	3AS_3274982	3A/86
			RAC875_c66892_58				3AS_779889	3A/86
Centromere-3A			wsnp_Ex_c10272_16842803	Ta.68725	LOC_Os01g22954	Bradi2g12450	3AS_3274982	3A/86
	3A-014	10.59	BS00066520_51	Ta.82966	LOC_Os07g40760	Bradi3g29140	5BL_10908545			BS00066520_51
	3A-015	11.893	Tdurum_contig12319_165				3B_10460952	3A/86
	3A-016	11.894	Tdurum_contig697_73	Ta.75569	LOC_Os01g45750	Bradi2g45100	3AL_4453219	3A/86
			Tdurum_contig57753_138	Ta.47069	LOC_Os01g45640	Bradi2g45030	3AL_4448088	3A/86
			wsnp_Ex_c16079_24507688	Ta.47069	LOC_Os01g45640	Bradi2g45030	3AL_4448088	3A/86
			BS00037400_51	Ta.18445	LOC_Os01g45390	Bradi2g44920	3AL_4246832	3A/86
			Ex_c8871_1318	Ta.5736	LOC_Os02g32030	Bradi2g45070	3AL_4421931	3A/86
			Tdurum_contig62502_90	Ta.1134	LOC_Os01g45750	Bradi2g45100	3DL_6937072	3A/86
			wsnp_Ex_rep_c67349_65914945	Ta.1134	LOC_Os01g45750	Bradi2g45100	3AL_4453219	3A/86
			BobWhite_rep_c55551_53	Ta.40226	LOC_Os05g50170	Bradi2g44942	3AL_4244673	3A/86
			BS00066585_51	Ta.88967			3AL_4352824			BS00066585_51
			BS00066800_51	Ta.50966	LOC_Os01g45530	Bradi2g44970	3AL_4356985	3A/86
			Kukri_c13793_1152	Ta.68359	LOC_Os01g45620	Bradi2g45010	3DL_6928444	3A/86
			wsnp_Ex_c22888_32105519	Ta.68359	LOC_Os01g45620	Bradi2g45010	3AL_3798471	3A/86
			BS00089400_51	Ta.78416	LOC_Os08g36774	Bradi3g38220	3AL_4288817	3A/86
			BobWhite_c28950_147	Ta.40226	LOC_Os05g50170	Bradi2g44942	3AL_4244673	3A/86
	3A-017	12.936	BS00009326_51	Ta.40335	LOC_Os01g42030	Bradi2g42940	3B_10537003	3A/85
	3A-018	13.193	BS00110129_51	Ta.76534	LOC_Os01g19450	Bradi2g11480	3AS_2798753	3A/85
	3A-019	15.048	wsnp_JD_rep_c64325_41024646	Ta.11995	LOC_Os08g37500	Bradi3g38630	3AL_3340254	3A/85
	3A-020	15.304	BS00022016_51	Ta.52253	LOC_Os01g51200	Bradi2g47850	3B_10759758	3A/85
			wsnp_CAP11_c2438_1258747	Ta.52253	LOC_Os01g51200	Bradi2g47850	3AL_3876437	3A/85
	3A-021	15.819	wsnp_JD_c9434_10274598	Ta.2962	LOC_Os01g52010	Bradi2g48267	3AL_4452573	3A/85	3A/122
	3A-022	19.093	BS00071823_51				3AL_1332050	3A/91	3A/126
			BobWhite_s65081_93	Ta.9104	LOC_Os01g53020	Bradi2g48890	3AL_2052298	3A/91	3A/126
			Tdurum_contig57693_581	Ta.25304	LOC_Os01g53060	Bradi2g48920	3DL_6811958	3A/91	3A/126
			Tdurum_contig25642_92	Ta.1472	LOC_Os01g52864	Bradi2g48810	3DL_6914739	3A/90	3A/126
	3A-023	19.348	RAC875_c13895_763	Ta.38324	LOC_Os01g52640	Bradi2g48657	3AL_4347458	3A/88
			Excalibur_c5561_1013	Ta.1312	LOC_Os05g45420	Bradi2g48830	3DL_6902340	3A/91
			IAAV3488	Ta.47896	LOC_Os01g52970	Bradi2g48870	3B_10673481	3A/91
			wsnp_Ex_rep_c66867_65267909	Ta.1312	LOC_Os05g45420	Bradi2g48830	3AL_4239125	3A/91
			wsnp_JD_c8207_9234643	Ta.1312	LOC_Os05g45420	Bradi2g48830	3DL_6902340	3A/91
			TA005795-0543	Ta.112642	LOC_Os01g52920	Bradi2g48850	3AL_4447731	3A/91
			wsnp_Ku_c8334_14181247	Ta.38324	LOC_Os01g52640	Bradi2g48657	3AL_4347458	3A/87
	3A-024	19.603	BobWhite_c48560_103	Ta.49214	LOC_Os01g52160	Bradi2g48360	3AL_2385709			BobWhite_c48560_103
			RFL_Contig4814_556	Ta.10850	LOC_Os01g52550	Bradi2g48610	3DL_6951782	3A/88
			wsnp_Ex_c24293_33532428	Ta.45545	LOC_Os01g52170	Bradi2g48367	3AL_3741530	3A/88
			wsnp_Ex_c9468_15697512	Ta.41129	LOC_Os12g10700	Bradi2g48387	3AL_4347769	3A/88
			wsnp_RFL_Contig4814_5829093	Ta.10850	LOC_Os01g52550	Bradi2g48610	3DL_6951782	3A/89
			Excalibur_c854_1459	Ta.9635	LOC_Os04g52270	Bradi5g21540	2BL_8039082	3A/89
			Kukri_c101770_328	Ta.9635	LOC_Os04g52270	Bradi5g21540	5BS_2271375	3A/89
			RAC875_c104514_847	Ta.9635	LOC_Os04g52270	Bradi5g21540	5BS_2271375	3A/89
			wsnp_Ex_c2148_4035913	Ta.25543	LOC_Os01g52500	Bradi2g33450	3AL_4319391	3A/88
			Excalibur_rep_c76510_255	Ta.67650	LOC_Os01g52214	Bradi2g48410	3AL_4425457	3A/89
			wsnp_Ex_c32003_40728918	Ta.25543	LOC_Os01g52500	Bradi2g33450	3DL_6906932	3A/88
	3A-025	19.858	TA001068-0306-w	Ta.43806	LOC_Os01g52100	Bradi2g48330	3AL_4451988	3A/88
			BobWhite_c9468_453	Ta.36271	LOC_Os01g52110	Bradi2g48340	3AL_4395104	3A/88
			RAC875_rep_c69465_181	Ta.9246	LOC_Os01g54860	Bradi2g50010	3B_10694863	3A/88
			TA002508-0190				3AL_4328923	3A/88
			wsnp_BE406587A_Ta_2_1	Ta.36271	LOC_Os01g52110	Bradi2g48340	3AL_4395104	3A/88
			wsnp_Ex_c42698_49211728	Ta.9246	LOC_Os01g54860	Bradi2g50010	3B_10694863	3A/88
			BobWhite_c48254_364	Ta.38602		Bradi2g50130	3DL_6812023	3A/88
			BobWhite_c9468_478	Ta.36271	LOC_Os01g52110	Bradi2g48340	3AL_4395104	3A/88
			Kukri_rep_c70927_886	Ta.6775	LOC_Os01g55040	Bradi2g50140	3DL_6934546	3A/88
			RAC875_c6932_1229	Ta.26122	LOC_Os06g08380	Bradi2g40460	3AL_4351186	3A/88
			TA002217-0946	Ta.102410			7DL_3291608	3A/88
			TA004174-0504				3DL_6842150	3A/88
			wsnp_Ex_c22766_31972202	Ta.36271	LOC_Os01g52110	Bradi2g48340	3AL_4395104	3A/88
	3A-026	20.117	Excalibur_c19671_139	Ta.43806	LOC_Os01g52100	Bradi2g48330	3B_10757979	3A/88
	3A-027	20.638	wsnp_Ex_c8376_14113519	Ta.38038	LOC_Os01g56300	Bradi2g20220	1AL_3418167	1A/90
			wsnp_JD_c7441_8535047	Ta.73255	LOC_Os01g54990	Bradi2g50120	3AL_4328923	3A/88
			wsnp_Ku_c25809_35776454	Ta.35455	LOC_Os05g44360	Bradi2g19510	3AL_4249586	3A/90	3A/155
	3A-028	20.894	Excalibur_c29205_537	Ta.42735	LOC_Os01g52400	Bradi2g48510	3DL_6857697	3A/89	3A/127
	3A-029	21.149	tplb0050h15_1007	Ta.96223	LOC_Os01g52480	Bradi2g48557	3AL_4298261	3A/88
			Excalibur_rep_c105085_102	Ta.10850	LOC_Os01g52550	Bradi2g48610	3AL_4447388	3A/89	3A/127
			Tdurum_contig61299_55	Ta.192561	LOC_Os01g52480	Bradi2g48557	3AL_4298261	3A/88
			tplb0050h15_1287	Ta.192561	LOC_Os01g52480	Bradi2g48557	3AL_4298261	3A/88	3A/127
			wsnp_Ex_c10667_17387885	Ta.10850	LOC_Os01g52550	Bradi2g48610	3AL_4447388	3A/89	3A/127
			wsnp_Ex_c9468_15696542	Ta.41129	LOC_Os12g10700	Bradi2g48387	3AL_4347769	3A/89	3A/127
	3A-030	21.404	IAAV4286	Ta.162185			3AL_3632952	3A/89
	3A-031	21.659	wsnp_Ex_c15269_23492289	Ta.41750	LOC_Os01g56130	Bradi2g50967	3AL_4238455	3A/89
			Ex_c5858_1681	Ta.76138	LOC_Os04g58270	Bradi4g21363	3AL_4290079	3A/88
			Jagger_c5842_90				3AL_4246460	3A/88
			wsnp_CAP12_rep_c8867_3720285	Ta.55252	LOC_Os01g53140	Bradi2g49960	3AL_2093416	3A/88
			wsnp_Ex_c12948_20511479	Ta.70372	LOC_Os05g44050	Bradi2g19750	3AL_4247905	3A/88
			BS00026189_51	Ta.102073	LOC_Os01g54900	Bradi2g50040	3AL_4442768	3A/88
			CAP7_c3367_68				3AL_3400054	3A/88
			Tdurum_contig59782_86	Ta.36271	LOC_Os01g52110	Bradi2g48340	3AL_4395104	3A/88
			BobWhite_c11225_941	Ta.36271	LOC_Os01g52110	Bradi2g48340	3B_10775593	3A/88
			RAC875_c19860_373	Ta.41300			3DL_6867312	3A/88
			RFL_Contig1175_354	Ta.32159	LOC_Os01g55974	Bradi2g50870	3B_10473668	3A/89
			Tdurum_contig49978_915	Ta.41821	LOC_Os01g54600	Bradi2g49906	3B_10407397	3A/88
			wsnp_Ex_c22766_31972812	Ta.36271	LOC_Os01g52110	Bradi2g48340	3AL_4395104	3A/88
			IAAV5821	Ta.34865	LOC_Os01g54930	Bradi2g50070	3AL_4447476	3A/90
			Ku_c28597_514	Ta.36271	LOC_Os01g52110	Bradi2g48340	3B_10775593	3A/88
			Kukri_rep_c70479_411	Ta.30416	LOC_Os01g54560	Bradi2g49870	3AL_3400054	3A/88
			RAC875_c11672_1240	Ta.12433	LOC_Os01g54580	Bradi2g49890	3AL_4249824	3A/88
			Tdurum_contig50392_1355	Ta.34865	LOC_Os01g54930	Bradi2g50070	3AL_4447476	3A/90
			wsnp_Ex_c15269_23491104	Ta.41750	LOC_Os01g56130	Bradi2g50967	3AL_4238455	3A/89
			wsnp_Ex_c45213_51068305	Ta.30416	LOC_Os01g54560	Bradi2g49870	3AL_3400054	3A/88
			wsnp_Ex_rep_c104884_89459472	Ta.6248	LOC_Os07g23990	Bradi1g29090	3B_10760047	3A/90
			wsnp_Ra_c7280_12576178	Ta.30416	LOC_Os01g54560	Bradi2g49870	3AL_3400054	3A/88
			BS00067190_51	Ta.105646			3AL_4309528	3A/89
			BobWhite_c42102_237	Ta.183474			3AL_4247905	3A/88
			BS00066129_51	Ta.51804			3AL_4447260	3A/88
			Excalibur_c31571_136	Ta.105646			3AL_937741	3A/89
			Kukri_c82097_197	Ta.77985	LOC_Os01g55300	Bradi2g50340	3AL_4240825	3A/89
			RAC875_c37118_595	Ta.1177	LOC_Os01g54670	Bradi2g49930	3AL_4451511	3A/88
			RAC875_c53864_310	Ta.30416	LOC_Os01g54560	Bradi2g49870	3AL_3400054	3A/88
			wsnp_Ex_c9458_15679797	Ta.1177	LOC_Os01g54670	Bradi2g49930	3AL_4451511	3A/88
			wsnp_Ku_rep_c70479_70079622	Ta.30416	LOC_Os01g54560	Bradi2g49870	3AL_3400054	3A/88
			wsnp_Ra_c29280_38672141	Ta.77985	LOC_Os01g55300	Bradi2g50340	3AL_4240825	3A/89
			BobWhite_c34548_96	Ta.70360	LOC_Os08g15170	Bradi3g19060	3AL_4447476	3A/88
			wsnp_JD_c14691_14352459	Ta.21046	LOC_Os01g56190	Bradi2g51017	3AL_4326539	3A/90
			wsnp_Ex_rep_c66865_65262277	Ta.55906	LOC_Os01g56140	Bradi2g50990	3AL_4363406	3A/89
			wsnp_Ex_rep_c66865_65262612	Ta.55906	LOC_Os01g56140	Bradi2g50990	3AL_4363406	3A/89
			BS00110405_51	Ta.101823	LOC_Os09g10380	Bradi1g32950	4BL_7033330	3A/91
			wsnp_Ex_rep_c66865_65263145	Ta.70747	LOC_Os01g56140	Bradi2g50990	3AL_4363406	3A/89
			Ex_c66865_584	Ta.55906	LOC_Os01g56140	Bradi2g50990	3AL_4363406	3A/89
			IAAV8924	Ta.7065	LOC_Os01g56580	Bradi2g51370	3DL_6897786	3A/91
			RAC875_c10669_714	Ta.53142	LOC_Os01g56190	Bradi2g51017	3AL_4326539	3A/90
			wsnp_Ex_rep_c66865_65262892	Ta.55906	LOC_Os01g56140	Bradi2g50990	3AL_4363406	3A/89
			BS00072153_51	Ta.84984	LOC_Os09g28450	Bradi4g32150	3AL_937741	3A/88
	3A-032	21.916	Tdurum_contig28699_54	Ta.3505	LOC_Os01g55050	Bradi2g16680	3AL_4354543	3A/88
			BS00040798_51	Ta.98534	LOC_Os01g55280	Bradi2g50317	3DL_6805722	3A/89	3A/127
			IAAV8351	Ta.51391	LOC_Os01g55094	Bradi2g50180	3AL_4246417	3A/88
			Tdurum_contig57139_318	Ta.3505	LOC_Os01g55050	Bradi2g16680	3AL_4354543	3A/88	3A/127
			tplb0055d10_1024	Ta.110162			3AL_4441062	3A/88
			wsnp_Ex_rep_c69752_68711460	Ta.3505	LOC_Os01g55050	Bradi2g16680	3AL_4354543	3A/88	3A/127
			Ex_c18484_2026	Ta.35455	LOC_Os05g44360	Bradi2g19510	3AL_4249586	3A/88
			Ex_c18484_2048	Ta.35455	LOC_Os05g44360	Bradi2g19510	3AL_4249586	3A/88
			Excalibur_c7181_813	Ta.54442	LOC_Os01g55170	Bradi2g50237	3B_10409688	3A/89
			RAC875_rep_c71587_250	Ta.72395	LOC_Os01g55950	Bradi2g50850	3AL_4379889	3A/91
			RAC875_rep_c75768_245	Ta.63347	LOC_Os01g52130	Bradi2g48350	3AL_4308037	3A/88	3A/127
			Tdurum_contig58326_467	Ta.63347	LOC_Os01g52130	Bradi2g48350	3AL_4308037	3A/88	3A/127
			wsnp_BE494474A_Ta_2_2				3AL_4449038	3A/88
			wsnp_Ex_c9145_15214903	Ta.6775	LOC_Os01g55040	Bradi2g50140	3AL_4351186	3A/88
			wsnp_Ku_c9433_15811664				3AL_4351186	3A/88	3A/127
			wsnp_Ex_c763_1503467	Ta.71225	LOC_Os01g56510	Bradi2g51280	3DL_6830195	3A/91
			Ra_c72106_227	Ta.70747	LOC_Os01g56140	Bradi2g50990	3AL_4363406	3A/90	3A/128
			RAC875_c842_1516	Ta.16001	LOC_Os01g56200	Bradi2g51030	3AL_4250751	3A/90	3A/128
			wsnp_Ex_c1335_2556442	Ta.33659	LOC_Os01g56320	Bradi2g51130	3AL_4452084	3A/91	3A/128
			wsnp_JD_c3034_4017676	Ta.16001	LOC_Os01g56200	Bradi2g51030	3AL_4250751	3A/90	3A/128
			wsnp_RFL_Contig4734_5671036	Ta.35117	LOC_Os01g56490	Bradi2g51255	3DL_6913116	3A/91	3A/128
			Excalibur_rep_c67269_496	Ta.70747	LOC_Os01g56140	Bradi2g50990	3DL_6908467	3A/90
			Kukri_c6288_364	Ta.328	LOC_Os01g56520	Bradi2g51300	3AL_4446627	3A/91
			BobWhite_c43681_334	Ta.47007	LOC_Os01g56510	Bradi2g51280	3AL_4251777	3A/91	3A/128
			Tdurum_contig11121_739	Ta.31899	LOC_Os01g56310	Bradi2g51110	3DL_6810738	3A/90
			Tdurum_contig11121_834	Ta.31899	LOC_Os01g56310	Bradi2g51110	3AL_4241773	3A/90	3A/128
			wsnp_Ex_c2331_4369782	Ta.88158	LOC_Os01g56190	Bradi2g51017	3AL_4326539	3A/90
			wsnp_JD_c2743_3678590	Ta.54741	LOC_Os01g56350	Bradi2g51140	3AL_4257638	3A/91
			Tdurum_contig51995_377	Ta.11856	LOC_Os01g56300	Bradi2g51080	3AL_4253201	3A/90	3A/128
			wsnp_Ex_c25668_34932304	Ta.11856	LOC_Os01g56300	Bradi2g51080	3AL_4253201	3A/90	3A/128
			GENE-1469_196				3DL_6830195	3A/90
			GENE-1606_307	Ta.8093	LOC_Os01g56150	Bradi2g51000	3AL_4408320	3A/90
			IAAV8768	Ta.142535			3AL_784536	3A/91
			Ku_c12383_1105				3AL_4425527	3A/90
			Kukri_c25564_185	Ta.5560	LOC_Os01g56390	Bradi2g51180	3AL_4232736	3A/91
			RAC875_rep_c111698_383	Ta.35117	LOC_Os01g56490	Bradi2g51255	3AL_4345624	3A/91
			wsnp_Ex_c8334_14049699	Ta.89226			3AL_4341557	3A/91
			wsnp_Ex_rep_c69034_67934852	Ta.35117	LOC_Os01g56490	Bradi2g51255	3DL_6913116	3A/91
			wsnp_Ex_rep_c69034_67935465	Ta.35117	LOC_Os01g56490	Bradi2g51255	3DL_6913116	3A/91
			wsnp_Ra_c10669_17515792	Ta.53142	LOC_Os01g56190	Bradi2g51017	3AL_4326539	3A/90
			BS00076631_51	Ta.171405			.	3A/90
	3A-033	22.172	wsnp_Ex_c11807_18960045	Ta.27714	LOC_Os01g56790	Bradi2g51510	3AL_4242744	3A/91
			BS00011612_51	Ta.56338	LOC_Os01g56910	Bradi2g51620	3DL_6911401	3A/88	3A/128
			IAAV6317	Ta.53008	LOC_Os05g26660	Bradi2g51830	3AL_2841550	3A/88
			Ku_c13307_1116	Ta.11206	LOC_Os01g57073	Bradi2g51710	3AL_4286098	3A/88
			RAC875_c2786_1097	Ta.27714	LOC_Os01g56790	Bradi2g51510	3AL_4242744	3A/91	3A/128
			wsnp_Ex_c12269_19597341	Ta.26274	LOC_Os01g57110	Bradi2g51727	3AL_4318548	3A/88
			wsnp_Ex_c15100_23284023	Ta.56338	LOC_Os01g56910	Bradi2g51620	3DL_6911401	3A/88
			wsnp_Ex_c24731_33983680	Ta.77908	LOC_Os01g57110	Bradi2g51727	3AL_4318548	3A/88	3A/128
			wsnp_Ex_c35073_43285821	Ta.4794	LOC_Os01g56780	Bradi2g51500	3AL_4342642	3A/91	3A/128
			wsnp_Ex_c41283_48141201	Ta.11206	LOC_Os01g57073	Bradi2g51710	3DL_1635939	3A/88	3A/128
			wsnp_Ex_c51776_55603135	Ta.4794	LOC_Os01g56780	Bradi2g51500	3B_10430895	3A/91	3A/128
			wsnp_Ku_c5243_9344536	Ta.56338	LOC_Os01g56910	Bradi2g51620	3AL_4263874	3A/88	3A/128
			BS00070511_51				3AL_4318294	3A/88	3A/128
			IAAV1334	Ta.40007	LOC_Os04g52650		3AL_4318294	3A/88
			IAAV5030				3AL_4318294	3A/88	3A/128
			BS00023026_51	Ta.88269			3AL_4418720	3A/91
			GENE-3343_183				3AL_4446521	3A/91	3A/128
			wsnp_Ku_c3286_6111360	Ta.30719	LOC_Os12g42700	Bradi2g57987	3AL_4446521	3A/91	3A/128
			wsnp_Ku_rep_c68484_67499824	Ta.72375	LOC_Os01g57210	Bradi2g51760	3AL_4363826	3A/90	3A/128
			wsnp_Ku_rep_c68484_67500021	Ta.72375	LOC_Os01g57210	Bradi2g51760	3AL_4363826	3A/91	3A/128
			Ex_c104581_457	Ta.11206	LOC_Os01g57073	Bradi2g51710	3DL_6906394	3A/88	3A/128
			Ex_c9685_1264	Ta.68390	LOC_Os05g26660	Bradi2g51830	3DL_6951056	3A/91	3A/128
			Ku_c53625_627	Ta.21536	LOC_Os01g56980	Bradi2g51657	3AL_4230588	3A/91	3A/128
			Ra_c38505_555	Ta.73019	LOC_Os01g57110	Bradi2g51727	3AL_4318548	3A/88
			wsnp_Ex_c41283_48140956	Ta.11206	LOC_Os01g57073	Bradi2g51710	3AL_4339086	3A/88
			BS00101401_51				3AL_4418720	3A/88	3A/128
			Ra_c39556_524	Ta.72375	LOC_Os01g57210	Bradi2g51760	3AL_4363826	3A/90	3A/128
			wsnp_Ex_c1149_2206471	Ta.30719	LOC_Os12g42700	Bradi2g57987	3AL_4446521	3A/88	3A/128
			wsnp_Ex_c37208_45002588	Ta.40007	LOC_Os04g52650		3AL_4318294	3A/88	3A/128
			wsnp_Ra_c35889_44345459	Ta.40007	LOC_Os04g52650		3AL_4318294	3A/88	3A/128
			wsnp_Ra_c4858_8709000	Ta.40007	LOC_Os04g52650		3AL_4318294	3A/88	3A/128
			Excalibur_c11807_106	Ta.27714	LOC_Os01g56790	Bradi2g51510	3AL_4242744	3A/91
			Ku_c68484_1276	Ta.72375	LOC_Os01g57210	Bradi2g51760	3AL_4363826	3A/88	3A/128
			RAC875_c19138_402	Ta.23412	LOC_Os01g56800	Bradi2g51517	3AL_4242744	3A/91	3A/128
			RAC875_rep_c105428_270	Ta.26274	LOC_Os01g57110	Bradi2g51727	3AL_4318548	3A/88
			Tdurum_contig28100_112	Ta.149613	LOC_Os01g56810	Bradi2g51530	3B_10754454	3A/88
			wsnp_Ex_c12871_20400823	Ta.27714	LOC_Os01g56790	Bradi2g51510	3AL_4242744	3A/91
			wsnp_Ex_c29742_38738725	Ta.4794	LOC_Os01g56780	Bradi2g51500	3DL_6956170	3A/91
			wsnp_Ex_c47763_52874806	Ta.23412	LOC_Os01g56800	Bradi2g51517	3AL_4242744	3A/91
			wsnp_Ex_c47907_52974924	Ta.33075	LOC_Os01g56930	Bradi2g51630	3AL_4365769	3A/91
			wsnp_Ku_c32404_42016343	Ta.26274	LOC_Os01g57110	Bradi2g51727	3AL_4318548	3A/88	3A/128
			wsnp_Ra_c11291_18338838	Ta.11206	LOC_Os01g57073	Bradi2g51710	3DL_1635939	3A/88
			wsnp_Ra_c27831_37346894	Ta.56338	LOC_Os01g56910	Bradi2g51620	3B_10689879	3A/88
			BS00010854_51	Ta.11206	LOC_Os01g57073	Bradi2g51710	3DL_1635939	3A/88	3A/128
			Ra_c48730_581	Ta.87144	LOC_Os01g57480	Bradi2g51917	3AL_3185331	3A/90
	3A-034	22.173	TA005679-0546				3DL_6951278	6A/171
	3A-035	22.433	BS00078669_51	Ta.87144	LOC_Os01g57480	Bradi2g51917	3B_10474957	3A/88
			BS00066925_51				4AS_6013627			BS00066925_51
			wsnp_Ex_c9510_15761235	Ta.56338	LOC_Os01g56910	Bradi2g51620	3AL_4263874	3A/88
			Ra_c38505_544	Ta.73019	LOC_Os01g57110	Bradi2g51727	3AL_4318548	3A/91
			wsnp_Ex_c12269_19597415	Ta.26274	LOC_Os01g57110	Bradi2g51727	3AL_4318548	3A/91
			BS00037537_51	Ta.21031	LOC_Os01g14650	Bradi2g08760	3AL_4311174	3A/91
			Excalibur_c18089_1116				3AL_4415263	3A/91
			Excalibur_c47907_517	Ta.33075	LOC_Os01g56930	Bradi2g51630	3AL_4365769	3A/91
			JD_c2026_3994	Ta.88017	LOC_Os01g57280	Bradi2g51807	3DL_6924246	3A/90
			Ku_c14313_1194	Ta.33075	LOC_Os01g56930	Bradi2g51630	3AL_4365769	3A/91	3A/128
			Ku_c1638_648				3AL_4415263	3A/88
			RFL_Contig1034_2351	Ta.72865	LOC_Os01g57066	Bradi2g51700	3AL_4400351	3A/91
			RFL_Contig4921_2420	Ta.27714	LOC_Os01g56790	Bradi2g51510	3AL_4242744	3A/91
			Tdurum_contig49981_703	Ta.4273	LOC_Os01g57570	Bradi2g51980	3AL_4382706			Tdurum_contig49981_703
			RAC875_c67309_634	Ta.105094	LOC_Os01g56660		3AL_4429276	3A/91
			RAC875_c8010_155	Ta.11206	LOC_Os01g57073	Bradi2g51710	3AL_4354154	3A/91
			RAC875_c23470_220	Ta.87144	LOC_Os01g57480	Bradi2g51917	3B_10474957	3A/91
	3A-036	23.211	wsnp_Ex_rep_c66685_65003625	Ta.55308	LOC_Os01g57920	Bradi4g41367	3AL_4292425	3A/91	3A/130
			Ra_c70087_485	Ta.55308	LOC_Os01g57920	Bradi4g41367	3AL_4292425	3A/91	3A/130
			BS00003971_51	Ta.55308	LOC_Os01g57920	Bradi4g41367	3DL_6915406			BS00003971_51
			IACX6277	Ta.55308	LOC_Os01g57920	Bradi4g41367	3AL_4292425			IACX6277
			wsnp_Ex_c27150_36365659	Ta.32190	LOC_Os01g58114	Bradi2g52270	3AL_4262145			wsnp_Ex_c27150_36365659
			wsnp_Ex_rep_c66685_65003087	Ta.55308	LOC_Os01g57920	Bradi4g41367	3AL_4292425			wsnp_Ex_rep_c66685_65003087
			wsnp_Ex_c28930_38008757	Ta.69936	LOC_Os01g58220	Bradi2g52330	3AL_4298383	3A/91	3A/130
			BS00107444_51	Ta.131521			3AL_4420515	3A/91	3A/130
			Excalibur_c33545_134				3AL_4448290	3A/91	3A/131
			wsnp_Ku_c23901_33846711	Ta.32190	LOC_Os01g58114	Bradi2g52270	3AL_4262145	3A/91
			wsnp_Ra_c34117_42876812	Ta.32190	LOC_Os01g58114	Bradi2g52270	3AL_4262145	3A/91
			wsnp_Ex_rep_c69864_68824236	Ta.21490	LOC_Os01g57720	Bradi2g52070	3AL_4448808			wsnp_Ex_rep_c69864_68824236
			wsnp_Ku_c5378_9559013	Ta.21490	LOC_Os01g57720	Bradi2g52070	3AL_4448808	3A/91
			Ku_c70534_1215	Ta.21490	LOC_Os01g57720	Bradi2g52070	3AL_4448808			Ku_c70534_1215
			RAC875_c58159_521	Ta.21490	LOC_Os01g57720	Bradi2g52070	3AL_4448808			RAC875_c58159_521
			RAC875_s120038_124	Ta.21490	LOC_Os01g57720	Bradi2g52070	3B_10407878			RAC875_s120038_124
			wsnp_Ex_c12750_20243224	Ta.21490	LOC_Os01g57720	Bradi2g52070	3AL_4448808			wsnp_Ex_c12750_20243224
			wsnp_Ex_rep_c69864_68823765	Ta.21490	LOC_Os01g57720	Bradi2g52070	3AL_4448808			wsnp_Ex_rep_c69864_68823765
			wsnp_Ex_rep_c69864_68824319	Ta.21490	LOC_Os01g57720	Bradi2g52070	3AL_4448808			wsnp_Ex_rep_c69864_68824319
	3A-037	23.466	wsnp_Ex_rep_c66685_65003254	Ta.55308	LOC_Os01g57920	Bradi4g41367	3AL_4292425	3A/92
	3A-038	23.723	Kukri_c18924_528	Ta.81954	LOC_Os01g57920		3AL_4304359	3A/91
	3A-039	23.979	RAC875_c17479_359	Ta.6686			5BL_10740429	3A/93
	3A-040	24.235	IAAV902	Ta.24519	LOC_Os01g58580	Bradi2g52470	3AL_4269319	3A/93
			BS00064039_51	Ta.107788	LOC_Os01g58520	Bradi2g52437	3B_10397352	3A/93
			Kukri_rep_c87640_135	Ta.37070	LOC_Os01g58470	Bradi2g52400	3AL_285120	3A/91
			RAC875_c744_1935	Ta.67920	LOC_Os04g59494	Bradi5g27500	3AL_4446417	1A/18
			Tdurum_contig43475_978	Ta.67920	LOC_Os04g59494	Bradi5g27500	3AL_4446417	1A/22
			wsnp_Ra_c744_1535534	Ta.67920	LOC_Os04g59494	Bradi5g27500	3AL_4373506	3A/93
	3A-041	25.816	BobWhite_c1749_406	Ta.42158	LOC_Os01g61120	Bradi2g53780	3DL_4961912			BobWhite_c1749_406
			CAP12_c1787_110	Ta.44783	LOC_Os08g44270	Bradi2g08300	3AL_516881	3A/95	3A/134
	3A-042	26.073	Tdurum_contig50389_317	Ta.25536	LOC_Os01g61420	Bradi2g53980	3AL_4451639	3A/95
	3A-043	27.928	wsnp_Ex_c26887_36107413	Ta.55379	LOC_Os08g13930	Bradi2g54870	3AL_4427649	3A/103
	3A-044	28.186	BS00014695_51	Ta.22636	LOC_Os01g63820	Bradi2g55390	3DL_6919174			BS00014695_51
			BS00056089_51	Ta.51949	LOC_Os01g63460	Bradi2g55217	3B_10547135	3A/105
			IAAV8483	Ta.22636	LOC_Os01g63820	Bradi2g55390	3DL_6919174			IAAV8483
			BS00074617_51				3AL_4268034			BS00074617_51
	3A-045	28.443	BS00066319_51				3AL_4435174	3A/104	3A/145
			BobWhite_c28135_109	Ta.13559			3B_10740564	3B/92
			Tdurum_contig12557_1382	Ta.12222	LOC_Os01g63940	Bradi2g55500	3B_10764689	3A/104
	3A-046	28.701	Tdurum_contig76105_124	Ta.6588	LOC_Os01g64280	Bradi2g55760	3AL_47560	3A/105
			Tdurum_contig76105_201	Ta.6588	LOC_Os01g64280	Bradi2g55760	3AL_47560	3A/105
			Excalibur_c21051_515	Ta.4954	LOC_Os02g44132	Bradi2g55807	3AL_910788	3A/105
	3A-047	28.96	BS00048355_51	Ta.111371	LOC_Os01g67950	Bradi2g58087	3B_10772310	3A/107
	3A-048	29.218	wsnp_Ex_c4923_8767234	Ta.28851	LOC_Os01g64920	Bradi2g56240	3AL_4448048	3A/105
	3A-049	29.473	Kukri_c43524_106	Ta.38859			3AL_4451880	3A/105
			BobWhite_c13704_244	Ta.97489			3B_10470554	3A/105
	3A-050	29.986	RAC875_c67998_96	Ta.3940	LOC_Os01g65410	Bradi2g56557	3AL_4451418	3A/106
			BS00021909_51	Ta.32801	LOC_Os01g65320	Bradi2g56490	3DL_6943470	3A/106
			wsnp_Ku_c38911_47455924	Ta.50697	LOC_Os01g65330	Bradi2g56500	3B_10718708	3A/106
			Excalibur_rep_c105978_544	Ta.50697	LOC_Os01g65330	Bradi2g56500	3AL_4448186	3A/106
			wsnp_Ku_c38911_47455674	Ta.50697	LOC_Os01g65330	Bradi2g56500	3AL_4448186	3A/106
	3A-051	30.499	Kukri_c35426_507	Ta.54363	LOC_Os05g33380	Bradi2g58050	3AL_4450934	3A/106
	3A-052	31.803	Tdurum_contig29045_84	Ta.23827	LOC_Os05g46560	Bradi3g36420	3AL_4236903	3A/109
	3A-053	32.316	wsnp_Ku_c458_954940				3B_10442589	3A/109
	3A-054	32.572	BobWhite_c71_391	Ta.53430	LOC_Os11g43200	Bradi4g11410	3AL_4443777	3A/110
	3A-055	32.573	Excalibur_c39002_242	Ta.20760	LOC_Os01g66700	Bradi2g57420	3AL_4452704	3A/109
			wsnp_BF292596A_Ta_1_1				3AL_4452704	3A/109
			wsnp_BF292596A_Ta_1_3	Ta.94099			3AL_4452704	3A/109
	3A-056	32.828	BS00022752_51				3AL_4345395	3A/110
	3A-057	33.343	wsnp_Ra_c19079_28210937	Ta.37958	LOC_Os01g66190	Bradi2g57170	3B_7764584	3A/111	3A/156
	3A-058	33.344	Ra_c1619_432	Ta.13533	LOC_Os01g66200	Bradi2g57180	3AL_4448648	3A/111	3A/159
	3A-059	34.381	Kukri_c1308_2236	Ta.50140	LOC_Os01g66140		3AL_4407465	3A/111	3A/160
	3A-060	34.894	Kukri_rep_c69970_717	Ta.22680	LOC_Os01g66110	Bradi2g57087	3AL_4419549	3A/111
	3A-061	35.668	Excalibur_c56240_200	Ta.3000		Bradi1g05070	3AL_4342214	3A/110
			BobWhite_c29826_602	Ta.3000		Bradi1g05070	3AL_4342214	3A/110
	3A-062	36.733	Excalibur_c39508_88	Ta.90738	LOC_Os01g68040	Bradi2g58170	3AL_705331	3A/112
			Kukri_c25064_120	Ta.19879	LOC_Os01g68060	Bradi2g58190	3AL_1371073	3A/112
			wsnp_BQ167580A_Ta_1_1				3AL_1371073	3A/112
			BS00018474_51	Ta.19879	LOC_Os01g68060	Bradi2g58190	3AL_1371073	3A/112
			IACX17944	Ta.19879	LOC_Os01g68060	Bradi2g58190	3AL_1371073	3A/112
			wsnp_Ra_c27984_37480491	Ta.57216	LOC_Os01g68120	Bradi2g58270	3DL_6937552	3A/111
			RAC875_c8700_1370	Ta.57216	LOC_Os01g68120	Bradi2g58270	3DL_6937552	3A/111
	3A-063	37.515	Kukri_c8400_2315	Ta.71472	LOC_Os01g68320	Bradi2g58360	3AL_4251860	3A/113
			wsnp_Ex_c14400_22381382	Ta.55553	LOC_Os01g68320	Bradi2g58360	3AL_2541758	3A/113
			wsnp_Ex_c14400_22381548	Ta.55553	LOC_Os01g68320	Bradi2g58360	3AL_2541758	3A/113
			wsnp_Ex_rep_c69314_68244036	Ta.54864	LOC_Os01g68324	Bradi2g58370	3B_10653792	3A/113
			BS00081688_51	Ta.787	LOC_Os01g68300	Bradi2g58350	3AL_4261613	3A/114
			wsnp_Ex_rep_c67588_66227926	Ta.54864	LOC_Os01g68324	Bradi2g58370	3AL_2463602	3A/113
			GENE-1981_131				3AL_4251860	3A/114
			wsnp_Ku_c8400_14280021	Ta.55553	LOC_Os01g68320	Bradi2g58360	3AL_4251860	3A/113
			Kukri_rep_c103783_1380	Ta.36571	LOC_Os01g68330	Bradi2g58380	3AL_4242376	3A/113
			wsnp_Ex_c14202_22145136	Ta.55553	LOC_Os01g68320	Bradi2g58360	3AL_4251860	3A/113
	3A-064	37.773	Excalibur_c17655_467	Ta.25596	LOC_Os01g40860	Bradi2g42360	3AL_96597	3A/114
	3A-065	40.199	Excalibur_c61191_77	Ta.54828	LOC_Os01g68710	Bradi2g58640	3B_10574338	3A/115
			Tdurum_contig44880_420	Ta.8162	LOC_Os01g68760	Bradi2g58667	3AL_4264546	3A/115
			BobWhite_c801_862	Ta.28612	LOC_Os01g68770	Bradi2g58677	3B_10478962	3A/111
			Kukri_c8601_817	Ta.71481	LOC_Os01g68810	Bradi2g58697	3AL_4293329	3A/113	3A/168
			Tdurum_contig11473_847	Ta.34958	LOC_Os01g68710	Bradi2g58640	3B_10574338	3A/115
			Tdurum_contig8584_354	Ta.98137	LOC_Os01g68700	Bradi2g58630	3AL_3709258	3A/115	3A/167
			Tdurum_contig11473_516	Ta.34958	LOC_Os01g68710	Bradi2g58640	3B_10574338	3A/115
	3A-066	40.456	RAC875_c79551_167	Ta.92132	LOC_Os01g68930	Bradi2g58820	3AL_4425014	3A/118
			Tdurum_contig45539_226	Ta.50527	LOC_Os08g10150	Bradi3g17756	3B_10645035	3A/113
			BS00091002_51				3AL_4250811	3A/114
			Excalibur_rep_c109712_59	Ta.28612	LOC_Os01g68770	Bradi2g58677	3DL_6951320			Excalibur_rep_c109712_59
			Kukri_c18420_705	Ta.37878	LOC_Os05g44792	Bradi2g05107	3AL_4432763	3D/149
			Kukri_c8601_1193	Ta.29043	LOC_Os01g68810	Bradi2g58697	3AL_4293329			Kukri_c8601_1193
	3A-067	44.951	tplb0040h06_1187	Ta.23063	LOC_Os01g70130	Bradi2g59340	3B_10486346	3B/80
	3A-068	46.541	wsnp_Ex_c12341_19693090	Ta.9619	LOC_Os01g70320	Bradi2g59510	3AL_1871758	3A/123
	3A-069	47.858	Tdurum_contig62557_263	Ta.35813	LOC_Os12g15420	Bradi4g39400	3AL_4311337	3A/136
	3A-070	48.12	GENE-3346_506	Ta.96159	LOC_Os11g46980	Bradi4g30827	3B_10635290	3A/123
	3A-071	48.91	wsnp_CAP11_c68_106078	Ta.16881	LOC_Os01g70550	Bradi2g59690	3AL_4414650	3A/131
			RAC875_c15109_106	Ta.30693	LOC_Os01g70550	Bradi2g59690	3AL_4414650	3A/131
			Tdurum_contig10548_1605	Ta.23193	LOC_Os11g11960	Bradi4g21890	3DL_6850783	3A/130
			wsnp_Ex_c15475_23756906	Ta.72864	LOC_Os01g70270	Bradi2g59480	3AL_4374263	3A/130
			wsnp_Ex_c15475_23757972	Ta.71845	LOC_Os01g70270	Bradi2g59480	3AL_4374263	3A/132
			wsnp_BG262734A_Ta_2_7				3AL_4414650	3A/131
			Excalibur_c2340_1190	Ta.23193	LOC_Os11g11960	Bradi4g21890	3AL_4243374			Excalibur_c2340_1190
			RFL_Contig4282_1420	Ta.56430	LOC_Os01g70570	Bradi2g59710	3AL_4345170	3A/132
			BS00049977_51				3AL_4374263	3A/131
			wsnp_CAP12_c15_9559	Ta.16881	LOC_Os01g70550	Bradi2g59690	3AL_4414650	3A/131
	3A-072	49.168	Kukri_c10751_158	Ta.49916	LOC_Os01g32080	Bradi2g06680	3AL_1430911	3A/130
			IAAV7454	Ta.49916	LOC_Os01g32080	Bradi2g06680	3AL_4357278	3A/130
			BS00020459_51				3AL_4357278	3A/130
			Kukri_c10751_1031				3AL_4357278	3A/130
			Kukri_c10751_860	Ta.49916	LOC_Os01g32080	Bradi2g06680	3AL_4357278	3A/130
			Kukri_c10751_264	Ta.49916	LOC_Os01g32080	Bradi2g06680	3AL_1430911	3A/130
	3A-073	68.898	Ku_c6126_1140	Ta.30766	LOC_Os02g19170	Bradi3g10670	3AL_4317944	3A/143
	3A-074	69.417	BS00024548_51	Ta.45687		Bradi2g12817	3AL_4451103	3A/142
			BS00067228_51	Ta.98178	LOC_Os04g11790	Bradi2g60160	3AL_4431793	3A/142
	3A-075	69.674	Excalibur_rep_c110278_62	Ta.58379	LOC_Os10g41590	Bradi2g33230	3AL_4411157	3A/142
	3A-076	69.675	Kukri_c60633_257	Ta.112641			3B_10587471			Kukri_c60633_257
	3A-077	83.276	BS00076772_51				3AL_4055746	3A/148
	3A-078	87.418	CAP11_c1022_66	Ta.33810	LOC_Os08g32980	Bradi3g36250	3AL_4396094	3A/150
			CAP11_c1022_117	Ta.33810	LOC_Os08g32980	Bradi3g36250	3AL_4396094	3A/150
			wsnp_CAP8_c6939_3242530	Ta.33810	LOC_Os08g32980	Bradi3g36250	3AL_4396094			wsnp_CAP8_c6939_3242530
	3A-079	87.673	wsnp_Ex_c1903_3592518	Ta.74262	LOC_Os10g21910	Bradi3g24417	3AL_4341956	3A/150
			Kukri_rep_c106620_208	Ta.74262	LOC_Os10g21910	Bradi3g24417	3AL_4341956	3A/150
			wsnp_Ku_c7811_13387117	Ta.83484	LOC_Os10g21910	Bradi3g24417	3AL_4341956	3A/150
	3A-080	89.247	BS00023222_51				3AL_4379260	3A/149
	3A-081	96.295	Ra_c3287_1461	Ta.75125	LOC_Os01g12790	Bradi4g10987	5BL_10850867	5B/206
			Ra_c3287_1629	Ta.75125	LOC_Os01g12790	Bradi4g10987	5BL_10850867			Ra_c3287_1629
	3A-082	96.551	Tdurum_contig42454_1516	Ta.1056	LOC_Os01g34350	Bradi1g55350	3B_10414255			Tdurum_contig42454_1516
	3A-083	101.021	GENE-3665_61	Ta.42136	LOC_Os02g02880	Bradi3g01970	6AS_4406192	3A/154
	3A-084	101.539	Tdurum_contig55841_351	Ta.73271			3B_10419885	3A/154
	3A-085	101.797	Tdurum_contig34075_98	Ta.52531			2BL_8050986	3A/155
	3A-086	105.939	BS00065673_51				3AL_4446623	3A/158	3A/198
	3A-087	107.242	wsnp_BE604885A_Ta_2_2	Ta.78690			3DL_6920401	3A/166	3A/199
			wsnp_BE604885A_Ta_2_1	Ta.70927	LOC_Os01g33370	Bradi3g43000	3AL_4290719	3A/160	3A/199
	3A-088	108.546	GENE-1776_104	Ta.146175			3DL_6912638			GENE-1776_104
	3A-089	109.324	GENE-1776_40	Ta.146175			3DL_6912638			GENE-1776_40
	3A-090	110.642	wsnp_BE426418A_Ta_2_2				3AL_4268019	3A/161	3A/202
			wsnp_BE426418A_Ta_2_1	Ta.70525	LOC_Os01g72950	Bradi2g61410	3AL_4268019	3A/161
	3A-091	117.057	Kukri_c12212_182	Ta.47715	LOC_Os01g66230	Bradi4g37660	3AL_4358608	3A/169	3A/209
			RFL_Contig114_878	Ta.35298	LOC_Os03g32170	Bradi1g16000	3AL_4396856	3A/169
	3A-092	118.094	IAAV3851	Ta.110013			3AL_4449581	3A/170
	3A-093	119.398	Ku_c26872_269				3AL_4344547	3A/174
	3A-094	121.798	RFL_Contig5153_958	Ta.36695	LOC_Os07g07194	Bradi2g61640	3AL_360331	3A/174	3A/211
			wsnp_Ku_c46762_53407442	Ta.50907	LOC_Os08g08020	Bradi3g15580	3AL_4346235	3A/173
	3A-095	122.056	BS00022419_51	Ta.102714		Bradi3g03886	3AL_376218	3A/173
	3A-096	122.314	wsnp_Ex_rep_c104125_88923836	Ta.72003	LOC_Os08g10030	Bradi3g17630	3AL_4322832	3A/173
			Kukri_c2273_365	Ta.72003	LOC_Os08g10030	Bradi3g17630	3AL_4322832	3A/173
	3A-097	123.351	Excalibur_c94962_57	Ta.8213			5AS_1553532	3A/173
	3A-098	124.933	IAAV2423	Ta.57068	LOC_Os08g25460	Bradi3g22380	3AL_3791563			IAAV2423
	3A-099	125.19	IAAV5507	Ta.8125	LOC_Os01g73450	Bradi2g61710	3B_10413968	3A/177
			BS00068508_51	Ta.99134	LOC_Os06g42420	Bradi1g43906	7BS_3111497	3A/177
			IAAV9044	Ta.8125	LOC_Os01g73450	Bradi2g61710	3AL_4265019	3A/177
	3A-100	126.232	CAP8_c8360_186	Ta.173700			3AS_3296306			CAP8_c8360_186
	3A-101	126.49	wsnp_Ex_c55096_57733841	Ta.26176	LOC_Os01g73580	Bradi2g61830	3AL_4451956			wsnp_Ex_c55096_57733841
			JD_c7528_325	Ta.26176	LOC_Os01g73580	Bradi2g61830	3AL_4451956			JD_c7528_325
			wsnp_JD_c7528_8610786	Ta.26176	LOC_Os01g73580	Bradi2g61830	3AL_4451956			wsnp_JD_c7528_8610786
			wsnp_Ex_c55096_57733894	Ta.26176	LOC_Os01g73580	Bradi2g61830	3AL_4451956			wsnp_Ex_c55096_57733894
	3A-102	126.746	RAC875_c28721_290	Ta.16701			3AL_4435416	3A/177
	3A-103	127.002	BobWhite_c13293_107	Ta.100651	LOC_Os05g23130	Bradi2g30460	3DL_6916608			BobWhite_c13293_107
	3A-104	127.258	wsnp_Ex_rep_c104141_88935451	Ta.95287	LOC_Os01g73530	Bradi2g61777	3AL_4448952		3A/217
			RAC875_c61934_186	Ta.88132	LOC_Os01g73530	Bradi2g61777	3AL_4448952		3A/217
			RAC875_rep_c106170_204	Ta.88132	LOC_Os01g73530	Bradi2g61777	3DL_6806467	3D/143
	3A-105	128.569	BobWhite_c7851_202	Ta.110916			7AS_4245195	3A/177
	3A-106	131.266	wsnp_Ex_rep_c66274_64426834	Ta.45458	LOC_Os06g44890	Bradi1g31417	3AL_4449951			wsnp_Ex_rep_c66274_64426834
			Tdurum_contig13646_225	Ta.45458	LOC_Os06g44890	Bradi1g31417	3AL_4449951			Tdurum_contig13646_225
			Tdurum_contig13646_292	Ta.45458	LOC_Os06g44890	Bradi1g31417	3AL_4449951			Tdurum_contig13646_292
			wsnp_Ex_rep_c66274_64426901	Ta.45458	LOC_Os06g44890	Bradi1g31417	3AL_4449951			wsnp_Ex_rep_c66274_64426901
			Ku_c12191_1202	Ta.11204	LOC_Os11g44580	Bradi3g61040	3AL_4309038	3B/138	3B/132
			Ku_c12191_1123	Ta.11204	LOC_Os11g44580	Bradi3g61040	3AL_4309038			Ku_c12191_1123
	3A-107	132.309	BS00086050_51	Ta.44373	LOC_Os08g09270	Bradi3g14950	3AL_4266765	3A/181
			BS00074926_51	Ta.46802	LOC_Os01g14370	Bradi1g23570	3AL_4364933	3A/177
			Tdurum_contig31235_99				3AL_4364933	3A/177	3A/229
			Excalibur_c7610_143	Ta.46802	LOC_Os01g14370	Bradi1g23570	3DL_6951031	3A/177
			Tdurum_contig13011_381				3AL_4450077	3A/180	3A/228
			BS00086051_51	Ta.44373	LOC_Os08g09270	Bradi3g14950	3AL_4266765	3A/180	3A/228
			TA003550-0145				3AL_4324608	3A/180	3A/228
			BS00106008_51	Ta.11318	LOC_Os08g33330	Bradi3g36450	3AL_4346429	3A/177
			Tdurum_contig93570_848				3AL_4445500			Tdurum_contig93570_848
			Tdurum_contig13011_451				7AS_4255172	3A/180
			Tdurum_contig50577_620	Ta.76942	LOC_Os01g74010	Bradi2g62090	3AL_4256326	3A/180	3A/228
			BobWhite_c35093_176	Ta.44373	LOC_Os08g09270	Bradi3g14950	3DL_6953743	3A/181	3A/228
			BS00000523_51				3AL_2138262		3A/228
			IACX2728				3AL_2138262	3A/180
	3A-108	132.825	Excalibur_c90478_62	Ta.36608	LOC_Os01g73960	Bradi2g61990	3AL_4254592			Excalibur_c90478_62
	3A-109	133.087	RAC875_c35074_452	Ta.57571	LOC_Os01g73900	Bradi2g61960	3B_10481015	3A/177
			GENE-1934_501				3DL_6929445	3A/177
			RAC875_c35074_486	Ta.57571	LOC_Os01g73900	Bradi2g61960	3B_10481015	3A/177
			GENE-1934_182				3AL_4335887	3A/177
	3A-110	133.342	Kukri_s117946_404	Ta.47486	LOC_Os08g33330	Bradi3g36450	3AL_4346428	3A/177
	3A-111	135.486	wsnp_Ra_c66411_64796843	Ta.73422	LOC_Os01g37910	Bradi2g41270	3AL_4452228	3A/187
			wsnp_Ex_c45877_51548342	Ta.32442	LOC_Os01g74180	Bradi2g62270	3AL_4249458			wsnp_Ex_c45877_51548342
			wsnp_Ex_c45877_51547406	Ta.32442	LOC_Os01g74180	Bradi2g62270	3AL_1318440	3A/187	3A/234
	3A-112	135.741	RAC875_c65573_410	Ta.44230	LOC_Os01g37910	Bradi2g41270	3AL_4452228	3A/187
			BobWhite_c11000_935	Ta.44230	LOC_Os01g37910	Bradi2g41270	3B_10457438	3A/187
	3A-113	136.255	RAC875_c20087_1007	Ta.4664	LOC_Os01g74310	Bradi2g62330	3AL_4256323	3A/188
			wsnp_Ku_c5359_9530161	Ta.70582	LOC_Os01g74310	Bradi2g62330	3AL_4256323	3A/188
			Kukri_c93012_76	Ta.55590			3AL_4324093	1A/27
			Kukri_rep_c70441_132	Ta.4664	LOC_Os01g74310	Bradi2g62330	3DL_6901909	3A/188
			wsnp_Ex_c88767_80001420	Ta.70582	LOC_Os01g74310	Bradi2g62330	3AL_4256323	3A/188
			wsnp_Ex_c28679_37784954	Ta.70582	LOC_Os01g74310	Bradi2g62330	3AL_4256323	3A/188
	3A-114	136.836	Estssr-112
	3A-115	137.709	wsnp_Ku_c5359_9531713	Ta.92042	LOC_Os01g74310	Bradi2g62330	3DL_6901909	3A/185	3A/234
			wsnp_Ex_c28679_37784735	Ta.70582	LOC_Os01g74310	Bradi2g62330	3AL_4256323	3A/185	3A/234
	3A-116	137.966	wsnp_Ex_c24085_33332723	Ta.69958	LOC_Os10g27174	Bradi3g00500	3AL_4445253	3A/177
			GENE-1464_73	Ta.8658	LOC_Os01g74250	Bradi2g62310	3B_10526271	3A/183	3A/234
			wsnp_BM137927A_Ta_2_1	Ta.8658	LOC_Os01g74250	Bradi2g62310	3B_10526271	3A/183
			CAP7_c1238_51	Ta.69914			3AL_4355214	3A/188
			wsnp_Ex_c11229_18163892	Ta.5524	LOC_Os08g27090	Bradi1g71650	3AL_4258535	3A/185	3A/238
	4A-001	0	JD_c21248_511	Ta.33250	LOC_Os03g08700	Bradi1g72280	4AS_5967209	4A/9	4A/4
	4A-002	0.513	D_GDRF1KQ02JZS7N_128	Ta.146287	LOC_Os06g20860	Bradi1g72370	4DL_14342667	4A/10
	4A-003	2.913	BS00035307_51	Ta.92359	LOC_Os01g03380	Bradi2g01910	4AS_6010640	4A/12
	4A-004	3.168	Ku_c2478_227	Ta.75016	LOC_Os03g08430	Bradi1g72490	4AS_6003589	4A/16	4A/6
			BS00021716_51				4AS_5995103	4A/12
			wsnp_JD_c64_103934	Ta.5670	LOC_Os03g08450	Bradi1g72470	4AS_5995103	4A/12	4A/8
			BS00106545_51	Ta.5670	LOC_Os03g08450	Bradi1g72470	4AS_5995103	4A/12
	4A-005	26.674	BS00065863_51				4AS_6014948	4A/30	4A/34
	4A-006	26.933	wsnp_Ra_c14920_23225219	Ta.94332			4AS_5924595	4A/30
	4A-007	27.719	wsnp_BE405275A_Ta_1_1				4AS_5947329	4A/30
			wsnp_RFL_Contig2771_2524880	Ta.53895	LOC_Os03g07300	Bradi1g73770	4AS_5947329	4A/30
	4A-008	32.551	Ex_c883_2618	Ta.91814	LOC_Os03g06760	Bradi1g74170	4AS_5989682	4A/34	4A/47
	4A-009	33.069	Ku_c22706_1527	Ta.91814	LOC_Os03g06760	Bradi1g74170	4AS_5989682			Ku_c22706_1527
			RAC875_c1377_428	Ta.91814	LOC_Os03g06760	Bradi1g74170	4AS_5989682			RAC875_c1377_428
	4A-010	33.329	BS00003776_51	Ta.21023	LOC_Os03g06740	Bradi1g74180	4DL_14314787			BS00003776_51
	4A-011	33.33	wsnp_Ex_c4752_8482625	Ta.21023	LOC_Os03g06740	Bradi1g74180	4AS_5976011	4A/34
	4A-012	37.849	wsnp_Ex_c22913_32130617	Ta.54165	LOC_Os03g06240	Bradi1g74560	4AS_5932570			wsnp_Ex_c22913_32130617
	4A-013	45.586	Kukri_c16916_1073	Ta.3135	LOC_Os03g09210	Bradi1g71700	4AS_5946632	4A/38
	4A-014	49.133	wsnp_Ex_c20386_29451037	Ta.57816	LOC_Os03g10400	Bradi1g71100	4DL_14370381	4A/40
	4A-015	49.646	Kukri_c74409_199	Ta.77674	LOC_Os03g10450	Bradi1g71070	4DL_14308912	4A/40	4A/51
	4A-016	50.162	RAC875_c754_120	Ta.115297			4AS_5951870	4A/41
	4A-017	50.42	wsnp_Ex_c5690_9994305	Ta.39479			4AS_6015218	4A/41
			wsnp_Ex_c5690_9994334	Ta.39479			4AS_6015218	4A/42
			Kukri_c6221_742	Ta.39479			4AS_6015218	4A/41
	4A-018	50.936	wsnp_Ex_c55245_57821389	Ta.48646	LOC_Os03g10990	Bradi1g70657	4AS_6014820	4A/41
			BS00011173_51	Ta.48646	LOC_Os03g10990	Bradi1g70657	4AS_6014820	4A/41
			BobWhite_c7235_365	Ta.48646	LOC_Os03g10990	Bradi1g70657	4DL_14369303	4A/41
			Kukri_c80869_122	Ta.134355			1AL_3975729	4A/41
			wsnp_Ex_c55245_57821568	Ta.48646	LOC_Os03g10990	Bradi1g70657	4AS_6014820	4A/41
			wsnp_Ex_c6320_11003498	Ta.71678	LOC_Os10g19880	Bradi3g25226	4AS_5933130	4A/43
	4A-019	51.192	Excalibur_c13276_1322	Ta.32290	LOC_Os03g10920	Bradi1g70720	4AS_5973386	4A/41
	4A-020	51.708	BobWhite_c7260_197	Ta.37467	LOC_Os03g10890	Bradi1g70740	4DL_14380312	4A/41
	4A-021	52.486	Tdurum_contig59174_615	Ta.39716	LOC_Os03g11210	Bradi1g70440	4DL_14439348	4A/43
	4A-022	52.742	BS00022125_51				4AS_5990100	4B/73
			Tdurum_contig9906_89	Ta.176255			4AS_5903885			Tdurum_contig9906_89
			IAAV4922				4AS_5990100			IAAV4922
			wsnp_Ex_c16228_24682090	Ta.11079	LOC_Os03g11240	Bradi1g70407	4AS_5990100			wsnp_Ex_c16228_24682090
			wsnp_JD_c13364_13377722				4AS_5990100	4B/73
			BS00040668_51	Ta.46233	LOC_Os11g19210	Bradi4g20197	4AS_5956446			BS00040668_51
			wsnp_Ex_c15801_24178779	Ta.11079	LOC_Os03g11240	Bradi1g70407	4AS_5990100			wsnp_Ex_c15801_24178779
	4A-023	52.999	Ku_c3686_52	Ta.5570	LOC_Os03g11330	Bradi1g70290	4AS_5983997	4A/43
			Ra_c492_1845	Ta.5570	LOC_Os03g11330	Bradi1g70290	4AS_5983997	4A/43	4A/57
			wsnp_Ex_c5487_9686018	Ta.5570	LOC_Os03g11330	Bradi1g70290	4AS_5983997	4A/43
			wsnp_Ex_c1520_2906995	Ta.5570	LOC_Os03g11330	Bradi1g70290	4AS_5983997	4A/43
			BS00004170_51	Ta.46897	LOC_Os03g42220	Bradi2g16500	4AS_6012292	4A/41	4A/57
			BS00009970_51	Ta.32512	LOC_Os03g11290	Bradi1g70350	4AS_5928658		4A/57
			BS00068244_51				4AS_5983997	4A/43	4A/57
			RAC875_c9318_401	Ta.5570	LOC_Os03g11330	Bradi1g70290	4DL_14389224	4A/41	4A/57
			wsnp_Ex_c5487_9685671	Ta.5570	LOC_Os03g11330	Bradi1g70290	4BL_7033651	4A/43
			wsnp_JD_c5499_6647799	Ta.32512	LOC_Os03g11290	Bradi1g70350	4AS_5928658			wsnp_JD_c5499_6647799
			wsnp_Ex_c13105_20721321	Ta.43405	LOC_Os03g11300	Bradi1g70340	6AS_4322399			wsnp_Ex_c13105_20721321
	4A-024	53.255	BobWhite_c20514_92	Ta.101545			4AS_6010718	4A/41
			BobWhite_c20514_70	Ta.102897			4AS_6010718	4A/41
	4A-025	56.511	Ra_c9438_685	Ta.13036	LOC_Os03g13810	Bradi1g68500	4AS_5994175		4A/56
	4A-026	56.767	RAC875_c38663_2179	Ta.90801	LOC_Os03g16369	Bradi1g66870	4AS_5960677	4A/49	4A/56
	4A-027	56.768	wsnp_Ex_rep_c69890_68851948	Ta.8152	LOC_Os03g16690	Bradi1g66687	4AS_3987988	4A/49
			wsnp_JD_c14769_14413046	Ta.8152	LOC_Os03g16690	Bradi1g66687	4AS_3987988	4A/49	4A/56
	4A-028	57.023	Tdurum_contig34920_104	Ta.56609	LOC_Os03g17930	Bradi1g65670	4AS_6014250	4A/49
			wsnp_BE497618A_Ta_1_1	Ta.68973	LOC_Os03g17690	Bradi1g16510	4AS_5959481	4A/49
			RFL_Contig1320_726	Ta.563			4AS_5979563	4A/49
	4A-029	58.327	TA001684-0426	Ta.8152	LOC_Os03g16690	Bradi1g66687	4DL_14413257			TA001684-0426
			GENE-2768_150	Ta.9121	LOC_Os03g16220	Bradi1g66910	4DL_14394929			GENE-2768_150
	4A-030	58.842	Excalibur_c10390_104	Ta.21081	LOC_Os03g14000	Bradi1g68300	4AS_5925239	4A/48	4A/56
			wsnp_Ex_c10390_17007929	Ta.21081	LOC_Os03g14000	Bradi1g68300	4AS_5925239	4A/48
			RAC875_c14911_1282	Ta.21081	LOC_Os03g14000	Bradi1g68300	4AS_5925239	4A/48
			RFL_Contig1053_65	Ta.6243	LOC_Os03g14010	Bradi1g68310	4AS_5958195	4A/48
	4A-031	59.62	wsnp_Ex_c6044_10590220	Ta.6516	LOC_Os03g16120	Bradi1g66960	4AS_5944179	4A/49
Centromere-4A	4A-032	60.136	CAP11_c2450_256	Ta.96827	LOC_Os12g03350	Bradi4g26240	4AL_7045732	4A/49
			CAP8_c2722_258	Ta.96827	LOC_Os12g03350	Bradi4g26240	4DS_2311190	4A/49
	4A-033	60.391	IAAV6309	Ta.70147	LOC_Os11g29200	Bradi4g07970	4AL_7148114	4A/49
			Ra_c45147_1600	Ta.70147	LOC_Os11g29200	Bradi4g07970	4AL_7148114	4A/49
			Ex_c5979_1449	Ta.114962	LOC_Os12g03410	Bradi4g26250	4AL_7100937	4A/49
			Kukri_c61419_550	Ta.13427	LOC_Os11g05880	Bradi4g24960	4AL_7073758	4A/49
			RAC875_c42756_168	Ta.6919	LOC_Os11g11100	Bradi4g22130	4AL_7114786	4A/49
			tplb0051b16_1324	Ta.34011	LOC_Os11g02640	Bradi4g25917	4AL_7080866	4A/49
	4A-034	60.904	RFL_Contig3723_694	Ta.1188	LOC_Os12g07590	Bradi4g24010	4AL_7127423			RFL_Contig3723_694
	4A-035	62.486	wsnp_BF474615A_Ta_1_1				4AL_7062767	4A/52
			wsnp_Ku_c13640_21686670	Ta.30371	LOC_Os03g50010	Bradi1g11110	4AL_7103930	4A/51
	4A-036	63.797	IAAV1476	Ta.11790	LOC_Os03g50860	Bradi1g10660	4AL_7161754		4A/64
	4A-037	64.839	Kukri_c48199_102	Ta.88154	LOC_Os03g42010	Bradi1g14660	4AL_7154078	4A/49
	4A-038	66.705	RAC875_c37840_704	Ta.74204	LOC_Os03g48940	Bradi1g11817	4AL_7160406	4A/53	4A/67
	4A-039	66.963	wsnp_Ex_rep_c67054_65517671	Ta.374	LOC_Os02g32350	Bradi3g28930	4AL_692960	4A/54	4A/68
			Kukri_rep_c69389_1215	Ta.374	LOC_Os02g32350	Bradi3g28930	4AL_692960	4A/54
	4A-040	67.22	Jagger_rep_c10288_53	Ta.76212	LOC_Os03g48380	Bradi1g12110	4AL_7119108	4A/55
	4A-041	69.086	BS00041735_51	Ta.73525	LOC_Os03g47500	Bradi1g12570	4AL_7128943	4A/56	4A/69
	4A-042	70.951	RAC875_c1022_3059	Ta.38902	LOC_Os03g46330	Bradi1g12920	4AL_2510301	4A/58	4A/71
	4A-043	73.967	wsnp_Ex_c469_928349	Ta.14724	LOC_Os03g45730	Bradi1g13180	4AL_7097386	4A/58
	4A-044	75.843	wsnp_Ku_c1205_2398925	Ta.26024	LOC_Os03g45180	Bradi1g13430	4AL_7145348	4A/61
			Excalibur_c539_567	Ta.109375	LOC_Os03g45300	Bradi1g13310	4AL_7165380			Excalibur_c539_567
			BS00077716_51	Ta.109375	LOC_Os03g45300	Bradi1g13310	4AL_7165380			BS00077716_51
			Excalibur_c539_1253	Ta.33705	LOC_Os03g45300	Bradi1g13310	4AL_7165380			Excalibur_c539_1253
			Kukri_c2706_1424				4AL_7165380	4A/61
	4A-045	80.031	BS00068243_51				4AL_7023446			BS00068243_51
	4A-046	80.289	BS00021715_51				4AL_7158246			BS00021715_51
			BS00062803_51	Ta.90061	LOC_Os09g38910	Bradi3g36780	4BS_4914469	4B/6
	4A-047	81.067	Kukri_c19562_127	Ta.16868	LOC_Os09g39690	Bradi4g38750	4DS_2279841	4A/64
			RAC875_c19718_551	Ta.16868	LOC_Os09g39690	Bradi4g38750	4AL_7162344	4A/64
			IAAV3080	Ta.44167	LOC_Os09g39660	Bradi4g38720	4AL_7129586	4A/64
			IAAV5818	Ta.16868	LOC_Os09g39690	Bradi4g38750	4AL_7162344	4A/64
	4A-048	82.952	wsnp_Ex_rep_c104448_89161562	Ta.30840			4AL_7170091	7A/181
			Kukri_c27874_515	Ta.160369			4AL_7108522	4A/66
			IAAV615	Ta.76926	LOC_Os10g04110	Bradi1g01377	4AL_7101075			IAAV615
			wsnp_Ex_c13031_20625900	Ta.111249	LOC_Os11g47210	Bradi4g30827	4AL_7158475	4A/66
			BS00037019_51	Ta.31028	LOC_Os03g64250	Bradi1g00677	4AL_5621077			BS00037019_51
			BS00072025_51	Ta.135314			4AL_7168762	4A/66
	4A-049	83.471	Ex_c66324_1151	Ta.52977	LOC_Os11g46970	Bradi4g30827	4AL_7158475	4A/66
			wsnp_Ex_rep_c66324_64493429	Ta.52977	LOC_Os11g46970	Bradi4g30827	4AL_7158475	4A/66
	4A-050	84.519	RAC875_c35171_613	Ta.48014	LOC_Os08g14450	Bradi1g00750	4AL_7071185		4A/92
	4A-051	85.837	RAC875_c21369_425	Ta.80226	LOC_Os03g64190	Bradi1g00820	5DL_4603926	4A/67
			wsnp_Ku_c4342_7887834	Ta.80226	LOC_Os03g64190	Bradi1g00820	4AL_7070429	4A/67
	4A-052	86.352	Tdurum_contig14947_611	Ta.15873	LOC_Os03g63940	Bradi1g00990	4AL_7169100	4A/67
			BS00030838_51				4AL_7169100	4A/67
			Excalibur_c8658_335	Ta.15873	LOC_Os03g63940	Bradi1g00990	5BL_10806695	4A/67
			Excalibur_c40202_114	Ta.32400	LOC_Os03g63920	Bradi1g01007	5DL_4502329	4A/67
			IAAV3132	Ta.32400	LOC_Os03g63920	Bradi1g01007	4AL_7114346	4A/67
			IAAV3480	Ta.15873	LOC_Os03g63940	Bradi1g00990	4AL_7169100	4A/67
			Kukri_c19216_123	Ta.15873	LOC_Os03g63940	Bradi1g00990	5DL_609613	4A/67
	4A-053	86.61	BS00023151_51	Ta.473			4AL_2469609	5D/207
	4A-054	86.869	RAC875_c18090_752	Ta.15873	LOC_Os03g63940	Bradi1g00990	5DL_4592894	4A/67
			BS00021727_51	Ta.46218			4AL_7172808	5D/207
	4A-055	87.129	Ex_c101416_378	Ta.2892	LOC_Os03g63710	Bradi1g01090	4AL_7103186	4A/71
			Ra_c22675_581				4AL_7174581	4A/69
			Ra_c23848_305	Ta.82748	LOC_Os04g36910	Bradi3g54590	4AL_7139839	4A/69
			wsnp_Ex_c16175_24619793	Ta.56516	LOC_Os03g63770	Bradi1g01170	4AL_7142517	4A/67
			wsnp_Ku_c2317_4448102	Ta.82748	LOC_Os06g10300		5BL_10793605	4A/68
	4A-056	87.387	RAC875_c17918_321	Ta.7865	LOC_Os06g06600	Bradi3g54590	4AL_7174581	4A/68
			Ku_c46953_153				4AL_7174581	4A/68
			RAC875_c19919_724				5DL_4564911	4A/69
	4A-057	87.646	Ku_c6779_1381	Ta.82748	LOC_Os04g36910	Bradi3g54590	4AL_7139839	4A/68
			wsnp_Ex_c5470_9657856	Ta.109543	LOC_Os06g10290	Bradi3g54590	5BL_10793605	4A/68
	4A-058	87.905	BS00037357_51	Ta.9374	LOC_Os03g63730	Bradi1g01110	4AL_7170631	4A/68
	4A-059	89.504	wsnp_Ku_c3237_6024936	Ta.72798	LOC_Os03g63590	Bradi1g01140	4AL_7136947	4A/70	4A/107
			wsnp_Ex_c24474_33721784	Ta.72798	LOC_Os03g63590	Bradi1g01140	4AL_7136947	4A/70	4A/106
	4A-060	90.557	Ra_c49035_206	Ta.114470	LOC_Os06g01320	Bradi4g07717	4AL_7031377	4A/74
	4A-061	90.558	wsnp_Ku_c4924_8816643	Ta.23465	LOC_Os02g29160	Bradi4g10090	5DL_4608674	4A/66
	4A-062	93.557	Tdurum_contig97425_92	Ta.65930	LOC_Os03g63430	Bradi1g01560	5DL_4595698	4A/75
			wsnp_Ku_c8059_13763683	Ta.65930	LOC_Os03g63430	Bradi1g01560	5BL_10903531	4A/75
			BS00076874_51				4AL_7175857	4A/75
			RFL_Contig3679_315	Ta.19935			4AL_7175857	4A/75
			IAAV7104	Ta.65930	LOC_Os03g63430	Bradi1g01560	5DL_4595698	4A/75
	4A-063	94.605	wsnp_JD_c38619_27992279	Ta.35024	LOC_Os10g34860	Bradi3g24655	4AL_7098863	4A/76
			wsnp_Ex_c612_1213451	Ta.35024	LOC_Os10g34860	Bradi3g24655	4AL_7098863	4A/76
	4A-064	95.124	Ra_c2750_804	Ta.71819	LOC_Os03g63410	Bradi1g01580	4AL_7098863	4A/76
	4A-065	95.642	Excalibur_c30378_673	Ta.97919		Bradi4g43410	4AL_7033748	4A/76
	4A-066	96.953	BS00064269_51	Ta.80601	LOC_Os03g32160	Bradi1g03470	4AL_7160083	4A/78
	4A-067	97.469	Excalibur_c21964_237	Ta.4548	LOC_Os03g63370	Bradi1g01630	4AL_7070512	4A/79	4A/121
	4A-068	98.779	RAC875_c20429_903	Ta.50565	LOC_Os03g63250	Bradi1g01740	4AL_7069343	4A/80
	4A-069	98.78	wsnp_Ex_c41074_47987860	Ta.50565	LOC_Os03g63250	Bradi1g01740	4AL_7069343	4A/80
	4A-070	100.635	Kukri_c6224_492	Ta.33134	LOC_Os01g64980	Bradi2g56274	4AL_7171433	4A/85
			BS00065444_51				4AL_7124054	4A/83
			Excalibur_rep_c114451_411	Ta.112852	LOC_Os01g64980	Bradi2g56274	7BL_1219118	4A/85
	4A-071	103.331	Excalibur_rep_c74900_73	Ta.101457	LOC_Os07g01710	Bradi5g27350	4AL_7063621	4A/89
	4A-072	104.913	Kukri_c29142_1046	Ta.10773	LOC_Os01g69910	Bradi2g59137	4AL_7114164	4A/91	4A/137
			Kukri_c29142_747	Ta.10773	LOC_Os01g69910	Bradi2g59137	4AL_7114164	4A/91	4A/137
			wsnp_Ex_c2288_4293430	Ta.5939			4AL_7142694	4A/91
			Kukri_c34435_265	Ta.12363	LOC_Os04g20920	Bradi1g02260	5DL_4599776	4A/91
			wsnp_Ku_c4427_8029592	Ta.7452	LOC_Os03g09100	Bradi1g71810	4BL_7036768	4A/87
			RAC875_c278_2934	Ta.88233	LOC_Os11g11810	Bradi2g09434	5BL_10845408	4A/91
			Excalibur_c5624_1331	Ta.7452	LOC_Os03g09100	Bradi1g71810	4DL_14312177	4A/87
			Excalibur_c5624_845	Ta.7452	LOC_Os03g09100	Bradi1g71810	5BL_10921970	4A/91
			Kukri_rep_c106490_583	Ta.88233	LOC_Os11g11810	Bradi2g09434	5BL_10845408	4A/91	4A/137
			RAC875_c8472_1174	Ta.7452	LOC_Os03g09100	Bradi1g71810	5BL_10921970	4A/91
			RAC875_c56535_256	Ta.98188	LOC_Os01g39260	Bradi2g14330	4AL_7093188	4A/91
			Tdurum_contig30576_247	Ta.57420	LOC_Os01g39260	Bradi1g02240	4AL_7064649	4A/91
			Kukri_c29142_450	Ta.10773	LOC_Os01g69910	Bradi2g59137	4AL_7114164	4A/91	4A/137
			Kukri_c29142_473	Ta.10773	LOC_Os01g69910	Bradi2g59137	4AL_7114164	4A/91	4A/137
			tplb0033c09_1345	Ta.47792	LOC_Os11g11790	Bradi2g09427	5BL_10923558	4A/91	4A/137
			Excalibur_c5624_1026	Ta.7452	LOC_Os03g09100	Bradi1g71810	4DL_14312177	4A/91
	4A-073	105.687	RFL_Contig4336_184	Ta.5441	LOC_Os03g62250	Bradi1g02390	4AL_7165471	4A/91
			RAC875_c88582_316	Ta.39509	LOC_Os03g62240	Bradi1g02400	4AL_7165471	4A/91
			RAC875_c88582_131	Ta.75621	LOC_Os03g62240	Bradi1g02400	4AL_7165471	4A/91
	4A-074	107.543	Kukri_c33315_159	Ta.79892	LOC_Os05g05860	Bradi1g02620	4AL_7110917	4A/98
			wsnp_Ra_c16476_25132652	Ta.54996	LOC_Os03g61970	Bradi1g02580	4AL_7174936	4A/98
	4A-075	107.799	wsnp_Ex_c20041_29076295	Ta.76934	LOC_Os03g61890	Bradi1g02680	4AL_7140498			wsnp_Ex_c20041_29076295
	4A-076	109.11	BS00091752_51	Ta.25510	LOC_Os03g61760	Bradi1g02760	4AL_7120341	4A/99
			wsnp_Ra_rep_c70233_67968353	Ta.25510	LOC_Os03g61760	Bradi1g02760	4AL_7120341	4A/99	4A/141
			Excalibur_c9370_966	Ta.25510	LOC_Os03g61760	Bradi1g02760	4AL_7120341	4A/99	4A/141
			wsnp_Ku_c11227_18378980	Ta.25510	LOC_Os03g61760	Bradi1g02760	4AL_7120341	4A/99	4A/141
	4A-077	109.368	BobWhite_c9138_101	Ta.55158	LOC_Os01g14860	Bradi2g08890	5BL_10787860	4A/96
			wsnp_BF474862A_Ta_2_1	Ta.55158	LOC_Os01g14860	Bradi2g08890	4AL_7106875	4A/94
			wsnp_Ex_c28728_37832012	Ta.55158	LOC_Os01g14860	Bradi2g08890	5BL_10787860	4A/94
			Kukri_rep_c109167_89	Ta.55158	LOC_Os01g14860	Bradi2g08890	4AL_7106875	4A/100
			wsnp_Ex_rep_c106527_90571247	Ta.55158	LOC_Os01g14860	Bradi2g08890	4AL_7106875	4A/95
	4A-078	110.411	BobWhite_s63911_399	Ta.78029	LOC_Os02g32030	Bradi3g44480	4AL_7073230	5B/149
			BS00072157_51				4AL_7157735	4A/100	4A/147
			BS00062059_51	Ta.42337	LOC_Os01g52470	Bradi3g44160	4AL_7138770	4A/100
	4A-079	112.532	BS00090866_51	Ta.1669	LOC_Os03g61210	Bradi1g03170	4AL_7159067	4A/101
			GENE-2307_140				4AL_7159067	4A/101
	4A-080	112.787	BS00039148_51	Ta.1452	LOC_Os03g61260	Bradi1g03220	4AL_7073751	4A/102
			BS00039147_51	Ta.1452	LOC_Os03g61260	Bradi1g03220	4AL_7073751	4A/102
	4A-081	113.825	wsnp_Ex_c2352_4405961	Ta.71537	LOC_Os03g61130	Bradi1g03250	4AL_6010872	4A/102
	4A-082	115.129	Kukri_c48943_1149	Ta.84845	LOC_Os03g05480	Bradi1g75127	4AL_7148330	4A/102
	4A-083	118.696	BS00066066_51	Ta.25291	LOC_Os01g67134	Bradi1g13630	4AL_7116467			BS00066066_51
	4A-084	125.187	wsnp_Ex_c26740_35969367	Ta.55733	LOC_Os08g20200	Bradi3g20000	4AL_7085236	4A/106	4A/141
			Excalibur_c3988_1660	Ta.55733	LOC_Os08g20200	Bradi3g20000	4AL_7085236	4A/106	4A/141
	4A-085	125.973	Excalibur_c4370_1221	Ta.10417	LOC_Os06g05130	Bradi1g51170	4AL_7152963	4A/108
			Excalibur_c4370_1451				4AL_7152963	4A/108
			RAC875_c37810_241	Ta.10417	LOC_Os06g05130	Bradi1g51170	4AL_7152963	4A/108
	4A-086	126.232	wsnp_JD_c27162_22206547	Ta.69130		Bradi3g37500	4AL_7086183	4A/109
	4A-087	129.879	Excalibur_c1534_572	Ta.43745	LOC_Os01g26000	Bradi2g12870	5BL_10861508	4A/115	4A/141
			Excalibur_c1534_677	Ta.16113	LOC_Os01g26000	Bradi2g12870	5BL_10861508	4A/110
	4A-088	130.141	Excalibur_c14189_134	Ta.59084	LOC_Os01g26000	Bradi2g12870	7AS_4220666	4A/115
			Kukri_c88331_423	Ta.89365			4AL_7082229	4A/110
			GENE-0439_314	Ta.25413	LOC_Os01g43910	Bradi2g15317	4AL_7176216	4A/110
			RAC875_c83401_115	Ta.19872	LOC_Os10g08540	Bradi3g22560	4AL_4499940	4A/110	4A/141
			wsnp_BG607523B_Ta_2_4	Ta.43930	LOC_Os05g16640	Bradi1g39220	4AL_7152542	4A/110
			D_F5XZDLF02G9H4M_286	Ta.118423			7DS_3966748	4A/110	4A/141
			tplb0024a09_2234	Ta.39603	LOC_Os12g44140	Bradi2g00620	7DS_3872572	4A/110
			RAC875_c30110_156	Ta.21684	LOC_Os06g04660	Bradi1g51390	4AL_7080128	4A/110
			Kukri_c29486_655	Ta.52454			3B_10533758	4A/110
			GENE-0439_61	Ta.25413	LOC_Os01g43910	Bradi2g15317	4AL_7176216	4A/110
[truncated: 8,996 more rows]

## Sheet: Appendix B
Appendix B | Genotypic data of the Y8679/J411 RIL population that used in QTL analysis
			Distorted loci
order	locus	Position	p-value	Sig.	yj-2	yj-4	yj-5	yj-6	yj-7	yj-9	yj-10	yj-11	yj-12	yj-13	yj-14	yj-15	yj-16	yj-17	yj-18	yj-19	yj-20	yj-21	yj-22	yj-23	yj-24	yj-25	yj-26	yj-27	yj-28	yj-29	yj-30	yj-31	yj-32	yj-33	yj-34	yj-35	yj-36	yj-37	yj-40	yj-41	yj-42	yj-43	yj-44	yj-45	yj-46	yj-47	yj-48	yj-49	yj-50
1A-001	BS00056550_51	0	p<0.05	*	B	B	A	B	B	A	A	A	A	A	B	B	B	A	B	A	B	A	B	A	B	A	B	A	A	B	B	A	A	A	A	A	A	A	A	B	B	A	B	A	B	B	-	A	A
1A-002	Excalibur_c71158_54	2.426			B	B	A	B	B	B	A	A	A	A	B	B	B	A	B	A	B	A	B	A	B	A	B	A	B	B	B	A	A	A	A	A	A	B	A	B	B	A	B	A	A	B	-	A	A
1A-003	wsnp_Ex_c57982_59470152	2.685			B	B	A	B	B	B	A	A	A	A	B	B	B	A	B	A	B	A	B	A	B	A	B	A	B	B	B	A	A	A	A	A	A	B	A	B	B	B	B	A	A	B	A	A	A
1A-004	CAP8_c2499_173	3.201			B	B	A	B	B	B	A	A	A	A	B	B	B	A	B	A	B	A	B	A	B	A	B	A	B	B	B	A	A	A	A	A	A	B	A	B	B	A	B	A	A	B	A	A	A
1A-005	Kukri_rep_c113971_162	16.109			B	B	A	B	B	A	B	A	A	A	A	B	B	B	B	A	B	A	B	A	B	A	B	A	B	B	B	B	B	A	A	A	B	B	B	B	B	A	B	A	A	A	A	A	A
1A-006	BS00110358_51	17.955			B	B	A	B	B	A	B	A	A	A	A	B	B	B	B	A	B	A	B	A	B	B	B	A	B	B	B	B	B	A	A	A	B	B	A	B	B	A	B	A	A	A	A	A	A
1A-007	BS00077492_51	18.21			B	B	A	B	B	A	B	A	A	A	A	B	B	B	B	A	B	A	B	A	B	B	B	A	B	B	B	B	B	A	A	A	B	B	A	B	B	A	B	A	A	A	A	A	A
1A-008	BobWhite_c1890_712	18.723			B	B	A	B	B	B	B	A	A	A	A	B	B	B	B	A	B	A	B	A	B	B	B	A	B	B	B	B	B	A	A	A	B	B	A	B	B	A	B	A	A	A	A	A	A
1A-009	Ex_c3941_906	30.141			B	B	A	B	B	B	B	A	A	A	A	B	B	B	B	A	B	B	A	A	B	A	B	B	B	B	B	B	B	B	A	A	B	B	A	B	B	A	A	A	A	A	A	A	A
1A-010	Excalibur_c11941_612	33.108			B	B	A	B	B	B	B	A	A	A	A	B	B	B	B	A	B	B	A	A	B	A	B	B	B	B	B	B	B	B	A	A	B	B	A	B	B	A	A	A	A	A	A	A	A
1A-011	BS00078982_51	33.363			B	B	A	B	B	B	B	A	A	A	A	B	B	B	B	A	B	B	A	A	B	A	B	B	B	B	B	B	B	B	A	A	B	B	A	B	B	A	A	A	A	A	A	A	A
1A-012	Kukri_c16098_95	33.62			B	B	A	B	B	A	B	A	A	A	A	B	B	B	B	A	B	B	A	A	B	A	B	B	B	B	B	B	B	B	A	A	B	B	A	B	B	A	A	A	A	A	A	A	A
1A-013	Excalibur_c1014_371	37.004			B	B	A	B	B	-	B	A	A	B	A	B	B	B	B	A	B	A	A	A	B	A	B	B	A	B	B	B	B	B	A	A	B	B	A	B	B	A	B	A	A	A	A	A	A
1A-014	Tdurum_contig46334_832	37.531			B	B	A	B	B	-	B	A	A	B	A	B	B	B	B	A	B	A	A	A	B	A	B	B	A	B	B	B	B	B	A	A	B	B	A	B	B	A	B	A	A	A	A	A	A
1A-015	Excalibur_rep_c100567_692	38.049			B	B	A	B	B	B	B	A	A	B	A	B	B	B	B	A	B	A	A	A	B	A	B	B	A	B	B	B	B	B	A	A	B	B	A	B	B	A	B	A	A	A	A	A	A
1A-016	Kukri_c46010_872	39.087			B	B	A	B	B	B	B	A	A	B	A	B	B	B	B	A	B	A	A	A	B	A	B	B	A	B	B	B	B	B	A	A	B	B	A	B	B	A	B	A	A	A	A	A	A
1A-017	Excalibur_c77035_156	39.602			B	B	A	B	B	B	B	A	A	B	-	B	B	B	B	A	B	A	A	A	B	A	B	B	A	B	B	B	B	B	A	A	B	B	A	B	B	A	B	A	A	A	A	A	A
1A-018	BS00029346_51	40.118			B	B	A	B	B	A	B	A	A	B	-	B	B	B	B	A	B	A	A	A	B	A	B	B	A	B	B	B	B	B	A	A	B	B	A	B	B	A	B	A	A	A	A	A	A
1A-019	Ra_c22663_367	40.896			B	B	A	B	B	A	B	A	A	B	-	B	B	B	B	A	B	A	A	A	B	A	B	B	A	B	B	B	B	B	A	A	B	B	A	B	B	A	B	A	A	A	A	A	A
1A-020	RAC875_c65431_351	41.423			B	B	A	B	B	A	B	A	A	B	-	B	B	B	B	A	B	A	A	A	B	A	B	B	A	B	B	B	B	B	A	A	B	B	A	B	B	A	B	A	A	A	A	A	A
1A-021	BS00022885_51	41.681			B	B	A	B	B	B	B	A	A	B	-	B	B	B	B	A	B	A	A	A	B	A	B	B	A	B	B	B	B	B	A	A	B	B	A	B	B	A	B	A	A	A	A	A	A
1A-022	RAC875_c42365_265	42.197			B	B	A	B	B	B	B	A	A	B	-	B	B	B	B	A	B	A	A	A	B	A	B	B	A	B	B	B	B	B	A	A	B	B	A	B	B	A	B	A	A	A	A	A	A
1A-023	RAC875_c11899_366	43.507			B	B	A	B	B	A	B	A	A	B	A	B	B	B	B	A	B	A	A	A	B	A	B	B	A	B	B	B	B	B	A	A	B	B	A	B	B	A	B	A	A	A	A	B	A
1A-024	IACX6344	44.02			B	B	A	B	B	A	B	A	A	B	A	B	B	B	B	A	B	A	A	A	B	A	B	B	A	B	B	B	B	B	A	A	B	B	A	B	B	A	B	A	A	A	A	B	A
1A-025	BS00086680_51	44.276			B	B	A	B	B	A	B	A	A	B	A	B	B	B	B	A	B	A	A	A	B	A	B	B	A	B	B	B	B	B	A	A	B	B	A	B	B	A	B	A	A	A	A	B	A
1A-026	Kukri_c54467_100	44.789			B	B	A	B	B	A	B	A	A	B	A	B	B	B	B	A	B	A	A	A	B	A	B	B	A	B	B	B	B	B	A	A	B	B	A	B	B	A	B	A	A	A	A	B	A
1A-027	wsnp_Ex_c21592_30743513	45.045			B	B	A	B	B	A	B	A	A	B	A	B	B	B	B	A	B	A	A	A	B	A	B	B	A	B	B	B	B	B	A	A	B	B	A	B	B	A	B	A	A	A	A	B	A
1A-028	Excalibur_c16292_1338	45.301			B	B	A	B	B	A	B	A	A	B	A	B	B	B	B	A	B	A	A	A	B	A	B	B	A	B	B	B	B	B	A	A	B	B	A	B	B	A	B	A	A	A	A	B	A
1A-029	wsnp_Ex_c5634_9907829	45.814			B	B	A	B	B	A	B	A	A	B	A	B	B	B	B	A	B	A	A	A	B	A	B	B	A	B	B	B	B	B	A	A	B	B	A	B	B	A	B	A	A	A	A	B	A
1A-030	wsnp_Ku_c4018_7333828	46.851			B	B	A	B	B	A	B	A	A	B	B	B	B	B	B	A	B	A	A	A	B	A	B	B	A	B	B	B	B	B	A	A	B	B	A	B	B	A	B	A	A	A	A	B	A
1A-031	Kukri_c20672_360	47.108			B	B	A	B	B	A	B	A	A	B	B	B	B	B	B	A	B	A	A	A	B	A	B	B	A	B	B	B	B	B	A	A	B	B	A	B	B	A	B	A	A	A	A	B	A
1A-032	wsnp_Ex_c572_1138770	47.886			B	B	A	B	B	A	B	A	A	B	B	B	B	B	B	A	B	A	A	A	B	A	B	B	A	B	B	B	B	B	A	A	B	B	A	B	B	A	B	A	A	A	A	B	A
1A-033	Excalibur_c7033_159	48.399			B	B	A	B	B	A	B	A	A	B	B	B	B	B	B	A	B	A	A	A	B	A	B	B	A	B	B	B	B	B	A	A	B	B	A	B	B	A	B	A	A	A	A	B	A
1A-034	Excalibur_c13183_128	48.654			B	B	A	B	B	A	B	A	A	B	B	B	B	B	B	A	B	A	A	A	B	A	B	B	A	B	B	B	B	B	A	A	B	B	A	B	B	A	B	A	A	A	A	B	A
1A-035	BS00021714_51	49.173			B	B	A	B	B	A	B	A	A	B	B	B	B	B	B	A	B	A	A	A	B	A	B	B	A	B	B	B	B	B	A	A	B	B	A	B	B	A	B	A	A	A	A	B	A
1A-036	wsnp_Ex_c21336_30465618	49.431			B	B	A	B	B	A	B	A	A	B	B	B	B	B	B	A	B	A	A	A	B	A	B	B	A	B	B	B	B	B	A	A	B	B	A	B	B	A	B	A	A	A	A	B	A
1A-037	BS00032112_51	50.734			B	B	A	B	B	A	B	A	A	B	B	B	B	B	B	A	B	A	A	A	B	A	B	A	A	B	B	B	B	B	A	A	B	B	A	B	B	A	B	A	A	A	A	B	A
1A-038	Ex_c16529_304	50.735			B	B	A	B	B	A	B	A	A	B	B	B	B	B	B	A	B	A	A	A	B	A	B	A	A	B	B	B	B	B	A	A	B	B	A	B	B	A	B	A	A	A	A	B	A
1A-039	BS00021864_51	51.261			B	B	A	B	B	A	B	A	A	B	B	B	B	B	B	A	B	A	A	A	B	A	B	A	A	B	B	B	B	B	A	A	B	B	A	B	B	B	B	A	A	A	A	B	A
1A-040	IAAV5535	51.518			B	B	A	B	B	A	B	A	A	B	B	B	B	B	B	A	B	A	A	A	B	A	B	A	A	B	B	B	B	B	A	A	B	B	A	B	B	B	B	A	A	A	A	B	A
1A-041	Excalibur_c15357_432	52.292			B	B	A	B	B	A	B	A	A	B	B	B	B	B	B	A	B	A	A	A	B	A	B	A	A	B	B	B	B	B	A	A	B	B	A	B	B	B	B	A	A	A	A	B	A
1A-042	wsnp_BE445113A_Ta_2_1	52.805			B	B	A	B	B	A	B	A	A	B	B	B	B	B	B	A	B	A	A	A	B	A	B	A	A	B	B	B	B	B	A	A	B	B	A	B	B	B	B	A	A	A	A	B	A
1A-043	Excalibur_c3429_652	53.318			B	B	A	B	B	A	B	A	A	B	B	B	B	B	B	A	B	A	A	A	B	A	B	A	A	B	B	B	B	B	A	A	B	B	A	B	B	B	B	A	A	A	A	B	A
1A-044	BS00022788_51	53.573			B	B	A	B	B	A	B	A	A	B	B	B	B	B	B	A	B	A	A	A	B	A	B	A	A	B	B	B	B	B	A	A	B	B	A	B	B	B	B	A	A	A	A	B	A
1A-045	CAP12_c1979_117	54.086			B	B	A	B	B	A	B	A	A	B	B	B	B	B	B	A	B	A	A	A	B	A	B	A	A	B	B	B	B	B	A	A	B	B	A	B	B	B	B	A	A	A	A	B	A
1A-046	TA002402-1350	54.341			B	B	A	B	B	A	B	A	A	B	B	B	B	B	B	A	B	A	A	A	B	A	B	A	A	B	B	B	B	B	A	A	B	B	A	B	B	B	B	A	A	A	A	B	A
1A-047	BobWhite_c14587_51	54.596			B	B	A	B	B	A	B	A	A	B	B	B	B	B	B	A	B	A	A	A	B	A	B	A	A	B	B	B	B	B	A	A	B	B	A	B	B	B	B	A	A	A	A	B	A
1A-048	BS00091479_51	54.852			B	B	A	B	B	A	B	A	A	B	B	B	B	B	B	A	B	A	A	A	B	A	B	A	A	B	B	B	B	B	A	A	B	B	A	B	B	B	B	A	A	A	A	B	A
1A-049	BS00021728_51	55.108			B	B	A	B	B	A	B	A	A	B	B	B	B	B	B	A	B	A	A	A	B	A	B	A	A	B	B	B	B	B	A	A	B	B	A	B	B	B	B	A	A	A	A	B	A
1A-050	RFL_Contig22_617	55.365			B	B	A	B	B	-	B	A	A	B	B	B	B	B	B	A	B	A	A	A	B	A	B	A	A	B	B	B	B	B	A	A	B	B	A	B	B	B	B	A	A	A	A	B	A
1A-051	RAC875_c29540_1109	55.878			B	B	A	B	B	A	B	A	A	B	B	B	B	B	B	A	B	A	A	A	B	A	B	A	A	B	B	B	B	B	A	A	B	B	A	B	B	B	B	A	A	A	A	B	A
1A-052	wsnp_Ex_rep_c108951_91954190	56.133			B	B	A	B	B	A	B	A	A	B	B	B	B	B	B	A	B	A	A	A	B	A	B	A	A	B	B	B	B	B	A	A	B	B	A	B	B	B	B	A	A	A	A	B	A
1A-053	wsnp_JG_c3720_1558699	58.255			B	B	A	B	A	B	B	A	A	B	B	B	B	B	B	A	B	A	A	A	B	A	B	A	A	B	B	B	B	B	A	A	B	B	A	A	A	B	B	A	B	A	A	B	A
1A-054	Excalibur_c29605_535	59.028			A	B	A	B	A	A	B	A	A	B	B	B	B	B	B	A	B	A	A	A	B	A	B	A	A	B	B	B	B	B	A	A	B	B	A	A	A	B	B	A	B	A	A	B	A
1A-055	Ku_c17322_2436	60.874			A	B	A	B	A	B	B	A	A	B	B	B	B	B	B	A	B	A	A	A	B	A	B	A	A	B	B	B	B	B	A	A	B	B	B	A	A	B	B	A	B	B	A	B	A
1A-056	BS00062876_51	61.129			A	B	A	B	A	B	B	A	A	B	B	B	B	B	B	A	B	A	A	A	B	A	B	A	A	B	B	B	B	B	A	A	B	B	B	A	A	B	B	A	B	B	A	B	A
1A-057	BS00039378_51	61.385			A	B	A	B	A	B	B	A	A	B	B	B	B	B	B	A	B	A	A	A	B	A	B	A	A	B	B	B	B	B	A	A	B	B	B	A	A	B	B	A	B	B	A	B	A
1A-058	CAP7_c1891_230	62.158			A	B	A	B	A	B	B	A	A	B	B	B	B	A	B	A	B	A	A	A	B	A	B	A	A	B	B	B	B	B	A	A	B	B	B	A	A	B	B	A	B	B	A	B	A
1A-059	RAC875_c10083_800	62.932	p<0.05	*	A	B	A	B	A	B	B	A	A	B	B	B	B	A	B	A	B	A	A	A	B	A	B	A	A	B	B	B	B	B	A	A	B	B	B	A	A	B	B	A	B	B	A	B	A
1A-060	BobWhite_c96_170	63.97	p<0.05	*	A	B	A	A	A	A	B	A	A	B	B	B	B	A	B	A	B	A	A	A	B	A	B	A	A	B	B	B	B	B	A	A	B	B	B	A	A	B	B	A	B	B	A	B	A
1A-061	BobWhite_c13761_242	67.225	p<0.05	*	A	B	B	A	A	B	B	A	A	B	B	B	B	A	B	A	B	A	A	A	B	A	B	A	A	B	B	B	B	B	A	A	A	B	B	A	A	B	B	A	B	B	A	B	A
1A-062	Excalibur_c45861_189	67.48	p<0.05	*	A	B	B	A	A	B	B	A	A	B	B	B	B	A	B	A	B	A	A	A	B	A	B	A	A	B	B	B	B	B	A	A	A	B	B	A	A	B	B	A	B	B	A	B	A
1A-063	Tdurum_contig21329_326	68.007			A	B	B	A	A	A	B	A	A	B	B	B	B	A	B	A	B	A	A	A	B	A	B	A	A	B	B	B	B	B	A	A	A	B	B	A	A	B	B	A	B	B	A	B	A
1A-064	Ex_c4060_510	69.072			A	B	B	A	A	A	B	A	A	B	B	B	B	A	B	A	B	B	A	A	B	A	B	A	A	B	B	B	B	B	A	A	A	B	B	A	A	B	A	A	B	B	A	B	A
1A-065	BS00109991_51	69.585			A	B	B	A	A	A	B	A	A	B	B	B	B	A	B	B	B	B	A	A	B	A	B	A	A	B	B	B	B	B	A	A	A	B	B	A	A	B	A	A	B	B	A	B	A
1A-066	BS00110627_51	69.842	p<0.05	*	A	B	B	A	A	B	B	A	A	B	B	B	B	A	B	B	B	B	A	A	B	A	B	A	A	B	B	B	B	B	A	A	A	B	B	A	A	B	A	A	B	B	A	B	A
1A-067	BS00073413_51	70.615			A	B	B	A	A	B	B	A	A	B	B	B	B	A	B	B	B	B	A	A	B	A	B	A	A	B	B	B	B	B	A	A	A	B	B	A	A	A	A	A	B	B	A	B	A
1A-068	Excalibur_c47013_1503	70.87			A	B	B	A	A	B	B	A	A	B	B	B	B	A	B	B	B	B	A	A	B	A	B	A	A	B	B	B	B	B	A	A	A	B	B	A	A	A	A	A	B	B	A	B	A
1A-069	RAC875_c120509_133	71.384	p<0.05	*	A	B	B	A	A	B	B	B	A	B	B	B	B	A	B	B	B	B	A	A	B	A	B	B	A	B	B	B	B	B	A	A	A	B	B	A	A	A	A	A	B	B	A	B	A
1A-070	Excalibur_c97157_65	71.64	p<0.05	*	A	B	B	A	A	B	B	B	A	B	B	B	B	A	B	B	B	B	A	A	B	A	B	B	A	B	B	B	B	B	A	A	A	B	B	A	A	A	-	A	B	B	A	B	A
1A-071	RAC875_c21411_162	72.153			A	B	B	A	A	B	B	B	A	B	B	B	B	A	B	B	B	B	A	A	B	A	B	B	A	B	B	B	B	B	A	A	A	B	B	A	A	A	A	A	A	B	A	B	A
1A-072	wsnp_Ex_c33452_41938013	72.41			A	B	B	A	A	B	B	B	A	B	B	B	B	A	B	B	B	B	A	A	B	A	B	B	A	B	B	B	B	B	A	A	A	B	B	A	A	A	A	A	A	B	A	B	A
1A-073	RAC875_rep_c72890_63	73.188			A	B	B	A	A	A	B	B	A	B	B	B	B	A	B	B	B	B	A	A	B	A	B	B	A	B	B	B	B	B	A	A	A	B	B	A	A	A	A	A	A	B	-	B	A
1A-074	Jagger_c6890_167	74.236			A	B	B	A	A	B	B	B	A	B	B	B	B	A	A	B	B	B	A	A	B	A	B	B	A	B	B	B	B	B	A	A	A	B	B	A	A	A	A	A	A	B	A	B	A
1A-075	BS00070580_51	75.548			A	B	B	A	A	B	B	B	A	B	B	B	B	A	A	B	B	B	A	A	B	A	B	B	A	B	B	B	B	B	A	A	A	B	B	A	A	A	-	A	A	B	A	B	A
1A-076	BS00070581_51	75.81			A	B	B	A	A	B	B	B	A	B	B	B	B	A	A	B	B	-	A	A	B	A	B	B	A	B	B	B	B	B	A	A	A	B	B	A	A	A	-	A	A	B	A	B	A
1A-077	RAC875_c32379_216	76.875			A	B	B	A	A	B	B	B	A	B	B	B	B	A	A	B	B	B	A	A	B	A	B	B	A	B	B	B	B	B	A	A	A	B	B	A	A	A	-	A	A	B	A	B	A
1A-078	wsnp_Ex_c28149_37293173	79.3			A	B	B	A	A	B	B	B	A	B	B	B	B	A	B	B	B	B	A	A	B	A	B	B	A	B	B	B	B	B	A	A	A	B	B	A	A	A	-	A	A	B	A	B	A
1A-079	Excalibur_rep_c110054_341	87.437			A	A	B	A	A	A	B	B	A	B	B	B	B	A	B	B	B	A	A	A	B	A	B	A	A	B	B	B	B	B	A	A	A	B	B	A	A	A	B	A	A	B	A	B	B
1A-080	RAC875_rep_c112241_279	90.985			A	A	B	A	A	A	B	B	A	A	B	B	B	A	B	B	B	A	A	A	B	A	B	A	A	B	B	B	B	B	A	A	B	B	A	A	A	B	B	A	A	B	A	B	B
1A-081	RAC875_c47930_448	97.034			A	A	A	A	A	B	B	B	A	A	B	B	B	A	B	B	B	A	A	A	B	A	B	A	A	B	B	B	B	B	A	A	B	B	A	A	A	B	B	A	A	B	A	B	B
1A-082	BobWhite_c39668_143	123.58			A	A	A	B	B	B	A	A	A	B	A	B	B	A	B	B	B	A	A	B	A	A	B	B	A	B	B	B	B	A	A	A	A	B	A	B	B	A	A	A	A	B	A	A	A
1A-083	BS00022824_51	125.154			A	A	A	B	B	A	A	A	A	B	A	B	B	A	B	B	B	A	A	B	A	A	B	B	A	B	B	B	B	A	A	A	A	B	A	B	B	A	A	A	A	B	A	A	A
1A-084	RAC875_c52947_84	127			A	A	A	B	B	A	A	A	A	B	A	B	B	A	B	B	B	A	A	B	A	A	B	B	A	B	B	B	B	A	A	A	A	B	A	B	B	A	A	A	A	B	A	B	A
1A-085	Ku_c20664_262	127.255			A	B	A	B	B	A	A	A	A	B	A	B	B	A	B	B	B	A	A	B	A	A	B	B	A	B	B	B	B	A	A	A	A	B	A	B	B	A	A	A	A	B	A	B	A
1A-086	IACX882	127.768			A	B	A	B	B	B	A	A	A	B	A	B	B	A	B	B	B	A	A	B	A	A	B	B	A	B	B	B	B	A	A	A	A	B	A	B	B	A	A	A	A	B	A	B	A
1A-087	wsnp_Ex_c11939_19147790	128.542			A	B	A	B	B	A	A	A	A	B	A	B	B	A	B	B	B	A	A	B	A	A	B	B	A	B	B	B	B	A	A	A	A	B	A	B	B	A	A	A	A	B	A	B	A
1A-088	wsnp_CAP11_c1827_988367	133.292			A	B	A	B	B	A	A	A	A	B	A	B	B	A	B	B	B	A	A	B	A	A	B	B	B	B	B	B	B	A	B	B	A	B	A	B	B	A	A	A	A	B	A	B	A
1A-089	BobWhite_c10251_382	134.867			A	A	A	B	B	A	A	A	A	B	A	B	B	A	B	B	B	A	A	B	A	A	B	B	B	B	B	B	B	A	B	B	A	B	A	B	B	A	A	A	A	B	A	B	A
1A-090	Excalibur_c1255_293	135.38			A	A	A	B	B	A	A	A	A	B	A	B	B	A	B	B	B	A	A	B	A	A	B	B	B	B	B	B	B	A	B	B	A	B	A	B	B	A	A	A	A	B	A	B	A
1A-091	Excalibur_c65931_377	135.635			A	A	A	B	B	A	A	A	A	B	A	B	B	A	B	B	B	A	A	B	A	A	B	B	B	B	B	B	B	A	B	B	A	B	A	B	B	A	A	A	A	B	A	B	A
1A-092	wsnp_Ex_c3887_7051325	135.89			A	A	A	B	B	B	A	A	A	B	A	B	B	A	B	B	B	A	A	B	A	A	B	B	B	B	B	B	B	A	B	B	A	B	A	B	B	A	A	A	A	B	A	B	A
1B-001	Xgwm122	0			A	B	A	A	A	A	A	A	B	B	B	B	B	B	B	B	B	B	A	A	B	A	B	B	A	A	A	B	B	B	A	B	B	B	B	B	A	B	A	A	A	B	A	B	A
1B-002	Xgwm264	0.169			A	B	A	A	A	A	A	A	B	B	-	B	B	B	B	B	B	B	A	A	B	A	B	B	A	A	A	B	B	B	A	B	B	B	B	B	A	B	A	A	A	B	A	B	A
1B-003	Xwmc466	1.653			A	B	A	-	A	A	A	A	A	-	-	-	-	-	B	B	B	B	A	-	B	-	B	B	A	A	A	B	B	B	-	B	B	B	B	-	A	B	A	A	-	-	A	-	A
1B-004	Xcau67	2.037	p<0.05	*	A	B	A	A	A	B	A	A	B	B	B	B	B	B	B	B	B	B	A	-	B	-	B	B	A	A	A	B	B	B	-	B	B	B	B	-	A	B	B	A	-	B	A	B	B
1B-005	Excalibur_c55782_55	2.341	p<0.05	*	A	B	A	A	A	A	A	A	B	B	B	B	B	B	B	B	B	B	A	A	B	A	B	B	A	A	A	B	B	A	B	B	B	B	B	B	A	B	B	A	B	B	A	B	A
1B-006	Xgwm437	2.665	p<0.05	*	A	B	A	A	A	-	-	A	B	B	B	B	B	B	B	B	B	B	A	-	B	-	B	B	A	A	A	B	B	A	-	B	B	B	B	-	A	B	B	A	-	B	A	B	A
1B-007	Xbarc1090	2.824	p<0.05	*	A	B	A	A	A	A	A	A	B	B	B	B	B	B	B	B	B	B	A	-	B	-	B	B	A	A	A	B	B	B	-	B	B	B	B	-	A	B	B	-	-	-	A	B	A
1B-008	Xbarc252	2.905			A	B	A	A	A	-	-	A	B	B	B	B	B	B	B	B	B	-	A	-	B	-	B	B	A	A	A	B	B	A	-	B	B	B	B	-	A	B	B	A	-	B	A	B	A
1B-009	TA005107-0866	3.01	p<0.05	*	A	B	A	A	A	A	A	A	B	B	B	B	B	B	B	B	B	B	A	A	B	A	B	B	A	A	A	B	B	A	B	B	B	B	B	B	A	B	B	A	B	B	A	B	A
1B-010	Kukri_c52429_81	3.126	p<0.05	*	A	B	A	A	A	A	A	A	B	B	B	B	B	B	B	B	B	B	A	A	B	A	B	B	A	A	A	B	B	A	B	B	B	B	B	B	A	B	B	A	B	B	A	B	A
1B-011	Excalibur_rep_c92475_275	3.28	p<0.01	**	A	B	A	A	A	B	A	A	B	B	B	B	B	B	B	B	B	B	A	A	B	A	B	B	A	A	A	B	B	B	B	B	B	B	B	B	A	B	B	A	B	B	A	B	A
1B-012	Tdurum_contig56148_382	3.345	p<0.05	*	A	B	A	A	A	A	A	A	B	B	B	B	B	B	B	B	B	B	A	A	B	A	B	B	A	A	A	B	B	B	B	B	B	B	B	B	A	B	B	A	B	-	A	B	A
1B-013	wsnp_Ex_c5780_10153638	3.359	p<0.01	**	A	B	A	A	A	A	A	A	B	B	B	B	B	B	B	B	B	B	A	A	B	A	B	B	A	A	A	B	B	B	B	B	B	B	B	B	A	B	B	A	B	B	A	B	A
1B-014	Xbarc312	3.395	p<0.05	*	A	B	A	A	A	-	A	A	B	-	B	B	B	B	B	B	B	B	A	A	B	A	B	B	A	A	A	B	B	B	B	B	B	B	B	B	A	B	B	A	B	B	A	B	A
1B-015	Excalibur_c105151_200	3.434	p<0.01	**	A	B	A	A	A	B	A	A	B	B	B	B	B	B	B	B	B	B	A	A	B	-	B	B	A	A	A	B	B	B	B	B	B	B	B	B	A	B	B	A	B	B	A	B	A
1B-016	BobWhite_c62684_270	3.435	p<0.01	**	A	B	A	A	A	B	A	A	B	B	B	B	B	B	B	B	B	B	A	A	B	A	B	B	A	A	A	B	B	B	B	B	B	B	B	B	A	B	B	A	B	B	A	B	A
1B-017	RAC875_c7926_467	3.446	p<0.01	**	A	B	A	A	A	B	A	A	B	B	B	B	B	B	B	B	B	B	A	A	B	A	B	B	A	A	A	B	B	B	B	B	B	B	B	B	A	B	B	A	B	B	A	B	A
1B-018	Kukri_c64049_279	3.515	p<0.01	**	A	B	A	A	A	-	A	A	B	B	B	B	B	B	B	B	B	B	A	A	B	A	B	B	A	A	A	B	B	B	B	B	B	B	B	B	A	B	B	A	B	B	A	B	A
1B-019	BS00009483_51	3.605	p<0.01	**	A	B	A	A	A	B	A	A	B	B	B	B	B	B	B	B	B	B	A	A	B	A	B	B	A	A	A	B	B	B	B	B	B	B	B	B	A	B	B	A	B	B	A	B	A
1B-020	Xcfd21	3.666	p<0.05	*	A	B	A	A	A	-	A	A	B	B	B	B	B	B	B	B	B	B	A	A	B	A	B	B	A	A	A	B	B	B	B	B	B	B	B	B	A	B	B	A	B	B	A	B	A
1B-021	Xbarc128	3.855	p<0.05	*	A	B	A	A	A	-	A	A	B	B	-	B	B	B	B	B	B	B	A	A	B	A	B	B	A	A	A	B	B	B	B	B	B	B	B	B	A	B	B	A	B	B	A	B	A
1B-022	Xbarc260	4.07	p<0.05	*	A	B	A	A	A	A	A	A	B	B	B	B	B	B	B	B	B	B	A	A	B	A	B	B	A	A	A	B	B	A	B	B	-	B	-	B	A	B	B	A	B	B	A	B	A
1B-023	pSaD15	4.57	p<0.01	**	A	B	A	A	A	B	B	A	B	B	B	B	B	B	B	B	B	B	A	A	B	A	B	B	A	A	A	B	B	B	B	B	B	B	B	B	A	B	B	A	B	B	A	B	A
1B-024	pSc20H	4.617	p<0.01	**	A	B	A	A	A	B	B	A	B	B	B	B	B	B	B	B	B	B	A	A	B	A	B	-	A	A	A	B	B	B	B	B	B	B	B	B	A	B	B	A	B	B	A	B	A
1B-025	Xwmc121.2	5.532	p<0.05	*	A	B	-	A	A	B	B	A	B	B	B	B	B	B	B	B	B	-	A	-	B	-	B	B	A	A	A	B	B	A	-	B	B	B	B	-	A	B	A	A	-	B	A	B	B
1B-026	Excalibur_c14911_976	11.95			A	B	A	A	A	A	A	A	A	B	A	A	B	B	B	B	B	B	A	A	B	A	-	B	A	A	A	B	B	-	B	B	B	B	B	B	A	B	B	B	B	A	A	B	B
1B-027	RAC875_c55891_712	12.065			A	B	A	A	A	A	A	A	A	B	A	A	B	B	B	B	B	B	A	A	B	A	-	B	A	A	A	B	B	-	B	B	B	B	B	B	A	B	B	B	B	A	A	B	B
1B-028	Tdurum_contig8158_269	12.278			A	B	A	A	A	A	A	A	A	B	A	A	B	B	B	B	B	B	A	A	B	A	-	B	A	A	A	B	B	-	B	B	B	B	B	B	A	B	B	B	B	A	A	B	B
1B-029	CAP12_c2858_94	13.009			A	B	A	A	A	A	A	A	A	B	B	A	B	B	B	B	B	B	A	A	B	A	B	B	A	A	A	B	B	A	B	B	B	B	B	B	A	B	B	B	B	A	A	B	B
1B-030	Tdurum_contig30517_174	13.171			A	B	A	A	A	A	A	A	A	B	A	A	B	B	B	B	B	B	A	A	B	A	B	B	A	A	A	B	B	-	B	B	B	B	B	B	A	B	B	B	B	A	A	B	B
1B-031	BobWhite_c34267_459	13.243			A	B	A	A	A	A	A	A	A	B	A	A	B	B	B	B	B	B	A	A	B	A	B	B	A	A	A	B	B	B	B	B	B	B	B	B	A	B	B	B	B	A	A	B	B
1B-032	wsnp_Ex_c13109_20725640	13.271			A	B	A	A	A	A	A	A	A	B	A	A	B	B	B	B	B	B	A	A	B	A	B	B	A	A	A	B	B	-	B	B	B	B	B	B	A	B	B	B	B	A	A	B	B
1B-033	Kukri_c15391_468	13.385			A	B	A	A	A	A	A	A	A	B	A	A	B	B	B	B	B	B	A	A	B	A	B	B	A	A	A	B	B	-	B	B	B	B	B	B	A	B	B	B	B	A	A	B	B
1B-034	Kukri_c7770_176	13.494			A	B	A	A	A	A	A	A	A	B	A	A	B	B	B	B	B	B	A	A	B	A	-	B	A	A	A	B	B	-	B	B	B	B	B	B	A	B	B	B	B	A	A	B	B
1B-035	GENE-0487_795	13.659			A	B	A	A	A	A	A	A	A	B	A	A	B	B	B	B	B	B	A	A	B	A	B	B	A	A	A	B	B	A	B	B	B	B	B	B	A	B	B	B	B	A	A	B	B
1B-036	BS00072289_51	21.239			A	B	A	A	A	A	A	A	A	B	A	B	B	A	B	B	B	B	A	A	B	A	B	B	B	A	A	B	B	-	B	B	B	B	B	B	B	B	B	B	B	A	-	B	B
1B-037	BobWhite_c8016_301	23.181			A	B	A	A	A	A	A	A	A	B	A	B	B	A	B	B	B	B	A	A	B	A	B	B	B	A	A	A	A	B	B	B	B	B	B	B	B	B	B	B	B	A	-	B	B
1B-038	BobWhite_c9881_1312	25.885			A	B	A	A	A	B	A	A	A	B	A	B	B	A	B	B	B	B	A	A	B	A	B	A	B	A	A	A	A	B	B	B	A	B	B	B	B	B	B	B	B	A	A	B	B
1B-039	wsnp_Ex_c5296_9365528	27.257			A	B	A	A	A	A	A	A	A	B	A	B	B	A	B	B	B	B	A	A	B	A	B	A	B	A	A	A	A	B	B	B	A	B	B	B	B	B	B	B	B	A	B	B	B
1B-040	wsnp_Ex_c5296_9365860	27.287			A	B	A	A	A	A	A	A	A	B	A	B	B	A	B	B	B	B	A	A	B	A	B	A	B	A	A	A	A	B	B	B	A	B	B	B	B	B	B	B	B	A	B	B	B
1B-041	Xgwm274	27.625			A	B	A	A	A	A	A	A	A	B	-	B	B	A	B	B	B	-	A	-	B	-	B	A	B	A	B	A	A	B	-	B	A	B	B	-	B	B	B	B	-	A	-	B	-
1B-042	Tdurum_contig57927_460	27.964			A	B	A	A	A	A	A	A	A	B	A	B	B	A	B	B	B	B	A	A	A	A	B	A	B	A	B	A	A	B	B	B	A	B	B	B	B	B	B	B	B	A	A	B	B
1B-043	IACX2961	28.484			A	B	A	A	A	B	A	A	A	B	A	B	B	A	B	B	B	B	A	A	A	A	B	A	B	A	B	A	A	B	B	B	A	B	B	B	B	B	B	B	B	A	A	B	B
1B-044	BS00096498_51	28.633			A	B	A	A	A	B	A	A	A	B	A	B	B	A	B	B	B	B	A	A	A	A	B	A	B	A	B	A	A	B	B	B	A	B	B	B	B	B	B	B	B	A	B	B	B
1B-045	Kukri_c18109_475	33.214			A	B	A	A	B	A	A	A	A	B	A	B	B	A	B	B	B	B	A	A	A	A	B	B	B	A	B	A	A	B	B	B	A	B	A	A	A	B	B	A	B	A	A	B	B
1B-046	RAC875_c13258_955	33.274			A	B	A	A	B	A	A	A	A	B	A	B	B	A	B	B	B	B	A	A	A	A	B	B	B	A	B	A	A	B	B	B	A	B	A	A	A	B	B	A	B	A	-	B	B
1B-047	RAC875_c7357_1107	33.319			A	B	A	A	B	A	A	A	A	B	A	B	B	A	B	B	B	B	A	A	A	A	B	B	B	A	B	A	A	B	B	B	A	B	A	A	A	B	B	A	B	-	B	B	B
1B-048	Ra_c7324_1464	35.423			A	B	A	A	B	A	A	A	A	B	A	B	B	A	B	B	B	B	A	A	A	A	B	B	B	B	B	A	A	B	B	B	A	B	A	A	A	B	B	A	B	A	B	B	B
1B-049	Tdurum_contig10036_1695	36.357			A	B	A	A	B	A	A	A	A	B	A	B	B	A	B	B	B	B	A	A	A	A	B	B	B	B	B	B	B	B	B	B	A	B	A	A	A	B	A	A	B	A	A	B	B
1B-050	wsnp_Ex_c34765_43024979	36.639			A	B	A	A	B	A	A	A	A	B	A	B	B	A	B	B	B	B	A	A	A	A	B	B	B	B	B	B	B	B	B	B	A	B	A	A	A	B	A	A	B	A	B	B	B
1B-051	IAAV5863	41.535			A	B	A	A	A	A	A	A	A	B	A	B	B	A	B	A	B	B	A	A	A	A	B	B	B	B	B	B	B	B	A	A	A	B	A	A	A	B	A	A	B	A	-	B	B
1B-052	IAAV7428	43.577			A	B	A	A	A	A	A	A	A	B	A	B	B	A	B	A	B	B	A	A	A	A	B	B	B	B	B	A	A	B	A	A	A	B	A	A	A	B	A	A	B	A	B	B	B
1B-053	RAC875_c818_1185	43.789			A	B	A	A	A	A	A	A	A	B	A	B	B	A	B	A	B	B	A	A	A	A	B	B	B	B	B	A	A	B	A	A	A	B	A	A	A	B	A	A	B	A	A	B	B
1B-054	Ex_c25733_348	43.99			A	B	A	A	A	A	A	A	A	B	A	B	B	A	B	A	B	B	A	A	A	A	B	B	B	B	B	A	A	B	A	A	A	B	A	A	A	B	A	A	B	A	A	B	B
1B-055	Kukri_c57725_146	48.012			B	B	A	A	A	A	A	A	A	A	A	B	B	A	B	A	B	B	A	A	A	A	B	B	B	B	B	A	A	B	A	A	A	B	A	A	A	B	A	B	A	A	A	B	B
1B-056	BS00094562_51	52.394			B	B	A	A	A	A	B	A	A	A	A	B	B	A	B	A	B	A	A	A	A	A	B	B	B	B	B	A	A	B	A	A	A	B	A	A	A	B	A	B	A	A	A	B	B
1B-057	IACX5803	52.546			B	B	A	A	A	A	B	A	A	A	A	B	B	A	B	A	B	A	A	A	A	A	B	B	B	B	B	A	A	B	A	A	A	B	A	A	A	B	A	B	A	A	B	B	B
1B-058	Tdurum_contig45714_427	55.012			B	B	B	A	A	A	B	A	A	A	A	B	B	A	B	A	B	A	A	A	A	A	B	B	B	B	B	A	A	B	A	A	A	B	A	A	A	B	A	B	A	A	B	B	B
1B-059	Xcfa2219	58.039			B	B	B	A	A	A	B	A	A	B	A	A	B	A	B	A	B	-	A	-	A	-	B	B	B	B	B	A	A	B	-	A	A	B	B	-	A	B	A	B	-	A	B	B	A
1B-060	GENE-0208_279	58.729			B	B	B	A	A	A	B	A	A	B	A	A	B	A	B	A	B	A	A	B	A	A	B	B	B	B	B	A	A	B	A	A	A	B	B	A	A	B	A	B	A	A	A	B	B
1B-061	GENE-0208_688	58.737			B	B	B	A	A	A	B	A	A	B	A	A	B	A	B	A	B	A	A	B	A	A	B	B	B	B	B	A	A	B	A	A	A	B	B	A	A	B	A	B	A	A	A	B	B
1B-062	RAC875_c64377_732	58.859			B	B	B	A	A	A	B	A	A	B	A	A	B	A	B	A	B	A	A	B	A	A	B	B	B	B	B	A	A	B	A	A	A	B	B	A	A	B	A	B	A	A	A	B	B
1B-063	TA003411-0583	59.065			B	B	B	A	A	A	B	A	A	B	A	A	B	A	B	A	B	A	A	B	A	A	B	B	B	B	B	A	A	B	A	A	A	B	B	A	A	B	A	B	A	A	B	B	B
1B-064	BS00015519_51	59.19			B	B	B	A	A	A	B	A	A	B	A	A	B	A	B	A	B	A	A	B	A	A	B	B	B	B	B	A	A	B	A	A	A	B	B	A	A	B	A	B	A	A	B	B	B
1B-065	wsnp_Ex_c4774_8519623	59.197			B	B	B	A	A	A	B	A	A	B	A	A	B	A	B	A	B	A	A	B	A	A	B	B	B	B	B	A	A	B	A	A	A	B	B	A	A	B	A	B	A	A	-	B	B
1B-066	Tdurum_contig57153_1356	60.019			B	B	B	A	A	A	B	A	A	B	A	A	B	A	B	A	B	A	A	B	A	A	B	B	B	B	B	A	A	B	A	A	A	B	B	A	A	B	A	B	A	A	A	B	A
1B-067	GENE-3606_1331	60.881			B	B	B	A	A	A	B	A	A	B	A	A	B	A	B	A	B	A	A	B	A	A	B	B	B	B	B	A	A	B	A	A	A	B	B	A	A	B	A	B	A	A	A	B	A
1B-068	BS00078414_51	60.976			B	B	B	A	A	A	B	A	A	B	A	A	B	A	B	A	B	A	A	B	A	A	B	B	B	B	B	A	A	B	A	A	A	B	B	A	A	B	A	B	A	A	B	B	A
1B-069	Tdurum_contig75589_317	61.135			B	B	B	A	A	A	B	A	A	B	A	A	B	A	B	A	B	A	A	B	A	A	B	B	B	B	B	A	A	B	A	A	A	B	B	A	A	B	A	B	A	A	-	B	A
1B-070	tplb0034g09_1257	61.177			B	B	B	A	A	A	B	A	A	B	A	A	B	A	B	A	B	A	A	B	A	A	B	B	B	B	B	A	A	B	A	A	A	B	B	A	A	B	A	B	A	A	A	B	A
1B-071	Tdurum_contig55429_147	61.281			B	B	B	A	A	A	B	A	A	B	A	A	B	A	B	A	B	A	A	B	A	A	B	B	B	B	B	A	A	B	A	A	A	B	B	A	A	B	A	B	A	A	-	B	A
1B-072	wsnp_Ra_rep_c106049_89905448	61.559			B	B	B	A	A	A	B	A	A	B	A	A	B	A	B	A	B	A	A	B	A	A	B	B	B	B	B	A	A	B	A	A	A	B	B	A	A	B	A	B	A	A	B	B	A
1B-073	wsnp_CAP12_c1337_682282	61.664			B	B	B	A	A	A	B	A	A	B	A	A	B	A	B	A	B	A	A	B	A	A	B	B	B	B	B	A	A	B	A	A	A	B	B	A	A	B	A	B	A	A	-	B	A
1B-074	RFL_Contig3683_668	62.898			B	B	B	A	A	A	B	A	A	B	A	A	B	A	B	A	B	A	A	B	A	A	B	B	B	A	B	A	A	B	A	A	A	B	B	A	A	A	A	B	A	A	A	B	A
1B-075	BS00028747_51	63.003			B	B	B	A	A	A	B	A	A	B	A	A	B	A	B	A	B	A	A	B	A	A	B	B	B	A	B	A	A	B	A	A	A	B	B	A	A	A	A	B	A	A	-	B	A
1B-076	BobWhite_c9963_51	63.129			B	B	B	A	A	A	B	A	A	B	A	A	B	A	B	A	B	A	A	B	A	A	B	B	B	A	B	A	A	B	A	A	A	B	B	A	A	A	A	B	A	A	B	B	A
1B-077	Excalibur_c88292_81	63.187			B	B	B	A	A	A	B	A	A	B	A	A	B	A	B	A	B	A	A	B	A	A	B	B	B	A	B	A	A	B	A	A	A	B	B	A	A	A	A	B	A	A	B	B	A
1B-078	BS00037246_51	69.679			B	A	B	A	A	B	B	-	A	B	A	A	B	A	B	A	B	B	A	B	A	A	B	A	B	A	B	A	A	B	B	B	A	B	B	A	A	A	A	B	A	A	-	B	A
1B-079	TA002215-1444	69.818			B	A	B	A	A	B	B	-	A	B	A	A	B	A	B	A	B	B	A	B	A	A	B	A	B	A	B	A	A	B	B	B	A	B	B	A	A	A	A	B	A	A	A	B	A
1B-080	Xcau19	71.072			B	A	B	A	B	A	B	A	A	B	A	A	B	A	B	A	B	-	A	-	A	-	B	A	B	A	B	A	A	B	-	B	B	B	A	-	A	A	A	B	-	A	-	B	A
1B-081	RAC875_c9770_123	78.632			B	A	B	B	A	A	B	B	B	B	A	A	B	A	B	A	B	B	A	B	A	A	B	B	B	A	B	A	A	B	B	B	A	B	B	A	A	A	A	B	A	A	A	B	A
1B-082	Tdurum_contig10354_270	78.774			B	A	B	B	A	A	B	B	B	B	A	A	B	A	B	A	B	B	A	B	A	A	B	B	B	A	B	A	A	B	B	B	A	B	B	A	A	A	A	B	A	A	A	B	A
1B-083	RAC875_c3001_1236	78.876			B	A	B	B	A	A	B	B	B	B	A	A	B	A	B	A	B	B	A	B	A	A	B	B	B	A	B	A	A	B	B	B	A	B	B	A	A	A	A	B	A	A	B	B	A
1B-084	Tdurum_contig84791_198	79.004			B	A	B	B	A	A	B	B	B	A	A	A	B	A	B	A	B	B	A	B	A	A	B	B	B	A	B	A	A	B	B	B	A	B	B	A	A	A	A	B	A	A	-	B	A
1B-085	Xgwm259	80.248			B	A	B	B	A	B	B	B	A	B	A	A	B	A	B	A	B	-	A	-	A	-	B	B	B	A	B	A	A	B	-	B	B	B	B	-	A	A	A	B	-	A	-	B	A
1B-086	BS00024107_51	85.544			B	A	B	B	A	A	B	B	B	A	A	A	B	A	B	A	B	B	A	A	A	A	B	B	B	A	B	A	A	B	B	B	A	A	B	A	A	A	A	B	A	A	A	B	A
1B-087	IACX7870	85.749			B	A	B	B	A	B	B	B	B	A	A	A	B	A	B	A	B	B	A	A	A	A	B	B	B	A	B	A	A	B	B	B	A	A	B	A	A	A	A	B	A	A	B	B	A
1B-088	D_contig03023_692	86.549			B	A	B	B	A	A	B	B	B	A	A	A	B	A	B	A	B	B	A	A	A	A	B	B	B	A	B	A	A	B	B	B	A	A	A	A	A	A	A	B	A	A	B	B	A
1B-089	IAAV6133	89.68			B	A	B	B	A	A	B	B	A	A	A	A	B	A	B	A	B	B	A	A	A	A	B	B	B	A	B	A	A	B	A	A	A	A	A	A	A	A	A	A	A	A	B	B	A
1B-090	Tdurum_contig13879_429	89.779			B	A	B	B	A	A	B	B	A	A	A	A	B	A	B	A	B	B	A	A	A	A	B	B	B	A	B	A	A	B	A	A	A	A	A	A	A	A	A	A	A	A	A	B	A
1B-091	wsnp_Ex_c649_1279852	90.628			B	A	B	B	A	A	B	B	A	A	A	A	B	A	B	A	B	B	A	A	A	A	B	B	B	A	B	A	A	B	A	A	A	A	A	A	A	A	A	A	A	A	-	B	A
1B-092	Kukri_c46030_412	90.872			B	A	B	B	A	B	B	B	A	A	A	A	B	A	B	A	B	B	A	A	A	A	B	B	B	A	B	A	A	B	A	A	A	A	A	A	A	A	A	A	A	A	A	B	A
1B-093	RAC875_rep_c111730_97	92.509			B	A	B	B	A	B	B	B	A	A	A	B	B	A	B	A	B	B	A	A	B	A	A	B	B	A	B	A	A	B	A	A	B	A	A	A	A	A	A	A	A	A	A	B	A
1B-094	Tdurum_contig48103_1481	92.94			B	A	B	B	A	A	B	B	A	A	A	B	B	A	B	A	B	B	A	A	B	A	A	B	B	A	B	A	A	B	A	A	B	A	A	A	A	A	A	A	A	A	A	B	A
1B-095	Tdurum_contig60566_269	93.071			B	A	B	B	A	-	B	B	A	A	A	B	B	A	B	A	B	B	A	A	B	A	A	B	B	A	B	A	A	B	A	A	B	A	A	A	A	A	A	A	A	A	B	B	A
1B-096	BS00022153_51	94.198			B	A	B	B	A	B	B	B	A	A	A	B	B	A	B	A	B	B	A	A	B	A	A	B	B	A	B	A	A	A	A	A	B	A	A	A	A	A	A	A	A	A	-	B	A
1B-097	RFL_Contig2550_679	94.578			B	A	B	B	A	B	B	B	A	A	A	B	B	A	B	A	B	B	A	A	B	A	A	B	B	A	B	A	A	A	A	A	B	A	A	A	A	A	A	A	A	A	B	B	A
1D-001	Kukri_c44392_212	0			A	A	B	B	A	A	B	A	A	B	B	B	A	A	B	A	B	A	B	A	A	A	A	B	A	-	B	B	B	A	A	A	A	A	B	A	A	B	A	B	B	A	A	B	A
1D-002	CAP7_c3533_280	3.607			A	B	B	B	A	A	B	A	A	B	B	B	A	A	B	A	B	A	B	A	A	A	B	B	A	-	B	B	B	A	A	A	A	A	A	A	A	A	B	B	B	A	A	B	A
1D-003	Kukri_c37718_187	4.128			A	B	B	B	A	B	B	A	A	B	B	B	A	A	B	A	B	A	B	A	A	A	B	B	A	B	B	B	B	A	A	A	A	A	A	A	A	A	B	B	B	A	A	B	A
1D-004	BobWhite_c33756_74	9.597			A	B	B	B	A	A	B	A	A	B	B	B	A	A	A	A	B	B	B	A	A	B	B	B	A	-	B	B	B	A	A	A	A	B	A	A	A	A	A	B	A	A	A	B	A
1D-005	RFL_Contig5639_1168	10.651			A	B	B	B	A	A	B	A	A	B	B	B	A	A	A	A	B	B	B	A	A	B	B	B	A	-	B	B	B	A	A	A	A	B	A	A	A	A	A	B	A	A	A	B	A
1D-006	Kukri_c98832_211	11.699			A	B	B	B	A	A	B	A	A	B	B	B	A	A	A	A	B	B	B	A	A	B	A	B	A	A	B	B	B	A	A	A	A	B	A	A	A	A	A	B	A	A	A	B	A
1D-007	Excalibur_c16851_142	12.221			A	B	B	B	A	A	B	A	A	B	B	B	A	A	A	A	B	B	B	A	A	B	A	B	A	-	B	B	B	A	A	A	A	B	A	A	A	A	A	B	A	A	A	B	A
1D-008	Ku_c12842_664	12.999			A	B	B	B	A	B	B	A	A	B	B	B	A	A	A	A	B	B	B	A	A	B	A	B	A	-	B	B	B	A	A	A	A	B	A	A	A	A	A	B	A	A	A	B	A
1D-009	Excalibur_c16452_624	39.051			A	B	B	A	B	B	B	B	A	A	B	A	A	B	A	A	B	A	B	A	B	B	B	A	A	B	B	B	B	A	A	A	B	B	B	-	B	B	A	B	B	A	B	B	A
1D-010	Xgwm341	39.924			A	B	B	A	B	-	B	B	A	A	-	A	A	B	A	A	B	-	B	-	B	-	B	A	A	B	B	B	B	A	-	A	B	B	B	-	B	B	A	B	-	A	B	B	A
1D-011	wsnp_BE405518D_Ta_2_3	42.326			A	B	B	A	B	B	B	B	A	A	B	A	A	B	A	A	B	A	B	A	B	B	B	A	A	B	B	B	B	A	A	A	B	B	B	A	A	B	A	B	B	A	B	B	A
1D-012	wsnp_CAP12_c633_339740	42.581			A	B	B	A	B	B	B	B	A	A	B	A	A	B	A	A	B	A	B	A	B	B	B	A	A	B	B	B	B	A	A	A	B	B	B	A	A	B	A	B	B	A	B	B	A
1D-013	RAC875_c26231_68	44.702			A	A	B	A	B	A	B	B	A	A	B	A	A	B	A	A	B	A	B	A	B	B	B	A	A	B	B	B	B	A	A	A	B	B	B	A	A	B	A	B	B	A	B	B	A
1D-014	D_contig16934_681	45.476			A	A	B	A	B	A	B	B	A	A	B	A	A	B	A	A	B	A	B	A	B	B	B	A	A	B	A	B	B	A	A	A	B	B	B	A	A	B	A	B	B	A	B	B	A
1D-015	Kukri_c18350_151	46.25			A	A	B	A	B	A	B	B	A	A	B	A	A	B	A	A	B	A	B	A	B	B	B	A	A	B	A	B	B	A	A	A	B	B	B	A	A	B	A	B	B	A	B	B	A
1D-016	Xgwm458	48.028			A	A	B	A	B	B	B	A	A	A	B	A	A	B	A	A	B	-	B	-	B	-	B	A	A	B	A	B	B	A	-	B	B	B	B	-	A	B	A	B	-	A	B	B	A
1D-017	BS00022962_51	49.199			A	A	B	A	B	B	B	A	A	A	B	A	A	B	A	A	B	A	B	A	B	B	B	A	A	B	A	B	B	A	B	B	B	B	B	A	A	B	A	B	B	A	B	B	A
1D-018	Xwmc429	51.478			A	A	B	A	B	-	B	A	A	A	-	A	A	B	A	A	B	-	B	-	B	-	B	A	A	B	A	B	B	A	-	B	B	B	B	-	A	B	A	B	-	B	A	B	-
1D-019	TA003808-0996	56.685			A	A	B	A	A	A	B	B	A	A	B	A	A	B	A	A	B	A	B	A	B	B	A	A	A	B	B	B	B	A	B	B	B	B	B	A	A	B	A	B	B	A	B	B	A
1D-020	D_contig14507_369	59.396			A	A	B	A	A	A	B	B	A	A	A	A	A	B	A	A	B	A	B	A	B	B	A	A	A	B	B	B	B	A	B	B	B	B	B	A	A	B	A	B	B	A	B	B	A
1D-021	BS00038418_51	60.986			A	A	B	A	A	B	B	B	A	A	A	A	A	B	A	A	B	A	B	A	B	B	A	A	A	B	B	B	B	A	B	B	B	B	B	A	A	B	A	B	B	A	B	B	A
1D-022	Excalibur_c48213_104	76.634			B	A	B	A	B	B	B	B	A	A	B	A	A	B	A	A	B	A	B	A	B	B	A	A	A	B	A	A	A	B	B	B	B	B	B	A	A	A	-	A	B	A	A	A	A
1D-023	D_GDS7LZN02GSCOW_131	78.241			B	A	B	A	B	B	B	B	A	A	B	A	A	B	A	A	B	A	B	A	B	B	A	A	A	B	A	A	A	B	B	B	B	B	B	A	A	A	-	A	B	A	A	A	A
1D-024	BS00003816_51	79.839			B	A	B	A	B	B	B	B	A	A	B	A	A	B	B	A	B	A	B	A	B	B	A	B	A	B	A	A	A	B	B	B	B	B	B	A	A	A	-	A	B	A	A	A	A
1D-025	wsnp_Ex_c35886_43950102	80.63			B	A	B	A	B	B	B	B	A	A	B	A	A	B	B	A	B	A	B	A	B	B	A	B	A	B	A	A	A	B	B	B	B	B	B	A	A	A	-	A	B	A	A	A	A
2A-001	Excalibur_c386_894	0			B	A	B	B	A	B	A	B	A	A	B	B	A	B	B	A	A	B	B	A	B	A	A	A	B	A	B	A	A	B	A	A	B	A	B	A	A	B	A	B	A	A	-	B	A
2A-002	BS00105593_51	0.807			B	A	B	B	A	B	A	B	A	A	B	B	A	B	B	A	A	B	B	A	B	A	A	A	B	A	B	-	-	B	A	A	B	A	B	A	A	B	B	B	A	A	A	B	A
2A-003	wsnp_Ex_c36049_44083089	2.468			B	A	B	B	A	B	A	B	A	A	B	B	A	B	B	A	A	B	B	A	B	A	A	A	B	A	B	A	A	B	A	A	B	A	B	A	A	B	B	B	A	A	-	B	A
2A-004	Excalibur_c3439_534	4.647			B	A	B	B	A	B	A	B	A	A	B	B	A	B	B	A	A	B	B	A	B	A	A	A	B	A	B	A	A	B	A	A	B	A	A	A	A	B	A	B	A	A	A	B	A
2A-005	RAC875_c510_923	7.073			B	A	B	B	A	B	A	B	A	A	B	B	A	B	B	B	A	B	B	A	B	B	A	A	B	A	B	A	A	B	A	A	B	A	A	A	A	B	A	B	A	A	B	B	A
2A-006	RAC875_c42847_141	7.331			B	A	B	B	A	B	A	B	B	A	B	B	A	B	B	B	A	B	B	A	B	B	A	A	B	A	B	A	A	B	A	A	B	A	A	A	A	B	A	B	A	A	B	B	A
2A-007	TA002095-0637	8.642			B	A	B	B	A	B	A	B	A	A	B	B	A	B	B	B	A	B	B	A	B	B	A	A	B	A	B	A	A	B	A	A	B	A	A	A	A	B	A	B	A	A	B	B	A
2A-008	BS00068050_51	9.157			B	A	B	B	A	B	A	B	B	A	B	B	A	B	B	B	A	B	B	A	B	B	A	A	B	A	B	A	A	B	A	A	B	A	A	A	A	B	A	B	A	A	B	B	A
2A-009	Excalibur_c32668_467	12.431			B	A	B	B	A	A	A	B	B	A	B	B	A	B	B	B	A	B	B	A	B	B	A	A	B	A	B	A	A	B	A	A	B	A	A	-	B	B	A	B	A	A	B	B	A
2A-010	IAAV2509	14.586			B	A	B	B	A	-	A	B	B	B	B	B	A	B	B	B	A	B	B	A	B	B	A	B	B	A	B	A	A	B	A	A	B	A	A	-	B	B	A	B	A	A	B	B	A
2A-011	RAC875_c2965_1689	23.556			B	A	B	B	A	B	A	A	B	A	B	B	A	A	B	B	A	B	B	A	A	A	B	B	B	B	B	A	A	B	B	A	A	A	B	-	B	B	A	B	A	A	B	B	A
2A-012	Kukri_c46040_620	29.348			B	A	B	B	B	A	B	A	B	B	B	B	A	A	B	B	A	B	B	A	A	A	B	B	B	-	A	A	A	B	B	A	A	A	B	-	B	B	A	B	A	A	B	B	A
2A-013	Kukri_c14598_614	35.107			B	A	B	B	B	A	B	A	B	B	B	B	A	A	B	B	A	B	B	B	A	A	B	B	B	-	A	A	A	B	B	A	A	A	B	B	B	A	A	B	A	A	B	B	A
2A-014	BS00021706_51	35.363			B	A	B	B	B	A	B	A	B	B	B	B	A	A	B	B	A	B	B	B	A	A	B	B	B	-	A	A	A	B	B	A	A	A	B	B	B	A	A	B	A	A	B	B	A
2A-015	Tdurum_contig42423_1963	36.141			B	A	B	B	B	A	B	A	B	B	B	B	A	A	B	B	A	B	B	B	A	A	B	B	B	-	A	A	A	B	B	A	A	A	B	B	B	A	A	B	A	A	B	B	A
2A-016	RAC875_c3620_735	36.398			B	A	B	B	B	A	B	A	B	B	B	B	A	A	B	B	A	B	B	B	A	A	B	B	B	-	A	A	A	B	B	A	A	A	B	B	B	A	A	B	A	A	B	B	A
2A-017	Ra_c58279_702	62.687			B	A	A	B	B	A	A	A	A	B	B	A	B	A	A	B	B	A	B	A	A	A	A	B	B	B	B	A	A	A	B	B	A	A	B	B	B	A	A	B	A	B	A	B	A
2A-018	Excalibur_c32875_78	63.206			B	A	A	B	B	A	A	A	A	B	B	A	B	A	A	B	B	A	B	A	A	A	A	B	B	B	B	A	A	A	B	B	A	A	B	B	B	A	A	B	A	B	A	B	A
2A-019	BS00049937_51	65.061			B	A	A	B	B	A	A	A	A	B	B	A	B	A	A	B	B	A	B	A	A	A	A	B	B	B	B	A	A	A	B	B	A	A	B	B	B	A	A	B	A	A	A	A	A
2A-020	BS00044274_51	65.839			B	A	A	B	B	A	A	A	A	B	B	A	B	A	A	B	B	A	B	A	A	A	A	B	B	B	B	A	A	A	B	B	A	A	B	B	B	A	A	B	A	A	A	A	A
2A-021	wsnp_Ku_c1292_2572053	66.094			B	A	A	B	B	A	A	A	A	B	B	A	B	A	A	B	B	A	B	A	A	A	A	B	B	B	B	A	A	A	B	B	A	A	B	B	B	A	A	B	A	A	A	A	A
2A-022	wsnp_Ku_c10302_17079851	67.94			B	A	A	B	B	A	A	A	A	B	B	A	B	A	A	B	B	A	B	A	A	A	A	B	B	B	B	A	A	A	B	B	A	A	B	B	B	A	A	B	A	A	A	A	A
2A-023	Excalibur_c25235_1178	68.197			B	A	A	B	B	A	A	A	A	B	B	A	B	A	A	B	B	A	B	A	A	A	A	B	B	B	B	A	A	A	B	B	A	A	B	B	B	A	A	B	A	A	A	A	A
2A-024	wsnp_Ex_c866_1684236	68.453			B	A	A	B	B	A	A	A	A	B	B	A	A	A	A	B	B	A	B	A	A	A	A	B	B	B	B	A	A	A	B	B	A	A	B	B	B	A	A	B	A	A	A	A	A
2A-025	wsnp_Ex_c35331_43499339	68.969			B	A	A	B	B	A	A	A	A	B	B	A	B	A	A	B	B	A	B	A	A	A	A	B	B	B	B	A	A	A	B	B	A	A	B	B	B	A	A	B	A	A	A	A	A
2A-026	BS00001107_51	77.362			B	A	A	B	B	A	A	A	A	B	B	A	A	A	A	B	B	A	B	A	A	A	A	A	B	B	B	A	A	A	A	A	A	B	B	B	B	B	A	B	B	A	A	A	B
2A-027	Tdurum_contig66015_346	78.405			B	A	A	B	B	A	A	A	A	B	B	A	A	A	A	B	B	A	B	A	A	A	A	A	B	B	B	A	A	A	A	A	A	B	B	B	B	B	A	B	B	A	A	A	B
2A-028	wsnp_Ku_c15567_24223777	78.921			B	A	A	B	B	A	A	A	A	B	B	A	A	A	A	B	B	A	B	A	A	A	A	A	B	B	B	A	A	A	A	A	A	B	B	B	B	B	A	B	B	A	A	A	B
2A-029	RAC875_c17991_874	79.179			B	A	A	B	B	A	A	A	A	B	B	A	A	A	A	B	B	A	B	A	A	A	A	A	B	B	B	A	A	A	A	A	A	B	B	B	B	B	A	B	B	A	A	A	B
2A-030	BobWhite_c9564_587	79.438			B	A	A	B	B	A	A	A	A	B	B	A	A	A	A	B	B	A	B	A	A	A	A	A	B	B	B	A	A	A	A	A	A	B	B	B	B	B	A	B	B	A	A	A	B
2A-031	BS00070693_51	79.697			B	A	A	B	B	A	A	A	A	B	B	A	A	A	A	B	B	A	B	A	A	A	A	A	B	B	B	A	A	A	A	A	A	B	B	B	B	B	A	B	B	A	A	A	B
2A-032	RAC875_rep_c71350_1712	85.489			A	A	A	B	B	A	A	A	A	A	B	A	A	A	A	B	B	B	B	A	A	A	A	B	B	B	B	A	A	-	A	A	A	B	B	B	B	B	A	B	B	A	A	A	B
2A-033	Tdurum_contig62073_376	86.01			A	A	A	B	B	A	A	A	A	A	B	A	A	A	A	B	B	B	B	A	A	A	A	B	B	B	B	A	A	-	A	A	A	B	B	B	B	B	A	B	B	A	A	A	B
2A-034	Xgwm275	86.592			A	A	A	B	B	A	A	A	A	A	B	A	A	A	A	A	B	-	B	-	A	-	A	B	B	B	B	A	A	A	-	A	A	B	B	-	B	B	A	B	-	-	A	A	B
2A-035	BS00008805_51	87.48			A	A	A	B	B	A	A	A	A	A	B	A	A	A	A	B	B	B	B	A	A	A	A	B	B	B	B	A	A	-	A	A	A	B	B	B	B	B	A	B	B	A	A	A	B
2A-036	BS00032820_51	88.004			A	A	A	B	B	A	A	A	A	A	B	A	A	A	A	B	B	B	B	A	A	A	A	B	B	B	B	A	A	-	A	A	A	B	B	B	B	B	A	B	B	A	A	A	B
2A-037	Ku_c5747_441	88.523			A	A	A	B	B	A	A	A	A	A	B	A	A	A	A	B	B	B	B	A	A	A	A	B	B	B	B	A	A	B	A	A	A	B	B	B	B	B	A	B	B	A	A	A	B
2A-038	BS00086956_51	88.778			A	A	A	B	B	A	A	A	A	A	B	A	A	A	A	B	B	B	B	A	A	A	A	B	B	B	B	A	A	B	A	A	A	B	B	B	B	B	A	B	B	A	A	A	B
2A-039	BS00067656_51	89.034			A	A	A	B	B	A	A	A	A	A	B	A	A	A	A	B	B	B	B	A	A	A	A	B	B	B	B	A	A	B	A	A	A	B	B	B	B	B	A	B	B	A	A	A	B
2A-040	Xgwm71.3	89.928			A	A	A	B	B	A	A	A	A	A	B	A	A	A	A	A	B	-	B	-	A	-	A	B	B	B	B	A	A	B	-	A	A	B	B	-	B	B	A	B	-	A	A	A	B
2A-041	JD_c14920_380	90.786			A	A	A	B	B	A	A	A	A	A	B	A	A	A	A	B	B	B	B	A	A	A	A	B	B	B	B	A	A	B	A	A	A	B	B	B	B	B	A	B	B	A	A	A	B
2A-042	Ku_c27939_333	91.049			A	A	A	B	B	-	A	A	A	A	B	A	A	A	A	B	B	B	B	A	A	A	A	B	B	B	B	A	A	B	A	A	A	B	B	B	B	B	A	B	B	A	A	A	B
2A-043	Ex_c10320_458	91.313			A	A	A	B	B	A	A	A	A	A	B	A	A	A	A	B	B	B	B	A	A	A	A	B	B	B	B	A	A	B	A	A	A	B	B	B	B	B	A	B	B	A	A	A	B
2A-044	Ku_c59581_1412	91.569			A	A	A	B	B	A	A	A	A	A	B	A	A	A	A	B	B	B	B	A	A	A	A	B	B	B	B	A	A	B	A	A	A	B	B	B	B	B	A	B	B	A	A	A	B
2A-045	Kukri_rep_c111393_146	91.824			A	A	A	B	B	A	A	A	B	A	B	A	A	A	A	B	B	B	B	A	A	A	A	B	B	B	B	A	A	B	A	A	A	B	B	B	B	B	A	B	B	A	A	A	B
2A-046	Xgwm448	93.582			A	A	A	B	B	A	A	A	B	A	B	A	A	A	A	A	B	-	B	-	A	-	A	B	B	B	B	A	A	A	-	A	A	B	B	-	B	B	A	B	-	A	A	A	B
2A-047	wsnp_Ex_c22862_32074455	95.046			A	A	A	B	B	A	A	A	B	A	B	A	A	A	A	B	B	B	B	A	A	A	A	B	B	B	B	A	A	B	A	A	A	B	B	B	B	B	A	B	B	A	A	A	B
2A-048	wsnp_BG263521A_Ta_2_2	95.303			A	A	A	B	B	A	A	A	B	A	B	A	A	A	A	B	B	B	B	A	A	A	A	B	B	B	B	A	A	B	A	A	A	B	B	B	B	B	A	B	B	A	A	A	B
2A-049	wsnp_Ex_c17852_26612172	95.816			A	A	A	B	B	A	A	A	A	A	B	A	A	A	A	B	B	B	B	A	A	A	A	B	B	B	B	A	A	B	A	A	A	B	B	B	B	B	A	B	B	A	A	A	B
2A-050	IAAV444	96.329			A	A	A	B	B	A	A	A	A	A	B	A	A	A	A	B	B	B	B	A	A	A	A	B	B	B	B	A	A	B	A	A	A	B	B	B	B	B	A	B	B	A	A	A	B
2A-051	GENE-2762_43	96.587			A	A	A	B	B	B	A	A	A	A	B	A	A	A	A	B	B	B	B	A	A	A	A	B	B	B	B	A	A	B	A	A	A	B	B	B	B	B	A	B	B	A	A	A	B
2A-052	wsnp_Ex_c27023_36242252	96.842			A	A	A	B	B	A	A	A	A	A	B	A	A	A	A	B	B	B	B	A	A	A	A	B	B	B	B	A	A	B	A	A	A	B	B	B	B	B	A	B	B	A	A	A	B
2A-053	Excalibur_c84687_162	97.099			A	A	A	B	B	A	A	A	A	A	B	A	A	A	A	B	B	B	B	A	A	A	A	B	B	B	B	A	A	B	A	A	A	B	B	B	B	B	A	B	B	A	A	A	B
2A-054	BobWhite_c2002_100	97.612			A	A	A	B	B	A	A	A	A	A	B	A	A	A	A	B	B	B	B	A	A	A	A	B	B	B	B	A	A	B	A	A	A	B	B	B	B	B	A	B	B	A	A	A	B
2A-055	BS00022301_51	98.916			A	A	A	B	B	A	A	A	A	A	B	A	A	A	A	B	B	B	B	A	A	A	A	B	B	B	B	A	A	B	B	B	A	B	B	B	B	B	A	B	B	A	A	A	B
2A-056	wsnp_CAP8_c2677_1394934	99.953			A	A	B	B	B	A	A	A	A	A	B	A	A	A	A	B	B	B	B	A	A	A	A	B	B	B	B	A	A	B	B	B	A	B	B	B	B	B	A	B	B	A	A	A	B
2A-057	Tdurum_contig30451_88	100.21			A	A	B	B	B	A	A	A	A	A	B	A	A	A	A	B	B	B	B	A	A	A	A	B	B	B	B	A	A	B	B	B	A	B	B	B	B	B	A	B	B	A	A	A	B
2A-058	wsnp_Ra_c4503_8155485	100.723			A	A	B	B	B	A	A	A	A	A	B	A	A	A	A	B	B	B	B	A	A	A	A	B	B	B	B	A	A	B	B	B	A	B	B	B	B	B	A	B	B	A	A	A	B
2A-059	BS00022903_51	101.236			A	A	B	B	B	A	A	A	A	A	B	A	A	A	A	A	B	B	B	A	A	A	A	B	B	B	B	A	A	B	B	B	A	B	B	B	B	B	A	B	B	A	A	A	B
2A-060	RAC875_c11459_655	105.401			A	A	B	B	B	B	A	A	A	A	B	A	A	A	A	A	B	B	B	A	A	A	A	A	B	A	B	B	B	B	B	B	A	B	B	B	B	B	A	B	B	A	A	A	B
2A-061	BS00090569_51	105.917			A	A	B	B	B	B	A	A	A	A	B	A	A	A	A	A	B	B	B	A	A	A	A	A	B	A	B	B	B	B	B	B	A	B	B	B	B	A	A	B	B	A	A	A	B
2A-062	BS00022241_51	106.432			A	A	B	B	B	B	A	A	A	A	B	A	A	A	A	A	B	B	A	A	A	A	A	A	B	A	B	B	B	B	B	B	A	B	B	B	B	A	A	B	B	A	A	A	B
2A-063	RAC875_rep_c69987_930	110.902			A	A	B	A	B	B	A	A	A	A	A	B	A	A	A	A	B	B	A	A	A	A	A	A	B	A	B	B	B	B	B	B	A	B	B	B	B	A	A	B	B	A	A	A	A
2A-064	wsnp_JD_c514_781859	111.161			A	A	B	A	B	A	A	A	A	A	A	B	A	A	A	A	B	B	A	A	A	A	A	A	B	A	B	B	B	B	B	B	A	B	B	B	B	A	A	B	B	A	A	A	A
2A-065	Ra_c13247_528	111.677			A	A	B	A	B	A	A	A	A	A	A	B	A	A	A	A	B	B	A	A	A	A	A	A	B	A	B	B	B	B	B	B	A	B	B	B	B	A	A	B	B	A	A	A	A
2A-066	Excalibur_c34964_326	112.196			A	A	B	A	B	B	A	A	A	A	A	B	A	A	A	A	B	B	A	A	A	A	A	A	B	A	B	B	B	B	B	B	A	B	B	B	B	A	A	B	B	A	A	A	A
2A-067	wsnp_Ex_rep_c105158_89662129	114.351			A	A	A	-	B	A	A	A	B	B	B	B	A	A	A	A	B	B	A	A	A	A	A	A	B	A	B	B	B	B	B	B	A	B	B	B	B	A	A	B	B	A	A	A	A
2A-068	Kukri_c62142_683	118.258			A	A	A	B	B	A	A	A	B	B	B	A	A	A	A	A	B	A	B	A	A	A	A	A	B	A	B	B	B	B	B	B	A	B	A	B	B	A	A	B	B	A	A	A	A
2A-069	RAC875_c21906_247	118.259			A	A	A	B	B	A	A	A	B	B	B	A	A	A	A	A	B	A	B	A	A	A	A	A	B	A	B	B	B	B	B	B	A	B	A	B	B	A	A	B	B	A	A	A	A
2A-070	BS00035883_51	119.033			A	A	A	B	B	A	A	A	B	B	B	A	A	A	A	A	B	A	B	A	A	A	A	A	B	A	B	B	B	B	B	B	A	B	A	B	B	A	A	B	B	B	A	A	A
2A-071	Ex_c23042_1024	119.291			A	A	A	B	B	A	A	A	B	B	B	A	A	A	A	A	B	A	B	A	A	A	A	A	B	A	B	B	B	B	B	B	A	B	A	B	B	A	A	B	B	B	A	A	A
2A-072	wsnp_RFL_Contig2729_2446041	119.55			A	A	A	B	B	A	A	A	B	B	B	A	A	A	A	A	B	A	B	A	A	A	A	A	B	A	B	B	B	B	B	B	A	B	A	B	B	A	A	B	B	B	A	A	A
2A-073	BS00077597_51	120.071			A	A	A	B	B	A	A	A	B	B	B	B	A	A	A	A	B	A	B	A	A	A	A	A	B	A	B	B	B	B	B	B	A	B	A	B	B	A	A	B	B	B	A	A	A
2A-074	Ra_c26702_797	120.329			A	A	A	B	B	A	A	A	B	B	B	B	A	A	A	A	B	A	B	A	A	A	A	A	B	A	B	B	B	B	B	B	A	B	A	B	B	A	A	B	B	B	A	A	A
2A-075	BS00083497_51	120.587			A	A	A	B	B	A	A	A	B	B	B	B	A	A	A	A	B	A	B	A	A	A	A	A	B	A	B	B	B	B	B	B	A	B	A	B	B	A	A	B	B	B	A	A	A
2A-076	BS00000965_51	121.365			A	A	A	B	B	A	A	A	B	B	B	B	A	A	A	A	B	A	B	A	A	A	A	A	B	A	B	B	B	B	B	B	A	B	A	B	B	A	A	B	B	B	A	A	A
2A-077	wsnp_Ex_c21709_30869795	121.88			A	A	A	B	B	A	A	A	B	B	B	B	A	A	A	A	B	A	B	A	A	A	A	A	B	A	B	B	B	B	B	B	A	B	A	B	B	A	A	B	B	B	A	A	A
2A-078	Excalibur_c40617_983	121.881			A	A	A	B	B	A	A	A	B	B	B	B	A	A	A	A	B	A	B	A	A	A	A	A	B	A	B	B	B	B	B	B	A	B	A	B	B	A	A	B	B	B	A	A	A
2A-079	Kukri_c40121_373	122.138			A	A	A	B	B	A	A	A	B	B	B	B	A	A	A	A	B	A	B	A	A	A	A	A	B	A	B	B	B	B	B	B	A	B	A	B	B	A	A	B	B	B	A	A	A
2A-080	wsnp_JD_c15127_14676522	122.657			A	A	A	B	B	A	A	A	B	B	B	B	A	A	A	A	B	A	B	A	A	A	A	A	B	A	B	B	B	B	B	B	A	B	A	B	B	A	A	B	B	B	A	A	A
2A-081	BS00029332_51	122.915			A	A	A	B	B	A	A	A	B	B	B	B	A	A	B	A	B	A	B	A	A	A	A	A	B	A	B	B	B	B	B	B	A	B	A	B	B	A	A	B	B	B	A	A	A
2A-082	RFL_Contig4324_1348	123.172			A	A	A	B	B	A	A	A	B	B	B	B	A	A	B	A	B	A	B	A	A	A	A	A	B	A	B	B	B	B	B	B	A	B	A	B	B	A	A	B	B	B	A	A	A
2A-083	Kukri_c9118_1891	124.504			A	A	A	B	B	A	A	A	B	B	B	B	A	A	B	A	B	A	B	A	A	A	A	A	B	A	B	B	B	B	B	B	A	B	A	B	B	A	A	B	B	B	A	A	A
2A-084	BobWhite_c8436_450	124.505			A	A	A	B	B	A	A	A	B	B	B	B	A	A	B	A	B	A	B	A	A	A	A	A	B	A	B	B	B	B	B	B	A	B	A	B	B	A	A	B	B	B	A	A	A
2A-085	BS00107804_51	124.764			A	A	A	B	B	A	A	A	B	B	B	B	A	A	B	A	B	A	B	A	A	A	A	A	B	A	B	B	B	B	B	B	A	B	A	B	B	A	A	B	B	B	A	A	A
2A-086	Excalibur_c907_1643	125.021			A	A	A	B	B	A	A	A	B	B	B	B	A	A	B	A	B	A	B	A	A	A	A	A	B	A	B	B	B	B	B	B	A	B	A	B	B	A	A	B	B	B	A	A	A
2A-087	Xcau1171	126.235			A	A	A	-	B	-	A	A	B	B	B	B	A	A	B	A	B	-	B	-	A	-	A	A	B	A	B	B	B	A	-	B	A	B	A	-	B	A	A	B	-	B	A	A	A
2A-088	wsnp_Ex_c16627_25162391	127.449			A	A	A	B	B	A	A	A	B	B	B	B	A	A	B	A	B	A	B	A	A	A	A	A	B	A	B	B	B	B	B	B	A	B	A	B	B	A	A	B	B	B	A	A	A
2A-089	wsnp_Ex_c10751_17505459	127.714			A	A	A	B	B	-	A	A	B	B	B	B	A	A	B	A	B	A	B	A	A	A	A	A	B	A	B	B	B	B	B	B	A	B	A	B	B	A	A	B	B	B	A	A	A
2A-090	wsnp_Ex_c36481_44425685	128.232			A	A	A	B	B	A	A	A	B	B	B	B	A	A	B	A	B	A	B	A	A	A	A	A	B	A	B	B	B	A	B	B	A	B	A	B	B	A	A	B	B	B	A	A	A
2A-091	BS00080752_51	128.751			A	A	A	B	B	A	A	A	B	B	B	B	A	A	B	A	B	A	B	A	A	A	A	A	B	A	B	B	B	A	B	B	A	B	A	B	B	A	A	B	B	B	A	A	A
2A-092	BS00108778_51	129.272			A	A	A	B	B	A	A	A	B	B	B	B	A	A	B	A	B	A	B	A	A	A	A	A	B	A	B	B	B	A	B	B	A	B	A	B	B	A	A	B	B	B	A	A	A
2A-093	BS00110386_51	129.796			A	A	A	B	B	A	A	A	B	B	B	B	A	A	B	A	B	A	B	A	A	A	A	A	B	A	B	B	B	A	B	B	A	B	A	B	B	A	A	B	B	B	A	A	A
2A-094	BS00094574_51	130.582			A	A	A	B	B	A	A	A	B	B	B	B	A	A	B	A	B	A	B	A	A	A	A	A	B	A	B	B	B	A	B	B	A	B	A	B	B	A	A	B	B	B	A	A	A
2A-095	CAP7_c1862_460	144.861			A	A	A	A	B	B	A	A	B	B	B	B	A	B	A	B	B	B	A	A	A	B	A	A	B	B	B	A	A	B	B	B	A	B	B	B	B	A	A	B	B	B	A	A	A
2A-096	RAC875_rep_c107961_348	145.909			A	A	A	A	B	B	A	A	B	B	B	B	A	B	A	B	B	B	A	A	A	B	A	A	B	B	B	A	A	B	B	B	A	B	B	B	B	A	A	B	B	B	A	A	A
2A-097	BS00057060_51	146.958			A	A	A	A	B	A	A	A	B	B	B	B	A	B	A	B	B	B	A	A	A	B	A	A	B	B	B	A	A	B	B	B	A	B	B	B	B	A	A	B	B	B	A	A	A
2A-098	Excalibur_c14953_899	147.217			A	A	A	A	B	B	A	A	B	B	B	B	A	B	A	B	B	B	A	A	A	B	A	A	B	B	B	A	A	B	B	B	A	B	B	B	B	A	A	B	B	B	A	A	A
2A-099	wsnp_RFL_Contig2763_2509104	147.476			A	A	A	A	B	B	A	A	B	B	B	B	A	B	A	B	B	B	A	A	A	B	A	A	B	B	B	A	A	B	B	B	A	B	B	B	B	A	A	B	B	B	A	A	A
2A-100	BS00024921_51	149.066			A	A	A	A	B	A	A	A	B	B	B	B	A	B	A	B	B	B	A	A	A	B	A	A	B	B	B	A	A	B	B	B	A	B	B	B	B	A	A	B	B	B	A	A	A
2A-101	Kukri_c25901_348	149.848			A	A	A	A	B	A	A	A	B	B	B	B	A	B	A	B	B	B	A	A	A	B	A	A	B	B	B	A	A	B	B	B	A	B	B	B	B	A	A	B	B	B	A	A	A
2A-102	Excalibur_rep_c66618_87	150.634			B	A	A	A	B	-	A	A	B	B	B	B	A	B	A	B	B	B	A	A	A	B	A	A	B	B	B	A	A	B	B	B	A	B	B	B	B	A	A	B	B	B	A	A	A
2A-103	Excalibur_rep_c102310_1429	150.893			B	A	A	A	B	B	A	A	B	B	B	B	A	B	A	B	B	B	A	A	A	B	A	A	B	B	B	A	A	B	B	B	A	B	B	B	B	A	A	B	B	B	A	A	A
2A-104	Kukri_c52402_292	151.7			B	A	A	A	B	B	A	A	B	B	B	B	A	B	A	B	B	B	A	A	A	B	A	A	B	B	B	A	A	B	B	B	A	B	B	B	B	A	A	-	B	B	A	A	A
2A-105	BS00108865_51	153.868			B	A	A	A	B	A	A	A	B	B	B	B	B	B	A	B	B	B	A	A	A	B	A	A	B	B	B	A	A	B	B	B	A	B	A	B	B	A	A	-	B	B	A	A	A
2A-106	RAC875_c19904_308	155.483			B	A	A	A	B	B	A	A	B	B	B	B	B	B	A	B	B	B	A	A	A	B	A	A	B	B	B	A	A	B	B	B	A	B	A	B	B	A	A	-	B	B	A	A	A
2A-107	Kukri_c37742_69	161.242			A	A	A	A	B	B	A	A	B	B	B	B	B	B	A	B	B	B	A	A	A	B	A	A	B	A	A	A	A	B	B	B	A	B	A	B	B	A	A	-	B	B	B	A	A
2A-108	wsnp_Ex_c15681_24015303	161.504			A	A	A	A	B	A	A	A	B	B	B	B	B	B	A	B	B	B	A	A	A	B	A	A	B	A	A	A	A	B	B	B	A	B	A	B	B	A	A	-	B	B	B	A	A
2A-109	wsnp_Ex_c5740_10081171	162.575			A	A	A	A	B	A	A	A	B	B	B	B	A	B	A	B	B	A	A	B	A	B	A	A	B	A	A	A	A	B	B	B	A	B	A	B	B	A	A	-	B	B	B	A	A
2A-110	Excalibur_c24715_276	163.361			A	A	A	A	B	A	A	A	B	B	B	B	B	B	A	B	B	B	A	B	A	B	A	A	B	A	A	A	A	B	B	B	A	B	A	B	B	A	A	B	B	B	B	A	A
2A-111	Excalibur_c24715_773	163.63			A	A	A	A	B	A	A	A	B	B	B	B	B	B	A	B	B	B	A	B	A	B	A	A	B	A	A	A	A	B	B	B	A	B	A	B	B	A	A	-	B	B	B	A	A
2A-112	Kukri_c25978_561	163.89			A	A	A	A	B	A	A	A	B	B	B	B	B	B	A	B	B	A	A	B	A	B	A	A	B	A	A	A	A	B	B	B	A	B	A	B	B	A	A	-	B	B	B	A	A
2A-113	wsnp_Ra_c66636_64923321	164.148			A	A	A	A	B	A	A	A	B	B	B	B	B	B	A	B	B	A	A	B	A	B	A	A	B	A	A	A	A	B	B	B	A	B	A	B	B	A	A	-	B	B	B	A	A
2A-114	BobWhite_c25764_348	164.667			A	A	A	A	B	A	A	A	B	B	B	B	A	B	A	B	B	A	A	B	A	B	A	A	B	A	A	A	A	B	B	B	A	B	A	B	B	A	A	-	B	B	B	A	A
2A-115	Kukri_rep_c110061_249	166.846			A	A	A	B	B	A	A	A	A	B	B	B	A	B	A	B	B	A	A	B	A	B	A	A	B	A	A	A	A	B	B	B	A	B	A	B	B	A	A	-	B	B	B	A	B
2A-116	Tdurum_contig31185_456	168.454			A	A	A	B	B	A	A	A	A	B	B	B	A	B	A	B	B	A	A	B	A	B	A	A	B	A	A	A	A	B	B	B	A	B	A	B	B	A	A	B	B	B	B	A	B
2A-117	IACX3245	170.893			A	A	A	B	B	A	A	A	A	A	B	B	A	B	A	B	B	A	A	B	A	B	A	A	B	A	A	A	A	B	B	B	A	B	B	B	B	A	A	B	B	B	B	A	B
2A-118	BS00062732_51	171.151			A	A	A	B	B	A	A	A	A	A	B	B	A	B	A	B	B	A	A	B	A	B	A	A	B	A	A	A	A	B	B	B	A	B	B	B	B	A	A	B	B	B	B	A	B
2A-119	BS00000250_51	171.407			A	A	A	B	B	A	A	A	A	A	B	B	A	B	A	B	B	A	A	B	A	B	A	A	B	A	A	A	A	B	B	B	A	B	B	B	B	A	A	B	B	B	B	A	B
2A-120	Ra_c21740_341	171.665			A	A	A	B	B	A	A	A	A	A	B	B	A	B	A	B	B	A	A	B	A	B	A	A	B	A	A	A	A	B	B	B	A	B	B	B	B	A	A	B	B	B	B	A	B
2A-121	TA004785-1734	172.989			A	A	A	B	B	A	A	A	A	A	B	B	A	B	A	B	B	A	A	B	A	B	A	A	B	A	A	A	A	B	B	B	A	B	B	B	B	A	A	B	B	B	B	A	B
2A-122	RAC875_c9523_328	173.771			A	A	A	B	B	A	A	A	A	A	B	B	A	B	A	B	B	A	A	B	A	B	A	A	B	A	A	A	A	B	B	B	A	B	B	B	B	A	A	B	B	B	B	A	B
2A-123	IAAV2576	174.82			A	A	A	B	B	A	A	A	A	A	B	B	A	B	A	B	B	A	A	B	A	B	A	A	B	A	A	A	A	B	B	B	A	B	B	B	B	A	A	B	B	B	B	A	B
2A-124	IACX987	175.076			A	A	A	B	B	A	A	A	A	A	B	B	A	B	A	B	B	A	A	B	A	B	A	A	B	A	A	A	A	B	B	B	A	B	B	B	B	A	A	B	B	B	B	A	B
2A-125	BS00023202_51	175.592			A	A	A	B	B	A	A	A	A	A	B	B	A	B	A	B	B	A	A	B	A	B	A	A	B	A	A	A	A	B	B	B	A	B	B	B	B	A	A	B	B	B	B	A	B
2A-126	BobWhite_c5178_188	175.85			A	A	A	B	B	A	A	A	A	A	B	B	A	B	A	B	B	A	A	B	A	B	B	A	B	A	A	A	A	B	B	B	A	B	B	B	B	A	A	B	B	B	B	A	B
2A-127	BS00025880_51	176.109			A	A	A	B	B	A	A	A	A	A	B	B	A	B	A	B	B	A	A	B	A	B	B	A	B	A	A	A	A	B	B	B	A	B	B	B	B	A	A	B	B	B	B	A	B
2A-128	Excalibur_c72359_56	177.169			A	A	A	B	B	-	A	A	A	A	B	B	A	B	A	B	B	A	A	B	A	B	B	A	B	A	A	A	A	B	B	B	A	B	B	B	B	A	A	B	B	B	B	A	B
2A-129	Tdurum_contig86243_288	179.909			A	A	A	B	B	A	A	A	A	A	B	B	A	B	A	B	B	A	A	B	A	B	B	A	B	A	A	A	A	B	B	B	A	B	B	B	B	A	A	B	B	A	B	A	B
2A-130	Xgwm356	181.709			A	B	A	B	B	A	A	A	B	A	B	B	A	B	A	B	B	-	B	-	A	-	B	A	B	A	A	A	A	B	-	B	A	B	B	-	B	A	A	B	-	A	B	A	B
2A-131	IACX4320	182.894			A	B	A	B	B	A	A	A	B	A	B	B	A	A	A	B	B	A	B	B	A	B	B	A	B	A	A	A	A	B	B	B	A	B	B	B	B	A	A	B	B	A	B	A	B
2A-132	RAC875_c1706_1888	185.605			A	B	A	B	B	A	A	B	B	A	B	B	B	A	A	B	B	A	B	A	A	A	B	A	B	A	A	A	A	B	B	B	A	B	B	B	B	A	A	B	B	A	B	A	B
2A-133	Tdurum_contig61938_424	186.387			A	B	A	B	B	A	A	B	B	A	B	B	B	A	A	B	B	A	B	A	A	A	B	A	A	A	A	A	A	B	B	B	A	B	B	B	B	A	A	B	B	A	B	A	B
2A-134	wsnp_Ex_c2137_4014287	187.173			A	B	B	B	B	B	A	B	B	A	B	B	B	A	A	B	B	A	B	A	A	A	B	A	A	A	A	A	A	B	B	B	A	B	B	B	B	A	A	B	B	A	B	A	B
2A-135	Tdurum_contig54056_501	187.431			A	B	B	B	B	B	A	B	B	A	B	B	B	A	A	B	B	A	B	A	A	A	B	A	A	A	A	A	A	B	B	B	A	B	B	B	B	A	A	B	B	A	B	A	B
2A-136	Ku_c4045_1643	188.756			A	B	B	B	B	B	A	B	B	A	B	B	B	A	A	B	B	A	B	A	A	A	B	A	A	A	A	A	A	B	A	A	A	B	B	B	B	A	A	B	B	A	B	A	B
2A-137	Excalibur_c52319_257	189.019			A	B	B	B	B	B	A	B	B	A	B	B	B	A	A	B	B	A	B	A	A	A	B	A	A	A	A	A	A	B	A	A	A	B	B	B	B	A	A	B	B	A	B	A	B
2A-138	RAC875_c21750_784	189.279			A	B	B	B	B	B	A	B	B	A	B	B	B	A	A	B	B	A	B	A	A	A	B	A	A	A	A	A	A	B	A	A	A	B	B	B	B	A	A	B	B	A	B	A	B
2A-139	Tdurum_contig25539_248	189.798			A	B	B	B	B	B	A	B	B	A	B	B	B	A	A	B	B	A	B	A	A	A	B	A	A	A	A	A	A	B	A	A	A	B	B	B	B	A	A	B	B	A	B	A	B
2A-140	Excalibur_c923_837	190.596			A	B	B	B	B	B	A	B	B	A	B	A	B	A	A	B	B	A	B	A	A	A	B	A	A	A	A	B	B	B	A	A	A	B	B	B	B	A	A	B	B	A	B	A	B
2A-141	BS00065245_51	191.386			A	B	B	B	B	B	A	B	B	A	B	A	B	A	A	B	B	A	B	A	A	A	B	A	A	A	A	B	B	B	A	A	A	B	B	B	B	A	A	B	B	A	B	A	B
2A-142	RAC875_rep_c102485_606	191.387			A	B	B	B	B	B	A	B	B	A	B	A	B	A	A	B	B	A	B	A	A	A	B	A	A	A	A	B	B	B	A	A	A	B	B	B	B	A	A	B	B	A	B	A	B
2A-143	JD_c11825_1135	192.977			A	B	B	B	B	B	A	B	B	A	B	A	B	A	A	B	B	A	B	A	A	A	B	A	A	A	A	B	B	B	A	A	A	B	B	B	B	A	A	B	B	A	B	A	B
2A-144	RAC875_c27530_860	193.763			A	B	B	B	B	B	A	B	B	A	B	A	B	A	A	B	B	A	B	A	A	A	B	A	A	A	A	B	B	B	A	A	A	B	B	B	B	A	A	A	B	A	B	A	B
2A-145	Xgwm526	194.689			A	B	B	B	B	B	A	B	B	A	-	A	B	A	A	B	B	-	B	-	A	-	B	A	A	A	A	B	-	B	-	A	A	B	B	-	B	A	A	A	-	A	B	A	B
2A-146	wsnp_Ex_c3695_6740339	196.255			A	B	B	B	B	B	A	B	B	A	B	A	B	A	A	B	B	A	B	A	A	A	B	A	A	A	A	B	B	B	A	A	A	B	B	B	B	A	A	A	B	A	B	A	B
2A-147	Tdurum_contig8350_350	197.062			A	B	B	B	B	B	A	B	B	A	B	A	B	A	A	B	B	A	B	A	A	A	B	A	A	A	A	B	B	B	A	A	A	B	B	B	B	A	A	A	B	A	B	A	B
2A-148	Excalibur_c40335_198	197.591			A	B	B	B	B	B	A	B	B	A	B	A	B	A	A	B	B	A	B	A	A	A	B	A	A	A	A	B	B	B	A	A	A	B	B	B	B	A	A	A	B	A	B	A	B
2A-149	BS00068691_51	201.657			A	A	B	B	B	B	A	B	B	B	B	A	B	A	A	B	B	A	A	A	A	A	B	A	A	A	A	B	B	B	A	A	A	B	B	B	B	A	B	A	B	A	B	A	B
2A-150	IAAV7287	201.921			A	A	B	B	B	B	A	B	B	B	B	A	B	A	A	B	B	A	A	A	A	A	B	A	A	A	A	B	B	B	A	A	A	B	B	B	B	A	B	A	B	A	B	A	B
2A-151	Kukri_rep_c104982_217	202.439			A	A	B	B	B	B	A	B	B	B	B	A	B	A	A	B	B	A	A	A	A	A	B	A	A	A	A	B	B	B	A	A	A	B	B	B	B	A	B	A	B	A	B	A	B
2A-152	Xcau77	203.409			A	A	B	B	B	A	A	B	B	B	B	A	B	A	A	B	B	-	A	-	A	-	B	A	A	A	A	B	B	B	-	A	A	B	B	-	B	A	B	A	-	A	B	A	B
2A-153	Kukri_c36985_104	204.384			A	A	B	B	B	B	A	B	B	B	B	A	B	A	A	B	B	A	A	A	A	A	B	A	A	A	A	B	B	B	A	A	A	B	B	B	B	A	B	A	B	A	B	A	B
2A-154	Kukri_c7605_181	204.902			A	A	B	B	B	B	A	B	B	B	B	A	B	A	A	B	B	A	A	A	A	A	B	A	A	A	A	B	B	B	A	A	A	B	B	B	B	A	B	A	B	A	B	A	B
2A-155	Excalibur_c24764_305	205.176			A	A	B	-	B	A	A	B	B	B	B	A	B	A	A	B	B	A	A	A	A	A	B	A	A	A	A	B	B	B	A	A	A	B	B	B	-	A	B	A	B	A	B	A	B
2A-156	BS00072914_51	205.452	p<0.05	*	A	A	B	B	B	A	A	B	B	B	B	A	B	A	A	B	B	A	A	A	A	A	B	A	A	A	A	B	B	B	A	A	A	B	B	B	B	A	B	A	B	A	B	A	B
2A-157	RAC875_c16993_839	206.5			A	A	B	B	B	A	A	B	B	B	B	A	B	A	A	B	B	A	A	A	A	A	B	A	B	A	A	B	B	B	A	A	A	B	B	B	B	A	B	A	B	A	B	A	B
2A-158	D_GDEEGVY01AI4MO_416	206.501			A	A	B	B	B	A	A	B	B	B	B	A	B	A	A	B	B	A	A	A	A	A	B	A	B	A	A	B	B	B	A	A	A	B	B	B	B	A	B	A	B	A	B	A	B
2A-159	wsnp_JD_c289_450995	206.762			A	A	B	B	B	A	A	B	B	B	B	A	B	A	B	B	B	A	A	A	A	A	B	A	B	A	A	B	B	B	A	A	A	B	B	B	B	A	B	A	B	A	B	A	B
2A-160	wsnp_JD_c1872_2603061	207.295			A	A	B	B	B	B	A	B	B	B	B	A	B	A	B	B	B	A	A	A	A	A	B	A	B	A	B	B	B	B	A	A	A	B	B	B	B	A	B	A	B	A	B	A	B
2A-161	BobWhite_rep_c63940_205	209.17			A	A	B	B	B	B	B	B	B	B	B	A	B	A	B	B	B	A	A	A	A	A	B	A	B	A	B	B	B	B	A	A	A	B	B	B	B	A	B	A	B	A	B	B	B
2A-162	Kukri_c18207_262	209.431			A	A	B	B	B	B	B	B	B	B	B	A	B	A	B	B	B	A	A	A	A	A	B	A	B	A	-	B	B	B	A	A	A	B	B	B	B	A	B	A	B	A	B	B	B
2A-163	Ku_c68144_387	209.691			A	A	B	B	B	B	B	B	B	B	B	A	B	A	B	B	B	A	A	A	A	A	B	A	B	A	-	B	B	B	A	A	A	B	B	B	B	A	B	A	B	A	B	B	B
2A-164	RAC875_c35807_1110	209.692			A	A	B	B	B	B	B	B	B	B	B	A	B	A	B	B	B	A	A	A	A	A	B	A	B	A	B	B	B	B	A	A	A	B	B	B	B	A	B	A	B	A	B	B	B
2A-165	Excalibur_c36363_177	211.325			A	A	B	B	B	B	B	B	B	B	B	A	B	A	B	B	B	A	A	A	A	A	B	A	B	A	A	B	B	B	A	A	A	B	B	B	B	A	B	A	B	A	B	B	B
2A-166	Excalibur_c22201_542	213.516			A	A	B	B	B	B	B	B	B	B	A	A	B	A	B	B	B	A	A	A	A	A	B	A	B	A	A	B	B	B	A	A	A	B	B	B	B	A	B	A	B	A	B	B	B
2A-167	Ex_c6937_1992	214.052			A	A	B	B	B	B	B	B	B	B	A	A	B	A	B	B	B	A	A	A	A	A	A	A	B	A	-	B	B	B	A	A	A	B	B	B	B	A	B	A	A	A	B	B	B
2A-168	GENE-4937_1435	214.587			A	A	B	B	B	B	B	B	B	B	A	A	B	A	B	B	B	A	A	A	A	A	B	A	B	A	-	B	B	B	A	A	A	B	B	B	B	A	B	A	A	A	B	B	B
2A-169	RAC875_c24364_307	214.588			A	A	B	B	B	B	B	B	B	B	A	A	B	A	B	B	B	A	A	A	A	A	B	A	B	A	-	B	B	B	A	A	A	B	B	B	B	A	B	A	A	A	B	B	B
2A-170	Kukri_rep_c68139_172	214.851			A	A	B	B	B	-	B	B	B	B	A	A	B	A	B	B	B	A	A	A	A	A	B	A	B	A	-	B	B	B	A	A	A	-	B	B	B	A	B	A	A	A	B	B	B
2A-171	Excalibur_c28710_103	215.113			A	A	B	B	B	A	B	B	B	B	A	A	B	A	B	B	B	A	A	A	A	A	B	A	B	A	-	B	B	B	A	A	A	B	B	B	B	A	B	A	A	A	B	B	B
2A-172	RAC875_c68649_457	215.64			A	A	B	B	B	B	B	B	B	B	A	A	B	A	B	B	B	A	A	A	A	A	B	A	B	A	B	B	B	B	A	A	A	B	B	B	B	A	B	A	A	A	B	B	B
2A-173	Kukri_c365_345	215.906			A	A	B	B	B	B	B	B	B	B	A	A	B	A	B	B	B	A	A	A	A	A	B	A	B	A	-	B	B	B	A	A	A	-	B	B	B	A	B	A	A	A	B	B	B
2A-174	Kukri_c43821_342	216.45			A	A	B	B	B	B	B	B	B	B	A	A	B	A	B	B	B	A	A	A	A	A	B	A	B	A	-	B	B	B	A	A	A	B	B	B	B	A	B	A	A	A	B	B	B
2A-175	RFL_Contig4790_1091	216.722			A	A	B	B	B	A	B	B	B	B	A	A	B	A	B	B	B	A	A	A	A	A	B	A	B	A	B	B	B	B	A	A	A	B	B	B	B	A	B	A	A	A	B	B	B
2B-001	Bd780.8	0			A	A	B	B	B	B	B	B	A	A	A	B	A	B	A	B	A	-	B	-	B	-	B	B	-	A	B	A	A	A	-	B	B	A	B	-	B	A	B	A	-	A	B	A	B
2B-002	Bd13750.2	0.309			A	A	A	B	B	B	B	B	A	A	-	B	A	B	-	B	A	-	B	-	B	-	B	B	A	A	B	-	-	A	-	B	B	A	B	-	B	A	B	A	-	A	B	A	B
2B-003	GENE-4493_358	1.187			A	A	A	B	B	-	B	B	A	A	A	B	A	B	A	B	A	A	B	B	B	A	B	B	A	A	B	A	A	A	B	B	B	A	B	A	B	A	B	A	A	A	B	A	B
2B-004	GENE-1019_96	1.446			A	A	A	B	B	A	B	B	A	A	A	B	A	B	A	B	A	A	B	B	B	A	B	B	A	A	B	A	A	A	B	B	B	A	B	A	B	A	B	A	A	A	B	A	B
2B-005	Excalibur_c17250_751	1.702			A	A	A	B	B	B	B	B	A	A	A	B	A	B	A	B	A	A	B	B	B	A	B	B	A	A	B	A	A	A	B	B	B	A	B	A	B	A	B	A	A	A	B	A	B
2B-006	BS00066389_51	1.96			A	A	A	B	B	B	B	B	A	A	A	B	A	B	A	B	A	A	B	B	B	A	B	B	A	A	B	A	A	A	B	B	B	A	B	A	B	A	B	A	A	A	B	A	B
2B-007	RAC875_c50927_369	2.218			A	A	B	B	B	A	B	B	A	A	A	B	A	B	A	B	A	B	B	B	B	A	B	B	A	A	B	A	A	A	B	B	B	A	B	A	B	A	B	A	A	A	B	A	B
2B-008	Kukri_rep_c92967_369	2.732			A	A	B	B	B	B	B	B	A	A	A	B	A	B	A	B	A	B	B	B	B	A	B	B	A	A	B	A	A	A	B	B	B	A	B	A	B	A	B	A	A	A	B	A	B
2B-009	Excalibur_rep_c101263_892	2.99			A	A	B	B	B	B	B	B	A	A	A	B	A	B	A	B	A	A	B	B	B	A	B	B	A	A	B	A	A	A	B	B	B	A	B	A	B	A	B	A	A	A	B	A	B
2B-010	BS00064570_51	3.505			A	A	A	B	B	B	B	B	A	A	A	B	A	B	A	B	A	A	B	B	B	A	B	B	A	A	B	A	A	A	B	B	B	A	B	A	B	A	B	A	A	A	B	A	B
2B-011	Tdurum_contig12711_252	3.766			A	A	A	B	B	-	B	B	A	A	A	B	A	B	A	B	A	A	B	B	B	A	B	B	A	A	B	A	A	A	B	B	B	A	B	A	B	A	B	A	A	A	B	A	B
2B-012	Tdurum_contig44328_448	4.027			A	A	B	B	B	B	B	B	A	A	A	B	A	B	A	B	A	A	B	B	B	A	B	B	A	A	B	A	A	A	B	B	B	A	B	A	B	A	B	A	A	A	B	A	B
2B-013	BobWhite_c25359_132	4.285			A	A	B	B	B	B	B	B	A	A	A	B	A	B	A	B	A	B	B	B	B	A	B	B	A	A	B	A	A	A	B	B	B	A	B	A	B	A	B	A	A	A	B	A	B
2B-014	BS00077642_51	4.541			A	A	B	B	B	B	B	B	A	A	A	B	A	B	A	B	A	A	B	B	B	A	B	B	A	A	B	A	A	A	B	B	B	A	B	A	B	A	B	A	A	A	B	A	B
2B-015	RAC875_c38003_164	5.584			A	A	B	B	B	B	B	B	A	A	B	B	A	B	A	B	A	B	B	B	B	A	B	B	A	B	B	A	A	A	B	B	B	A	B	A	B	A	B	A	A	A	B	A	B
2B-016	BS00109330_51	9.491			A	A	B	B	B	A	B	B	A	A	B	B	A	B	B	B	B	-	B	B	B	A	B	B	A	B	B	A	A	A	B	B	B	A	B	A	B	A	B	A	A	A	B	A	B
2B-017	BS00064153_51	12.217			A	A	B	B	B	B	B	B	A	A	B	B	A	B	B	B	B	A	B	B	B	A	B	B	A	B	B	B	B	A	B	B	B	A	B	A	A	A	B	A	A	A	B	A	B
2B-018	wsnp_Ra_rep_c117300_96881829	24.532			A	B	B	A	B	A	B	B	B	A	A	B	A	B	B	A	B	A	B	B	B	B	B	B	A	A	B	B	B	A	B	B	B	B	A	A	A	A	B	A	A	A	A	A	B
2B-019	Excalibur_c40567_1893	24.794			A	B	B	A	-	A	B	B	B	A	A	B	A	B	B	A	B	A	B	B	B	B	B	B	A	A	B	B	B	A	B	B	B	B	A	A	A	A	B	A	-	A	A	A	B
2B-020	Kukri_c4949_201	25.318			A	B	B	A	-	A	B	B	B	A	A	B	A	B	B	A	B	A	B	B	B	B	B	B	A	A	B	B	B	A	B	B	B	B	A	A	A	A	B	A	-	A	A	A	B
2B-021	Kukri_c4949_261	25.847			A	B	B	A	-	B	B	B	B	A	A	B	A	B	B	A	B	B	B	B	B	B	B	B	A	A	B	B	B	A	B	B	B	B	A	A	A	A	B	A	-	A	A	A	B
2B-022	IACX8278	28.863			A	B	B	A	A	A	B	B	B	A	A	B	A	B	B	A	B	B	B	B	B	A	B	B	A	A	B	B	B	A	B	B	B	B	A	A	A	A	B	A	A	A	B	A	B
2B-023	Kukri_c53810_315	29.654			A	B	B	A	A	A	B	B	B	A	A	B	A	B	B	A	B	A	B	B	B	A	B	B	A	A	B	B	B	A	B	B	B	B	A	A	A	A	B	A	-	A	B	A	B
2B-024	Excalibur_c11491_1147	29.655			A	B	B	A	A	A	B	B	B	A	A	B	A	B	B	A	B	A	B	B	B	A	B	B	A	A	B	B	B	A	B	B	B	B	A	A	A	A	B	A	-	A	B	A	B
2B-025	Kukri_c53810_137	30.173			A	B	B	A	A	A	B	B	B	A	A	B	A	B	B	A	B	B	B	B	B	A	B	B	A	A	B	B	B	A	B	B	B	B	A	A	A	A	B	A	A	A	B	A	B
2B-026	BS00055665_51	43.609			A	A	A	B	A	A	B	B	B	A	A	A	A	A	B	A	B	A	A	A	A	A	A	A	A	B	A	B	B	B	B	B	A	B	A	A	-	A	B	B	A	A	A	B	B
2B-027	wsnp_Ra_c265_560747	43.868			A	A	A	B	A	B	B	B	B	A	A	A	A	A	B	A	B	A	A	A	A	A	A	A	A	B	A	B	B	B	B	B	A	B	A	A	-	A	B	B	A	A	A	B	B
2B-028	wsnp_Ex_c14711_22788263	44.387			A	A	A	B	A	B	B	B	B	A	A	A	A	A	B	A	B	A	A	A	A	A	A	A	A	B	A	B	B	B	B	B	A	B	A	A	-	A	B	B	A	A	A	B	B
2B-029	wsnp_Ex_rep_c70756_69644826	44.648			A	A	A	B	A	B	B	B	B	A	A	A	A	A	B	A	B	A	A	A	A	A	A	A	A	B	A	B	B	B	B	B	A	B	A	A	-	A	B	B	A	A	A	B	B
2B-030	Kukri_rep_c103893_875	44.908			A	A	A	B	A	B	B	B	B	A	A	A	A	A	B	A	B	A	A	A	A	A	A	A	A	B	A	B	B	B	B	B	A	B	A	A	-	A	B	B	A	A	A	B	B
2B-031	BobWhite_c5072_107	45.168			A	A	A	B	A	B	B	B	B	A	A	A	A	A	B	A	B	A	A	A	A	A	A	A	A	B	A	B	B	B	B	B	A	B	A	A	-	A	B	B	A	A	A	B	B
2B-032	BS00093755_51	45.426			A	A	A	B	A	B	B	B	B	A	A	A	A	A	B	A	B	A	A	A	A	A	A	A	A	B	A	B	B	B	B	B	A	B	A	A	-	A	B	B	A	A	A	B	B
2B-033	Estssr-11	46.618			A	A	A	B	A	B	-	B	B	A	A	A	A	A	B	A	B	-	A	-	A	-	A	A	A	B	A	B	B	B	-	B	A	B	A	-	-	A	B	B	-	A	A	B	B
2B-034	Xgwm71.1	47.228			A	A	A	B	A	B	-	B	B	A	A	A	A	A	B	A	B	-	A	-	A	-	A	A	A	B	A	B	B	B	-	B	A	B	A	-	A	A	B	B	-	A	A	B	B
2B-035	Xgwm257	49.644			A	A	A	B	A	A	A	B	B	A	A	A	-	A	B	A	B	-	A	-	A	-	A	B	A	B	A	B	B	B	-	B	A	B	A	-	A	A	B	B	-	A	A	B	B
2B-036	Excalibur_c21220_88	51.126			A	A	A	B	A	B	B	B	B	A	A	A	A	A	B	A	B	A	A	A	A	A	A	A	A	B	A	B	B	B	B	B	A	B	A	A	-	A	B	B	A	A	A	B	B
2B-037	Excalibur_c20196_264	51.937			A	A	A	B	A	B	B	B	B	A	A	A	A	A	B	A	B	A	A	A	A	A	A	A	A	B	A	B	B	B	B	B	A	B	A	A	-	A	B	B	A	A	A	B	B
2B-038	IAAV1634	52.464			A	A	A	B	A	-	B	B	B	A	A	A	A	A	B	A	B	A	A	A	A	A	A	A	A	B	A	B	B	B	B	B	A	B	A	A	-	A	B	B	A	A	A	B	B
2B-039	RAC875_c12064_296	52.991			A	A	A	B	A	A	B	B	B	A	A	A	A	A	B	A	B	A	A	A	A	A	A	A	A	B	A	B	B	B	B	B	A	B	A	A	-	A	B	B	A	A	A	B	B
2B-040	Xbarc318	54.198			A	A	A	B	A	B	-	B	B	A	A	A	A	A	B	A	B	-	A	-	A	-	A	A	A	B	A	B	B	B	-	B	A	B	A	-	-	A	B	B	-	A	A	B	B
2B-041	Estssr-43.2	55.405			A	A	A	B	A	B	A	B	B	A	B	A	A	A	B	A	B	-	A	-	A	-	A	A	A	B	A	B	B	B	-	B	A	B	A	-	A	A	B	B	-	A	A	B	B
2B-042	BS00064155_51	56.576			A	A	A	B	A	B	B	B	B	A	B	A	A	A	B	A	B	A	A	A	A	A	A	A	A	B	A	B	B	B	B	B	A	B	A	-	-	A	B	B	A	A	A	B	B
2B-043	Kukri_c37311_136	56.834			A	A	A	B	A	B	B	B	B	A	B	A	A	A	B	A	B	A	A	A	A	A	A	A	A	B	A	B	B	B	B	B	A	B	A	A	-	A	B	B	A	A	A	B	B
2B-044	IAAV3165	56.835			A	A	A	B	A	B	B	B	B	A	B	A	A	A	B	A	B	A	A	A	A	A	A	A	A	B	A	B	B	B	B	B	A	B	A	A	-	A	B	B	A	A	A	B	B
2B-045	wsnp_Ex_c4349_7841003	60.742			A	A	A	B	A	B	B	B	B	A	B	A	A	A	B	A	B	A	B	A	A	A	A	A	A	B	A	B	B	B	B	B	A	B	A	A	A	A	B	B	A	A	A	B	B
2B-046	Tdurum_contig54704_176	61			A	A	A	B	A	B	B	B	B	A	B	A	A	A	B	A	B	A	B	A	A	A	A	A	A	B	A	B	B	B	B	B	A	B	A	-	A	A	B	B	A	A	A	B	B
2B-047	BobWhite_c3448_80	61.257			A	A	A	B	A	B	B	B	B	A	B	A	A	A	B	A	B	A	B	A	A	A	A	A	A	B	A	B	B	B	B	B	A	B	A	-	A	A	B	B	A	A	A	B	B
2B-048	Tdurum_contig32692_271	61.514			A	A	A	B	A	A	B	B	B	A	B	A	A	A	B	A	B	A	B	A	A	A	A	A	A	B	A	B	B	B	B	B	A	B	A	A	A	A	B	B	A	A	A	B	B
2B-049	Excalibur_c23201_970	61.77			A	A	A	B	A	A	B	B	B	A	B	A	A	A	B	A	B	A	B	A	A	A	A	A	A	B	A	B	B	B	B	B	A	B	A	A	A	A	B	B	A	A	A	B	B
2B-050	Excalibur_c10376_375	62.824			A	A	A	B	A	B	B	B	B	A	B	A	A	A	B	A	B	B	B	A	A	A	A	A	A	B	A	B	B	B	B	B	A	B	A	A	A	A	B	B	A	A	A	B	B
2B-051	RAC875_c61801_262	62.825			A	A	A	B	A	B	B	B	B	A	B	A	A	A	B	A	B	B	B	A	A	A	A	A	A	B	A	B	B	B	B	B	A	B	A	A	A	A	B	B	A	A	A	B	B
2B-052	BobWhite_c31129_60	64.135			A	A	A	B	A	B	B	B	-	A	B	A	A	A	B	A	B	B	B	A	A	A	A	A	A	B	A	B	B	B	B	B	A	B	A	A	A	A	B	B	A	A	A	B	B
2B-053	Ku_c5725_892	64.651			A	A	A	B	A	B	B	B	-	A	B	A	A	A	B	A	B	B	B	A	A	A	A	A	A	B	A	B	B	B	B	B	A	B	A	A	A	A	B	B	A	A	A	B	B
2B-054	wsnp_Ex_rep_c70571_69488416	65.689			A	A	A	B	A	B	B	B	A	A	B	A	A	A	B	A	B	B	B	A	A	A	A	A	A	B	A	B	B	B	B	B	A	B	A	A	A	A	B	B	A	A	A	B	B
2B-055	RAC875_rep_c109207_706	65.948			A	A	A	B	A	-	B	B	-	A	B	A	A	A	B	A	B	B	B	A	A	A	A	A	A	B	A	B	B	B	B	B	A	B	A	A	A	A	B	B	A	A	A	B	B
2B-056	wsnp_Ex_c10941_17776989	66.469			A	A	A	B	A	B	B	B	-	A	B	A	A	A	B	A	B	B	B	A	B	A	A	A	A	B	A	B	B	B	B	B	B	B	A	A	A	A	B	B	A	A	A	B	B
2B-057	BS00022422_51	70.634			A	B	A	B	A	A	B	B	A	A	B	A	A	A	B	A	B	B	B	A	B	A	A	A	A	B	A	B	B	B	B	B	B	B	B	A	A	A	B	B	A	A	A	B	B
2B-058	Kukri_c4710_991	70.892			B	B	A	B	A	A	B	B	A	A	B	A	A	A	B	A	B	B	B	A	B	A	A	A	A	B	A	B	B	B	B	B	B	B	B	A	A	A	B	B	A	A	A	B	B
2B-059	RAC875_rep_c115152_90	71.147			B	B	A	B	A	B	B	B	A	A	B	A	A	A	B	A	B	B	B	A	B	A	A	A	A	B	A	B	B	B	B	B	B	B	B	A	A	A	B	B	A	A	A	B	B
2B-060	RAC875_c86069_65	71.403			B	B	A	B	A	A	B	B	A	A	B	A	A	A	B	A	B	B	B	A	B	A	A	A	A	B	A	B	B	B	B	B	B	B	B	A	A	A	B	B	A	A	A	B	B
2B-061	wsnp_JG_c609_370792	73.803			B	B	B	B	A	B	B	B	A	A	B	A	A	A	B	A	B	B	B	A	B	A	A	A	A	B	A	B	B	B	B	B	B	B	B	A	B	A	B	B	A	A	A	B	B
2B-062	Kukri_c9102_84	74.059			B	B	B	B	A	A	B	B	A	A	B	A	A	A	B	A	B	B	B	A	B	A	A	A	A	B	A	B	B	B	B	B	B	B	B	A	B	A	B	B	A	A	A	B	B
2B-063	BobWhite_c38833_197	74.837			B	B	B	B	A	A	B	B	A	A	B	A	A	A	B	A	B	B	B	A	B	A	A	A	A	B	B	B	B	B	B	B	B	B	B	A	B	A	B	B	A	A	A	B	B
2B-064	Kukri_c32247_293	75.094			B	B	B	B	A	A	B	B	A	A	B	A	A	A	B	A	B	B	B	A	B	A	A	A	A	B	B	B	B	B	B	B	B	B	B	A	B	A	B	B	A	A	A	B	B
2B-065	Tdurum_contig79134_450	75.352			B	B	B	B	A	A	B	B	A	A	B	A	A	A	B	A	B	B	B	A	B	A	-	A	A	B	B	B	B	B	B	B	B	B	B	A	B	A	B	B	A	A	A	B	B
2B-066	RAC875_c52566_644	75.611			B	B	B	B	A	B	B	B	A	A	B	A	A	A	B	A	B	B	B	A	B	A	-	A	A	B	B	B	B	B	B	B	B	B	B	A	B	A	B	B	A	A	A	B	B
2B-067	BS00088575_51	75.87			B	B	B	B	A	B	B	B	A	A	B	A	A	A	B	A	B	B	B	A	B	A	-	A	A	B	B	B	B	B	B	B	B	B	B	A	B	A	B	B	A	A	A	B	B
2B-068	Blg1879-7	77.048			B	B	B	B	A	B	B	B	A	A	B	A	A	A	B	A	B	-	B	-	B	-	B	B	A	B	A	B	B	B	-	B	B	B	B	-	B	A	B	B	-	A	A	B	B
2B-069	RAC875_c79857_301	78.219			B	B	B	B	A	B	B	B	A	A	B	A	A	A	B	A	B	B	B	A	B	A	-	B	A	B	B	B	B	B	B	B	B	B	B	A	B	A	B	B	A	A	A	B	B
2B-070	BobWhite_c45336_130	78.738			B	B	B	B	A	A	B	B	A	A	B	A	A	A	B	A	B	B	B	A	B	A	A	B	A	B	B	B	B	B	B	B	B	B	B	A	B	A	B	B	A	A	A	B	B
2B-071	RAC875_c14362_529	79.254			B	B	B	B	A	B	B	B	A	A	B	A	A	A	B	A	B	B	B	A	B	A	A	B	A	B	B	B	B	B	B	B	B	B	B	A	B	A	B	B	A	A	A	B	B
2B-072	Excalibur_c26042_260	79.513			B	B	B	B	A	B	B	B	A	A	B	A	A	A	B	A	B	B	B	A	B	A	A	B	A	B	B	B	B	B	B	B	B	B	B	A	B	A	B	B	A	A	A	B	B
2B-073	Kukri_c29600_68	83.08			B	B	B	B	A	B	B	B	A	A	B	A	A	A	A	A	B	B	B	A	B	A	A	B	A	B	B	B	B	B	B	B	B	B	B	A	B	A	B	A	A	A	A	B	B
2B-074	IACX3325	83.335			B	B	B	B	A	A	B	B	A	A	B	A	A	A	A	A	B	B	B	A	B	A	A	B	A	B	B	B	B	B	B	B	B	B	B	A	B	A	B	A	A	A	A	B	B
2B-075	wsnp_Ku_c2725_5163093	83.591			B	B	B	B	A	A	B	B	A	A	B	A	A	A	A	A	B	B	B	A	B	A	A	B	A	B	A	B	B	B	B	B	B	B	B	A	B	A	B	A	A	A	A	B	B
2B-076	RAC875_rep_c74590_606	84.368			B	B	B	B	A	A	B	B	A	A	B	A	A	A	A	A	B	B	B	A	B	A	A	B	A	B	B	B	B	B	B	B	B	B	B	A	B	A	B	A	A	A	A	B	B
2B-077	wsnp_Ex_c38739_46196393	84.884			B	B	B	B	A	B	B	B	A	A	B	A	A	A	A	A	B	B	B	A	B	A	A	B	A	B	A	B	B	B	B	B	B	B	B	A	B	A	B	A	A	A	A	B	B
2B-078	RAC875_c17331_129	85.397			B	B	B	B	A	B	B	B	A	A	B	A	A	A	A	B	B	B	B	A	B	A	A	B	A	B	A	B	B	B	B	B	B	B	B	A	B	A	B	A	A	A	A	B	B
2B-079	wsnp_BG263521B_Ta_2_1	85.654			B	B	B	B	A	A	B	B	A	A	B	A	A	A	A	B	B	B	B	A	B	A	A	B	A	B	A	B	B	B	B	B	B	B	B	A	B	A	B	A	A	A	A	B	B
2B-080	Ex_c4328_1408	85.909			B	B	B	B	A	A	B	B	A	A	B	A	A	A	A	B	B	B	B	A	B	A	A	B	A	B	A	B	B	B	B	B	B	B	B	A	B	A	B	A	A	A	A	B	B
2B-081	GENE-0968_155	86.164			B	B	B	B	A	A	B	B	A	A	B	A	A	A	A	B	B	B	B	A	B	A	A	B	A	B	A	B	B	B	B	B	B	B	B	A	B	A	B	A	A	A	A	B	B
2B-082	Tdurum_contig91519_224	86.421			B	B	B	A	A	A	B	B	A	A	B	A	A	A	A	B	B	B	B	A	B	A	A	B	A	B	A	B	B	B	B	B	B	B	B	A	B	A	B	A	A	A	A	B	B
2B-083	BS00111324_51	86.937			B	B	B	B	A	B	B	B	A	A	B	A	A	A	A	B	B	B	B	A	B	A	A	B	A	B	A	B	B	B	B	B	B	B	B	A	B	A	B	A	A	A	A	B	B
2B-084	Xbarc91	88.473			-	B	B	B	-	-	B	B	A	A	B	A	A	A	A	B	B	-	B	-	B	-	A	B	A	B	A	B	B	B	-	B	-	B	B	-	B	A	B	A	-	A	A	B	B
2B-085	BS00065348_51	90.009			B	B	B	B	A	B	B	B	A	A	B	A	A	A	A	B	B	B	B	A	B	A	A	B	A	B	A	B	B	B	B	B	B	B	B	A	B	A	B	A	A	A	A	B	B
2B-086	Tdurum_contig41914_353	90.267			B	B	B	A	A	B	B	B	A	A	B	A	A	A	A	B	B	B	B	A	B	A	A	B	A	B	A	B	B	B	B	B	B	B	B	A	B	A	B	A	A	A	A	B	B
2B-087	Kukri_c10017_833	91.315			B	B	B	A	A	B	B	B	A	A	B	A	A	A	A	B	B	B	B	A	B	A	A	B	A	B	A	B	B	B	B	B	B	B	B	A	B	B	B	A	A	A	A	B	B
2B-088	BobWhite_c23221_85	94.902			B	B	B	A	A	A	B	B	A	A	B	A	A	A	A	B	B	B	A	A	B	A	A	B	A	B	A	B	B	B	B	B	B	B	B	A	B	B	B	A	A	A	A	A	B
2B-089	BobWhite_c9351_274	95.684			B	B	B	A	A	A	B	B	A	A	B	A	A	A	A	B	B	B	A	A	B	A	A	B	A	B	A	B	B	B	B	B	B	B	B	A	B	B	B	A	A	A	A	A	B
2B-090	RFL_Contig2925_631	96.197			B	B	B	A	A	A	B	B	A	A	B	A	A	A	A	B	B	B	A	A	B	A	A	B	A	B	A	B	B	B	B	B	B	B	B	A	B	B	B	A	A	A	A	A	B
2B-091	wsnp_Ku_c3780_6950286	96.455			B	B	B	A	A	A	B	B	A	A	B	A	A	A	A	B	B	B	A	A	B	A	A	B	A	B	A	B	B	B	B	B	B	B	B	A	B	B	B	A	A	A	A	A	B
2B-092	BS00009962_51	97.503			B	B	B	A	A	B	B	B	A	A	B	A	A	A	A	B	B	B	B	A	B	A	A	B	A	B	A	B	B	B	B	B	B	B	B	A	B	A	B	A	A	A	A	A	B
2B-093	RFL_Contig4718_1269	98.552			B	B	B	A	A	B	B	B	A	A	B	A	A	A	A	B	B	A	B	A	B	A	A	B	A	B	A	B	B	B	B	B	B	B	B	A	B	A	B	A	A	A	A	A	B
2B-094	TA006140-0798	98.809			B	B	B	A	A	B	B	B	A	A	B	A	A	A	A	B	B	A	B	A	B	A	A	B	A	B	A	B	B	B	B	B	B	B	B	A	B	A	B	A	A	A	A	A	B
2B-095	CAP8_c3408_117	99.065			B	B	B	A	A	A	B	B	A	A	B	A	A	A	A	B	B	A	B	A	B	A	A	B	A	B	A	B	B	B	B	B	B	B	B	A	B	A	B	A	A	A	A	A	B
2B-096	Tdurum_contig13653_255	100.103			B	B	B	A	A	B	B	B	A	A	B	A	A	A	A	B	B	A	B	A	B	A	A	B	A	B	A	B	B	B	B	B	B	B	B	A	B	A	B	A	A	A	A	A	B
2B-097	Tdurum_contig11421_355	100.88			B	B	B	A	A	A	B	B	A	A	B	A	A	A	A	B	B	A	B	A	B	A	A	B	A	B	A	B	B	B	B	B	B	B	B	A	B	A	B	A	A	A	A	A	B
2B-098	wsnp_JD_c744_1111659	101.923			B	B	B	A	A	A	B	B	A	A	B	A	A	A	A	B	B	A	B	A	B	B	B	B	A	B	A	B	B	B	B	B	B	B	B	A	B	A	B	A	A	A	A	A	B
2B-099	Kukri_c32700_104	102.178			B	B	B	A	A	A	B	B	A	A	B	A	A	A	A	B	B	A	B	A	B	B	B	B	A	B	A	B	B	B	B	B	B	B	B	A	B	A	B	A	A	A	A	A	B
2B-100	Tdurum_contig30930_184	102.434			B	B	B	A	A	B	B	B	A	A	B	A	A	A	A	B	B	A	B	A	B	B	B	B	A	B	A	B	B	B	B	B	B	B	B	A	B	A	B	A	A	A	A	A	B
2B-101	CAP12_c733_120	102.689			B	B	B	A	A	B	B	B	A	A	B	A	A	A	A	B	B	A	B	A	B	B	B	B	A	B	A	B	B	B	B	B	B	B	B	A	B	A	B	A	A	A	A	A	B
2B-102	Excalibur_c73633_120	105.089	p<0.05	*	B	B	B	A	A	B	B	A	A	A	B	A	A	A	A	B	B	A	B	A	B	A	B	B	A	B	A	B	B	B	B	B	B	B	B	A	B	A	B	A	A	A	A	A	B
2B-103	IAAV5675	107.771			B	B	B	A	A	A	B	B	A	A	B	A	A	A	A	B	B	A	B	A	B	B	B	B	A	B	A	B	B	B	B	B	B	B	B	A	B	A	B	A	A	A	A	A	B
2B-104	Excalibur_c11587_340	108.029			B	B	B	A	A	A	B	B	A	A	B	A	A	A	A	B	B	A	B	A	B	B	B	B	A	B	A	B	B	B	B	B	B	B	B	A	B	A	B	A	A	A	A	A	B
2B-105	GENE-1352_214	108.286			B	B	B	A	A	A	B	B	A	A	B	A	A	A	A	B	B	A	B	A	B	B	B	B	A	B	A	B	B	B	B	B	B	B	B	A	B	A	B	A	A	A	A	A	B
2B-106	GENE-1275_1179	108.544			B	B	B	A	A	B	B	B	A	A	B	A	A	A	A	B	B	A	B	A	B	B	B	B	A	B	A	B	B	B	B	B	B	B	B	A	B	A	B	A	A	A	A	A	B
2B-107	Excalibur_rep_c67411_210	108.545			B	B	B	A	A	B	B	B	A	A	B	A	A	A	A	B	B	A	B	A	B	B	B	B	A	B	A	B	B	B	B	B	B	B	B	A	B	A	B	A	A	A	A	A	B
2B-108	wsnp_Ex_rep_c67561_66189356	108.8			B	B	B	A	A	B	B	B	A	A	B	A	A	A	A	B	B	A	B	A	B	B	B	B	A	B	A	B	B	B	B	B	B	B	B	A	B	A	B	A	A	A	A	A	B
2B-109	Ra_c68109_376	109.056			B	B	B	A	A	B	B	B	A	A	B	A	A	A	A	B	B	A	B	A	B	B	B	B	A	B	A	B	B	B	B	B	B	B	B	A	B	A	B	A	A	A	A	A	B
2B-110	BS00047890_51	110.094			B	B	B	A	A	B	B	B	A	A	B	A	A	A	A	B	B	A	B	A	B	B	B	B	A	B	A	B	B	B	B	B	B	B	B	A	B	A	B	A	A	B	A	A	B
2B-111	RAC875_c15579_1044	110.612			B	B	B	A	A	B	B	B	A	A	B	A	A	A	A	B	B	A	B	A	B	B	B	B	A	B	A	B	B	B	B	B	B	B	B	A	B	A	B	A	A	B	A	A	B
2B-112	Xgwm501	111.491			B	B	B	A	A	-	B	B	A	A	-	A	A	A	A	B	B	-	B	-	B	-	B	B	A	B	A	B	B	B	-	B	B	B	B	-	B	A	B	A	-	B	A	A	B
2B-113	Excalibur_c76598_570	112.981			B	B	B	A	A	A	B	B	A	A	B	A	A	A	A	B	B	A	B	A	B	B	B	B	A	B	A	B	B	B	B	B	B	B	B	A	B	A	B	A	A	B	A	A	B
2B-114	Kukri_c25716_284	114.623			B	B	B	A	A	-	B	A	A	A	B	A	A	A	A	B	B	A	B	A	B	B	B	B	A	B	A	B	B	B	B	B	B	B	B	A	B	A	B	A	A	B	A	A	B
2B-115	RAC875_c3397_274	116.205			B	B	B	A	A	B	B	A	A	A	B	A	A	B	A	B	B	A	B	A	B	B	B	B	A	B	A	B	B	B	B	B	B	B	B	A	B	A	B	A	A	B	A	A	B
2B-116	Excalibur_rep_c111801_55	116.721			B	B	B	A	A	B	B	A	A	A	B	A	A	B	A	B	B	A	B	A	B	B	B	B	A	B	A	B	B	B	B	B	B	B	B	A	B	A	B	A	A	B	A	A	B
2B-117	BS00009998_51	116.987			B	B	B	A	A	-	B	A	A	A	B	A	A	B	A	B	B	A	B	A	B	B	B	B	A	B	A	B	B	B	B	B	B	B	B	A	B	A	B	A	A	B	A	A	B
2B-118	wsnp_Ex_c5856_10276064	117.244			B	B	B	A	A	A	B	A	A	A	B	A	A	B	A	B	B	A	B	A	B	B	B	B	A	B	A	B	B	B	B	B	B	B	B	A	B	A	B	A	A	B	A	A	B
2B-119	Tdurum_contig10219_706	118.034			B	B	B	A	A	A	B	A	A	A	B	A	A	B	A	B	B	A	B	A	B	B	B	B	A	B	A	B	B	B	B	B	B	B	B	A	B	A	B	A	A	B	A	A	B
2B-120	Tdurum_contig96648_192	118.035			B	B	B	A	A	B	B	A	A	A	B	A	A	B	A	B	B	A	B	A	B	B	B	B	A	B	A	B	B	B	B	B	B	B	B	A	B	A	B	A	A	B	A	A	B
2B-121	RFL_Contig3044_346	118.293			B	B	B	A	A	B	B	A	A	A	B	A	A	B	A	B	B	A	B	A	B	B	B	B	A	B	A	B	B	B	B	B	B	B	B	A	B	B	B	A	A	B	A	A	B
2B-122	IACX2158	118.811			B	B	B	A	A	B	B	A	A	A	B	A	A	B	A	B	B	A	B	A	B	B	B	B	A	B	A	B	B	B	B	B	B	B	B	A	B	B	B	A	A	B	A	A	B
2B-123	BS00092869_51	119.071			B	B	B	A	A	B	B	A	A	A	B	A	A	B	A	B	B	A	B	A	B	B	B	B	A	B	A	B	B	B	B	B	B	B	B	A	B	B	B	A	A	B	A	A	B
2B-124	wsnp_Ex_c5123_9087869	119.586			B	B	B	A	A	B	B	A	A	A	B	A	A	B	A	B	B	A	B	A	B	B	B	B	A	B	A	B	B	B	B	B	B	B	B	A	B	B	B	A	A	B	A	A	B
2B-125	Excalibur_c36280_764	120.105			B	B	B	A	A	B	B	A	A	A	B	A	A	B	A	B	B	A	B	A	B	B	B	B	A	B	A	B	B	B	B	B	B	B	B	A	B	B	B	A	A	B	A	A	B
2B-126	RFL_Contig2519_341	120.363			B	B	B	A	A	B	B	A	A	A	B	A	A	B	A	B	B	A	B	A	B	B	B	B	A	B	A	B	B	B	B	B	B	B	B	A	B	B	B	A	A	B	A	A	B
2B-127	wsnp_Ex_c22271_31463467	120.621			B	B	B	A	A	B	B	A	A	A	B	A	A	B	A	B	B	A	B	A	B	A	B	B	A	B	A	B	B	B	B	B	B	B	B	A	B	B	B	A	A	B	A	A	B
2B-128	BS00065136_51	120.88			B	B	B	A	A	B	B	A	A	A	B	A	A	B	A	B	B	A	B	A	B	A	B	B	A	B	A	B	B	B	B	B	B	B	B	A	B	B	B	A	A	B	A	B	B
2B-129	wsnp_Ra_c54256_57628288	121.145			B	B	B	A	A	-	B	A	A	A	B	A	A	B	A	B	B	A	B	A	B	A	B	B	A	B	A	B	B	B	B	B	B	B	B	A	B	B	B	A	A	B	A	B	B
2B-130	Jagger_c6618_144	121.417			B	B	B	A	A	-	B	A	A	A	B	A	A	B	A	B	B	A	B	A	B	A	B	B	A	B	A	B	B	B	B	B	B	B	B	A	B	B	B	A	A	B	A	B	B
2B-131	wsnp_Ex_c1016_1943827	121.678			B	B	B	A	A	B	B	A	A	A	B	A	A	B	A	B	B	A	B	A	B	A	B	B	A	B	A	B	B	B	B	B	B	B	B	A	B	B	B	A	A	B	A	B	B
2B-132	Xbarc138.2	124.97			B	A	B	A	A	B	B	-	A	A	B	A	A	B	A	B	B	-	B	-	B	-	-	B	A	B	A	B	B	B	-	B	B	B	B	-	B	B	B	A	-	B	A	B	B
2B-133	CAP8_c2432_370	128.261			B	B	B	A	A	B	B	A	A	A	B	A	A	B	A	B	B	A	B	A	B	A	B	B	A	B	A	B	B	B	B	B	B	B	B	A	B	B	B	A	A	B	A	B	B
2B-134	Excalibur_c80601_83	128.516			B	B	B	A	A	B	B	A	A	A	B	A	A	B	A	B	B	A	B	A	B	A	B	B	A	B	A	B	B	B	B	B	B	B	B	A	B	B	B	A	A	B	A	B	B
2B-135	BS00064740_51	128.779			B	B	B	A	A	-	B	A	A	A	B	A	A	B	A	B	B	A	B	A	B	A	B	B	A	B	A	B	B	B	B	B	B	B	B	A	B	B	B	A	A	B	A	B	B
2B-136	wsnp_Ra_c3955_7262354	129.035			B	B	B	A	A	B	B	A	A	A	B	A	A	B	A	B	B	A	B	A	B	A	B	B	A	B	A	B	B	B	B	B	B	B	B	A	B	B	B	A	A	B	A	B	B
2B-137	Ex_c13213_2517	129.294			B	B	B	A	A	B	B	A	A	A	B	A	A	B	A	B	B	A	B	A	B	A	B	B	A	B	A	B	B	B	B	B	B	B	B	A	B	B	B	A	A	B	A	B	B
2B-138	wsnp_CAP7_c1592_791887	129.55			B	B	B	A	A	B	B	A	A	A	A	A	A	B	A	B	B	A	B	A	B	A	B	B	A	B	A	B	B	B	B	B	B	B	B	A	B	B	B	A	A	B	A	B	B
2B-139	Kukri_c4168_1233	129.805			B	B	B	A	A	B	B	A	A	A	A	A	A	B	A	B	B	A	B	A	B	A	B	B	A	B	A	B	B	B	B	B	B	B	B	A	B	B	B	A	A	B	A	B	B
2B-140	D_GA8KES402H6FGY_202	130.06			B	B	B	A	A	B	B	A	A	A	A	A	A	B	A	B	B	A	B	A	B	A	B	B	A	B	A	B	B	B	B	B	B	B	B	A	B	B	B	A	A	B	A	B	B
2B-141	Tdurum_contig56876_365	130.316			B	B	B	A	A	B	B	A	A	A	A	A	A	B	A	B	B	A	B	A	B	A	B	B	A	B	A	B	B	B	B	B	B	B	B	A	B	B	B	A	A	B	A	B	B
2B-142	IAAV3648	131.353			B	B	B	A	A	B	A	A	A	A	A	A	A	B	A	B	B	A	B	A	B	A	B	B	A	B	A	B	B	B	B	B	B	B	B	A	B	B	B	A	A	B	A	B	B
2B-143	Tdurum_contig77036_338	131.608			B	B	B	A	A	B	B	A	A	A	A	A	A	B	A	B	B	A	B	A	B	A	B	B	A	B	A	B	B	B	B	B	B	B	B	A	B	B	B	A	A	B	A	B	B
2B-144	Tdurum_contig67254_504	131.868			B	B	B	A	A	B	B	A	A	A	A	A	A	B	A	B	B	-	B	A	B	A	B	B	A	B	A	B	B	B	B	B	B	B	B	A	B	B	B	A	A	B	A	B	B
2B-145	RAC875_c50422_299	132.921			B	B	B	A	A	A	B	A	A	A	A	A	A	B	A	B	B	A	B	A	B	A	B	B	A	B	A	B	B	B	B	B	B	B	B	A	B	B	B	A	A	B	A	B	B
2B-146	BS00064607_51	133.177			B	B	B	A	A	A	B	A	A	A	A	A	A	B	A	B	B	A	B	A	B	A	B	B	A	B	A	B	B	B	B	B	B	B	B	A	B	B	B	A	A	B	A	B	B
2B-147	Tdurum_contig45468_674	133.951			B	B	B	A	A	B	B	A	A	A	A	A	A	B	A	B	B	A	B	A	B	A	B	B	A	B	A	B	B	B	B	B	B	B	B	A	B	B	B	A	A	B	A	B	B
2B-148	wsnp_CAP7_c317_172502	134.206			B	B	B	A	A	B	B	A	A	A	A	A	A	B	A	B	B	A	B	A	B	A	B	B	A	B	A	B	B	B	B	B	B	B	B	A	B	B	B	A	A	B	A	B	B
2B-149	Excalibur_c55089_278	134.462			B	B	B	A	A	A	B	A	A	A	A	A	A	B	A	B	B	A	B	A	B	A	B	B	A	B	A	B	B	B	B	B	B	B	B	A	B	B	B	A	A	B	A	B	B
2B-150	RAC875_c27635_748	134.718			B	B	B	A	A	B	B	A	A	A	A	A	A	B	A	B	B	A	B	A	B	A	B	B	A	B	A	B	B	B	B	B	B	B	B	A	B	B	B	A	A	B	A	B	B
2B-151	Kukri_c57014_168	134.973			B	B	B	A	A	B	B	A	A	A	A	A	A	B	A	B	B	A	B	A	B	A	B	B	A	B	A	B	B	B	B	B	B	B	B	A	B	B	B	A	A	B	A	B	B
2B-152	Excalibur_c57713_105	135.489			B	B	B	A	A	B	A	A	A	A	A	A	A	B	A	B	B	A	B	A	B	A	B	B	A	B	A	B	B	B	B	B	B	B	B	A	B	B	B	A	A	B	A	B	B
2B-153	Tdurum_contig28980_211	136.002			B	B	B	A	A	B	A	A	A	A	A	A	A	B	A	B	B	A	B	A	B	A	B	B	A	B	A	B	B	B	B	B	B	B	B	A	B	B	B	A	A	B	A	B	B
2B-154	wsnp_Ex_rep_c67838_66536117	136.515			B	B	B	A	A	A	A	A	A	A	A	A	A	B	A	B	B	A	B	A	B	A	B	B	A	B	A	B	B	B	B	B	B	B	B	A	B	B	B	A	A	B	A	B	B
2B-155	BobWhite_c10539_201	136.771			B	B	B	A	A	B	A	A	A	A	A	A	A	B	A	B	B	A	B	A	B	A	B	B	A	B	A	B	B	B	B	B	B	B	B	A	B	B	B	A	A	B	A	B	B
2B-156	RAC875_rep_c83093_126	137.298			B	B	B	A	A	B	A	A	A	A	A	A	A	B	A	B	B	A	B	A	B	A	B	B	A	B	A	B	B	B	B	B	B	B	B	A	B	B	A	A	A	B	A	B	B
2B-157	Excalibur_c17745_493	137.814			B	B	B	A	A	A	A	A	A	A	A	A	A	B	A	B	B	A	B	A	B	A	B	B	A	B	A	B	B	B	B	B	B	B	B	A	B	B	A	A	A	B	A	B	B
2B-158	wsnp_Ex_c4024_7278036	138.33			B	B	B	A	A	A	A	A	A	A	A	A	A	B	A	B	B	A	B	A	B	A	B	B	A	B	A	B	B	B	B	B	B	B	B	A	B	B	A	A	A	B	A	B	B
2B-159	Kukri_c6944_714	138.586			B	B	B	A	A	A	A	A	A	A	A	A	A	B	A	B	B	A	B	A	B	A	B	B	A	B	A	B	B	B	B	B	B	B	B	A	B	B	A	A	A	B	A	B	B
2B-160	Tdurum_contig28795_219	138.849			B	B	B	A	A	A	A	A	A	A	A	A	A	B	A	B	B	A	B	A	B	A	B	B	A	B	A	B	B	B	B	B	B	B	B	A	B	B	A	A	A	B	A	B	B
2B-161	BS00022374_51	139.628			B	B	B	A	A	A	A	A	A	A	A	A	A	B	A	B	B	B	B	A	B	A	B	B	A	B	A	B	B	B	B	B	B	B	B	A	B	B	A	A	A	B	A	B	B
2B-162	BobWhite_c7050_564	140.143			B	A	B	A	A	A	A	A	A	A	A	A	A	B	A	B	B	B	B	A	B	A	B	B	A	B	A	B	B	B	B	B	B	B	B	A	B	B	A	A	A	B	A	B	B
2B-163	Ra_c3750_1082	140.4			B	A	B	A	A	B	A	A	A	A	A	A	A	B	A	B	B	B	B	A	B	A	B	B	A	B	A	B	B	B	B	B	B	B	B	A	B	B	A	A	A	B	A	B	B
2B-164	BS00076003_51	140.655			B	A	B	A	A	B	A	A	A	A	A	A	A	B	A	B	B	B	B	A	B	A	B	B	A	B	A	B	B	B	B	B	B	B	B	A	B	B	A	A	A	B	A	B	B
2B-165	Tdurum_contig10108_246	141.429			B	A	B	A	A	B	A	A	A	A	A	A	A	B	A	B	B	B	B	A	B	A	B	B	A	B	A	B	B	B	B	B	B	B	B	A	B	B	A	A	A	B	A	B	B
2B-166	BS00110611_51	141.942			B	A	B	A	A	B	A	A	A	A	A	A	A	B	A	B	B	B	B	A	B	A	B	B	A	B	A	B	B	B	B	B	B	B	B	A	B	B	A	A	A	B	A	B	B
2B-167	BS00081189_51	142.199			B	A	B	A	A	A	A	A	A	A	A	A	A	B	A	B	B	B	B	A	B	A	B	B	A	B	A	B	B	B	B	B	B	B	B	A	B	B	A	A	A	B	A	B	B
2B-168	Kukri_c209_999	142.454			B	A	B	A	A	A	A	A	A	A	A	A	A	B	A	B	B	B	B	A	B	A	B	B	A	B	A	B	B	B	B	B	B	B	B	A	B	B	A	A	A	B	A	B	B
2B-169	BS00023902_51	142.709			B	A	B	A	A	A	A	A	A	A	A	A	A	B	A	B	B	B	B	A	B	A	B	B	A	B	A	B	B	B	B	B	B	B	B	A	B	B	A	A	A	B	A	B	B
2B-170	RAC875_c66695_560	142.97			B	A	B	A	A	A	A	A	A	A	A	A	A	B	A	B	B	B	B	A	B	A	B	B	A	B	A	B	B	B	B	B	B	B	B	A	B	B	A	A	A	B	A	B	B
2B-171	BS00064545_51	143.743			B	A	B	A	A	B	A	A	A	A	A	A	A	B	A	B	B	B	B	A	B	A	B	B	A	B	A	B	B	B	B	B	B	B	B	A	B	B	A	A	A	B	A	B	B
2B-172	RAC875_c97462_415	145.865			B	A	B	A	A	A	A	A	A	A	A	A	A	B	A	B	B	B	B	A	B	A	B	B	A	B	A	B	B	B	B	B	B	B	B	A	B	B	A	A	A	B	A	B	A
2B-173	Tdurum_contig67827_98	149.211			B	A	B	B	A	B	A	-	A	A	A	A	A	B	A	B	B	B	B	A	B	A	B	B	A	B	A	B	B	B	B	B	B	B	B	A	A	B	A	A	A	B	A	B	A
2B-174	BobWhite_rep_c50285_700	150.271			B	A	B	B	A	A	A	-	A	A	A	A	A	B	A	B	B	B	B	A	B	A	B	B	A	B	A	B	B	B	B	B	B	B	B	A	A	B	A	A	A	B	A	B	A
2B-175	Excalibur_rep_c102228_810	152.982			B	A	B	B	A	A	A	-	A	A	A	A	B	B	A	A	B	B	B	A	B	A	B	B	A	B	A	B	B	B	B	B	B	B	B	A	A	B	A	A	A	B	A	B	A
2B-176	RAC875_rep_c105150_1024	153.239			B	A	B	B	A	B	A	-	A	A	A	A	B	B	A	A	B	B	B	A	B	A	B	B	A	B	A	B	B	B	B	B	B	B	B	A	A	B	A	A	A	B	A	B	A
2B-177	RAC875_c30797_179	154.557			B	A	B	B	A	-	A	-	A	A	A	A	B	B	A	A	B	B	B	A	B	A	B	B	A	B	A	B	B	B	B	B	B	B	B	A	A	B	A	A	A	B	A	B	A
2B-178	Tdurum_contig94203_610	154.818			B	A	B	B	A	B	A	-	A	A	A	A	B	B	A	A	B	B	B	A	B	A	B	B	A	B	A	B	B	B	B	B	B	B	B	A	A	B	A	A	A	B	A	B	A
2B-179	Kukri_c34553_188	155.339			B	A	B	B	A	B	A	-	A	A	A	A	B	B	A	A	B	B	B	A	B	A	B	B	A	B	A	B	B	B	B	B	B	B	B	A	A	B	A	A	A	B	A	B	A
2B-180	Kukri_c27631_1329	155.597			B	A	B	B	A	B	A	B	A	A	A	A	B	B	A	A	B	B	B	A	B	A	B	B	A	B	A	B	B	B	B	B	B	B	B	A	A	B	A	A	A	B	A	B	A
2B-181	TA001447-0564-w	155.856			B	A	B	B	A	A	A	B	A	A	A	A	B	B	A	A	B	B	B	A	B	A	B	B	A	B	A	B	B	B	B	B	B	B	B	A	A	B	A	A	A	B	A	B	A
2B-182	Kukri_c34553_89	156.116			B	A	B	B	A	A	A	-	A	A	A	A	B	B	A	A	B	B	B	A	B	A	B	B	A	B	A	B	B	B	B	B	B	B	B	A	A	B	A	A	A	B	A	B	A
2B-183	RAC875_rep_c110690_104	158.529			B	A	B	B	A	A	A	B	A	A	A	A	B	B	A	A	B	B	A	A	B	A	B	A	A	B	A	B	B	B	B	B	B	B	B	A	A	B	A	A	A	B	A	B	A
2B-184	RAC875_c68176_118	159.571			B	A	B	B	A	B	B	B	A	A	A	A	B	B	A	A	B	B	A	A	B	A	B	A	A	B	A	B	B	B	B	B	B	B	B	A	A	B	A	A	A	B	A	B	A
2B-185	Estssr-43.3	164.604			B	A	B	A	A	B	B	B	A	A	A	A	B	B	A	A	B	-	A	-	B	-	B	A	A	A	A	A	A	B	-	B	B	B	B	-	A	B	A	A	-	B	A	B	A
2B-186	Estssr-43.1	165.467			B	A	B	A	A	A	B	B	A	A	A	A	B	B	A	A	B	-	A	-	B	-	B	A	A	A	A	B	A	B	-	B	B	B	B	-	A	B	A	A	-	B	A	B	A
2B-187	BS00066949_51	172.969			B	A	B	A	A	A	B	B	A	B	A	A	B	B	A	A	B	A	A	A	B	A	B	A	A	A	A	B	B	B	B	B	B	A	B	A	A	B	A	A	A	B	B	B	A
2B-188	RAC875_c16727_1826	174.308	p<0.05	*	B	A	B	A	A	A	B	B	A	B	A	A	B	B	A	A	B	A	A	A	B	A	B	A	A	A	A	B	B	B	B	B	B	A	B	A	A	B	A	A	A	B	B	B	A
2B-189	CAP7_c16_567	179.683			B	A	B	B	A	B	B	A	A	B	B	A	B	B	A	A	A	A	A	A	B	A	B	A	A	B	A	B	B	B	B	B	B	A	B	A	A	B	A	A	A	B	B	B	A
2B-190	CAP7_c16_300	180.504	p<0.05	*	B	A	B	B	A	B	B	A	A	B	B	A	B	B	A	A	A	A	A	A	B	A	B	A	A	B	A	B	B	B	B	B	B	A	B	A	A	B	A	A	A	B	B	B	A
2B-191	BS00072349_51	180.76			B	A	B	B	A	B	B	A	A	B	B	A	B	B	A	A	A	A	A	A	B	A	B	A	A	B	A	B	B	B	B	B	B	A	B	A	A	B	A	A	A	B	B	B	A
2B-192	CAP7_c16_483	181.017			B	A	B	B	A	B	B	A	A	B	B	A	B	B	A	A	A	A	A	A	B	A	B	A	A	B	A	B	B	B	B	B	B	A	B	A	A	B	A	A	A	B	B	B	A
2B-193	RAC875_c25513_403	183.496			B	B	B	A	A	B	B	A	A	B	B	A	B	B	A	A	A	A	A	A	B	A	B	A	A	B	A	B	B	B	B	B	B	A	B	A	A	B	A	A	A	B	B	B	A
2B-194	Ku_c35807_609	183.756			B	B	B	A	A	A	B	A	A	B	B	A	B	B	A	A	A	A	A	A	B	A	B	A	A	B	A	B	B	B	B	B	B	A	B	A	A	B	A	A	A	B	B	B	A
2B-195	RAC875_c16287_726	184.55			B	B	B	A	A	A	B	A	A	B	B	A	B	B	A	A	A	A	A	A	B	A	B	A	A	B	A	B	B	B	B	B	B	A	B	A	A	B	A	A	A	B	B	B	A
2B-196	RAC875_c228_481	184.82			B	B	B	A	A	B	B	A	A	B	B	A	B	B	A	A	A	A	A	A	B	A	B	A	A	B	A	B	B	B	B	B	B	B	B	A	A	B	A	A	A	B	B	B	A
2B-197	BobWhite_c1477_315	185.088			B	B	B	A	A	-	B	A	A	B	B	A	B	B	A	A	A	A	A	A	B	A	B	A	A	B	A	B	B	B	B	B	B	A	B	A	A	B	A	A	A	B	B	B	A
2B-198	IAAV1798	185.349			B	B	B	A	A	A	B	A	A	B	B	A	B	B	A	A	A	A	A	A	B	A	B	A	A	B	A	B	B	B	B	B	B	A	B	A	A	B	A	A	A	B	B	B	A
2B-199	Excalibur_c21117_99	185.606			B	B	B	A	A	B	B	A	A	B	B	A	B	B	A	A	A	A	A	A	B	A	B	A	A	B	A	B	B	B	B	B	B	A	B	A	A	B	A	A	A	B	B	B	A
2B-200	BS00072840_51	185.867	p<0.05	*	B	B	B	A	A	B	B	A	A	B	B	A	B	B	A	A	A	A	A	A	B	A	B	A	A	B	A	B	B	B	B	B	B	A	B	A	A	B	A	A	A	B	B	B	A
2B-201	Tdurum_contig92425_801	186.124			B	B	B	A	A	A	B	A	A	B	B	A	B	B	A	A	A	A	A	A	B	A	B	A	A	B	A	B	B	B	B	B	B	A	B	A	A	B	A	A	A	B	B	B	A
2B-202	Tdurum_contig92425_431	186.125	p<0.05	*	B	B	B	A	A	A	B	A	A	B	B	A	B	B	A	A	A	A	A	A	B	A	B	A	A	B	A	B	B	B	B	B	B	A	B	A	A	B	A	A	A	B	B	B	A
2B-203	tplb0042a21_1091	186.385	p<0.05	*	B	B	B	A	A	B	B	A	A	B	B	A	B	B	A	A	A	A	A	A	B	A	B	A	A	B	A	B	B	B	B	B	B	A	B	A	A	B	A	A	A	B	B	B	A
2B-204	Excalibur_c47996_509	186.646	p<0.05	*	B	B	B	A	A	B	B	A	A	B	B	A	B	B	A	A	A	A	A	A	B	A	B	A	A	B	A	B	B	B	B	B	B	A	B	A	A	B	A	A	A	B	B	B	A
2B-205	IAAV5743	186.902	p<0.05	*	B	B	B	A	A	B	B	A	A	B	B	A	B	B	A	A	A	A	A	A	B	A	B	A	A	B	A	B	B	B	B	B	B	A	B	A	A	B	A	A	A	B	B	B	A
2B-206	BS00067878_51	187.159	p<0.05	*	B	B	B	A	A	B	B	A	A	B	B	A	B	B	A	A	A	A	A	A	B	A	B	A	A	B	A	B	B	B	B	B	B	A	B	A	A	B	A	A	A	B	B	B	A
2B-207	Xbarc159	188.41	p<0.01	**	B	B	B	A	A	B	B	A	A	B	B	A	B	B	A	A	A	-	A	-	B	-	B	A	A	-	A	B	B	B	-	B	B	A	B	-	A	B	A	A	-	B	B	B	A
2B-208	Xwmc445	190.798	p<0.05	*	B	B	B	A	A	-	B	A	A	B	-	A	B	B	A	A	A	-	A	-	B	-	B	A	A	-	A	B	B	B	-	B	B	A	B	-	A	B	A	A	-	B	B	B	A
2B-209	Xcau103	194.078			A	B	B	A	A	A	B	A	A	B	B	A	B	B	A	A	A	-	A	-	B	-	B	A	A	B	A	B	B	B	-	B	B	A	B	-	A	B	A	A	-	B	B	B	A
2D-001	Estssr-143	0	p<0.05	*	A	A	B	B	A	A	B	B	A	B	A	A	A	A	A	B	A	-	B	-	B	-	A	B	A	B	B	B	B	B	-	B	B	B	A	-	B	B	A	B	-	B	B	B	A
2D-002	wsnp_CAP12_c455_248396	0.793			A	A	B	A	A	A	A	B	A	B	A	A	A	A	A	B	A	B	B	A	B	A	A	B	A	B	B	B	B	B	B	B	B	B	A	B	B	B	A	B	A	B	B	B	A
2D-003	BS00070426_51	0.963			A	A	B	A	A	A	A	B	A	B	A	A	A	A	A	B	A	-	B	A	B	A	A	B	A	B	B	B	B	B	B	B	B	B	A	B	B	B	A	B	A	B	B	B	A
2D-004	BS00029208_51	0.969			A	A	B	A	A	A	A	B	A	B	A	A	A	A	A	B	A	B	B	A	B	A	A	B	A	B	B	B	B	B	B	B	B	B	A	B	B	B	A	B	A	B	B	B	A
2D-005	wsnp_Ex_rep_c67011_65463819	0.985	p<0.05	*	A	A	B	A	A	A	A	B	A	B	A	A	A	A	A	B	A	B	B	A	B	A	A	B	A	B	B	B	B	B	B	B	B	B	A	B	B	B	A	B	A	B	B	B	A
2D-006	BS00065040_51	1.006			A	A	B	A	A	A	A	B	A	B	A	A	A	A	A	B	A	B	B	A	B	A	A	B	A	B	B	B	B	B	B	B	B	B	A	B	B	B	A	B	A	B	B	B	A
2D-007	Kukri_c11809_824	1.015	p<0.05	*	A	A	B	A	A	-	A	B	A	B	A	A	A	A	A	B	A	B	B	A	B	A	A	B	A	B	B	B	B	B	B	B	B	B	A	B	B	B	A	B	A	B	B	B	A
2D-008	CAP12_c2436_132	1.309			A	A	B	A	A	B	A	B	A	B	A	A	A	A	A	B	A	-	B	A	B	A	A	B	A	B	B	B	B	B	B	B	B	B	A	B	B	B	A	B	A	B	B	B	A
2D-009	BS00029906_51	1.483			A	A	B	A	A	A	A	B	A	B	A	A	A	A	A	B	A	B	B	A	B	A	A	B	A	B	B	B	B	B	B	B	B	B	A	B	B	B	A	B	A	B	B	B	A
2D-010	Xgwm296	5.054			A	A	B	A	A	B	B	B	A	B	A	A	A	A	A	A	A	-	B	-	B	-	A	B	A	B	B	B	B	B	-	B	B	B	A	-	B	B	A	A	-	B	B	A	A
2D-011	BS00004040_51	6.19			A	A	B	A	A	A	B	B	A	B	A	A	A	A	A	A	A	B	B	B	B	A	A	B	A	B	B	B	B	B	B	B	B	B	A	B	B	B	A	B	A	B	B	A	A
2D-012	wsnp_Ex_c1408_2704613	6.29			A	A	B	A	A	A	B	B	A	B	A	A	A	A	A	A	A	B	B	B	B	A	A	B	A	B	B	B	B	B	B	B	B	B	A	B	B	B	A	B	A	B	B	A	A
2D-013	BS00022234_51	6.372			A	A	B	A	A	A	B	B	A	B	A	A	A	A	A	A	A	B	B	B	B	A	A	B	A	B	B	B	B	B	B	B	B	B	A	B	B	B	A	B	A	B	B	A	A
2D-014	Estssr-24	6.942			A	A	B	A	A	A	B	B	-	B	A	A	A	A	A	A	A	-	B	-	B	-	A	B	A	B	B	B	B	B	-	B	B	B	A	-	B	B	A	A	-	B	B	A	A
2D-015	D_GDRF1KQ01AX0PH_169	7.705			A	A	B	A	A	B	B	B	A	B	A	A	A	A	A	A	A	B	B	B	B	A	A	B	A	B	B	B	B	B	B	B	B	B	A	B	B	B	A	B	A	B	B	A	A
2D-016	Xcfd53	8.644			A	A	B	A	A	B	B	B	A	B	A	A	A	A	A	A	A	-	B	-	B	-	A	B	A	-	B	B	B	B	-	B	B	B	A	-	B	B	A	A	-	B	B	A	A
2D-017	Xgwm261	9.428			A	A	B	A	A	B	A	B	A	B	A	A	A	A	A	A	A	B	B	B	B	A	A	B	A	B	B	B	B	B	B	B	B	B	A	B	B	B	A	A	A	B	B	A	A
2D-018	Xwmc503	9.783			A	A	B	A	A	B	-	B	A	B	-	A	A	A	A	A	A	-	B	-	B	-	A	B	A	B	B	B	B	B	-	B	B	B	A	-	B	B	A	A	-	-	B	A	A
2D-019	Xgwm216	10.058			A	A	B	A	A	-	-	B	A	B	A	A	A	A	A	-	A	-	B	-	B	-	A	B	A	B	B	B	B	B	-	B	-	B	-	-	B	B	A	A	-	B	B	A	A
2D-020	BobWhite_rep_c63957_1472	10.409			A	A	B	A	A	B	B	B	A	B	A	A	A	A	A	A	A	B	B	B	B	A	A	B	A	B	B	B	B	B	B	B	B	B	A	B	B	B	A	B	A	B	B	A	A
2D-021	JD_c63957_1176	10.838			A	A	B	A	A	B	B	B	A	B	A	A	A	A	A	A	A	B	B	B	B	A	A	B	A	B	B	B	B	B	B	B	B	B	A	B	B	B	A	B	A	B	B	A	A
2D-022	tplb0053n05_793	11.455			A	A	B	A	A	B	B	B	A	B	A	A	A	A	A	A	A	B	B	B	B	A	A	B	A	B	B	B	B	B	B	B	B	B	A	B	B	B	A	B	A	B	B	A	A
2D-023	RAC875_c74_204	11.473			A	A	B	A	A	B	B	B	A	B	A	A	A	A	A	A	A	-	B	B	B	A	A	B	A	B	B	B	B	B	B	B	B	B	A	B	B	B	A	B	A	B	B	A	A
2D-024	Xgwm484	31.903			A	B	A	A	B	B	B	A	A	B	A	B	A	A	A	B	A	-	A	-	A	-	A	A	A	B	B	A	A	B	-	B	A	B	A	-	B	B	B	B	-	B	B	A	A
2D-025	Excalibur_c15048_488	40.167			A	B	A	B	B	B	B	A	A	B	A	B	B	A	B	B	A	B	A	A	A	A	A	B	A	B	B	A	A	B	B	B	A	B	B	B	B	B	B	B	A	B	A	A	A
2D-026	RAC875_c65419_229	40.293			A	B	A	B	B	B	B	A	A	B	A	B	B	A	B	B	A	B	A	A	A	A	A	B	A	B	B	A	A	B	B	B	A	B	B	B	B	B	B	B	A	B	A	A	A
2D-027	wsnp_Ex_c1944_3663988	40.296			A	B	A	B	B	B	B	A	A	B	A	B	B	A	B	B	A	B	A	A	A	A	A	B	A	B	B	A	A	B	B	B	A	B	B	B	B	B	B	B	A	B	A	A	A
2D-028	Kukri_c13329_800	40.486			A	B	A	B	B	B	B	A	A	B	A	B	B	A	B	B	A	B	A	A	A	A	A	B	A	B	B	A	A	B	B	B	A	B	B	B	B	B	B	B	A	B	A	A	A
2D-029	BobWhite_c16439_1102	40.73			A	B	A	B	B	B	B	A	A	B	A	B	B	A	B	B	A	B	A	A	A	A	A	B	A	B	B	A	A	B	B	B	A	B	B	B	B	B	B	B	A	B	A	A	A
2D-030	wsnp_Ku_c7229_12491877	40.739			A	B	A	B	B	B	B	A	A	B	A	B	B	A	B	B	A	B	A	A	A	A	A	B	A	B	B	A	A	B	B	B	A	B	B	B	B	B	B	B	A	B	A	A	A
2D-031	Ex_c54373_394	40.883			A	B	A	B	B	B	B	A	A	B	A	B	B	A	B	B	A	B	A	A	A	A	A	B	A	B	B	A	A	B	B	B	A	B	B	B	B	B	B	B	A	B	A	A	A
2D-032	D_contig31797_313	40.965			A	B	A	B	B	B	B	A	A	B	A	B	B	A	B	B	A	B	A	A	A	A	A	B	A	B	B	A	A	B	B	B	A	B	B	B	B	B	B	B	A	B	A	A	A
2D-033	wsnp_Ku_rep_c68228_67133195	40.988			A	B	A	B	B	B	B	A	A	B	A	B	B	A	B	B	A	B	A	A	A	A	A	B	A	B	B	A	A	B	B	B	A	B	B	B	B	B	B	B	A	B	A	A	A
2D-034	BS00073229_51	41.136			A	B	A	B	B	A	B	A	A	B	A	B	B	A	B	B	A	B	A	A	A	A	A	B	A	B	B	A	A	B	B	B	A	B	B	B	B	B	B	B	A	B	A	A	A
2D-035	Kukri_rep_c114322_506	41.213			A	B	A	B	B	A	B	A	A	B	A	B	B	A	B	B	A	B	A	A	A	A	A	B	A	B	B	A	A	B	B	B	A	B	B	B	B	B	B	B	A	B	A	A	A
2D-036	BobWhite_c47086_539	41.42			A	B	A	B	B	A	B	B	A	B	A	B	B	A	B	B	A	B	A	A	A	A	A	B	A	B	B	A	A	B	B	B	A	B	B	B	B	B	B	B	A	B	A	A	A
2D-037	RAC875_rep_c69728_528	41.626			A	B	A	B	B	B	B	B	A	B	A	B	B	A	B	B	A	B	A	A	A	A	A	B	A	B	B	A	A	B	B	B	A	B	B	B	B	B	B	B	A	B	A	A	A
2D-038	Xgwm102	43.54			A	B	A	B	B	B	B	B	A	B	A	A	A	A	-	B	A	-	A	-	A	-	A	B	A	B	B	A	A	A	-	-	-	B	B	-	B	B	B	B	-	B	A	A	A
2D-039	BS00067584_51	46.521			A	A	A	B	B	A	B	B	A	B	A	A	A	A	B	B	A	B	A	A	A	A	A	B	A	B	B	A	A	A	B	B	A	B	B	B	B	B	A	B	A	B	A	A	A
2D-040	wsnp_BE444144D_Ta_1_1	47.137			A	A	A	B	B	A	B	B	A	B	A	A	B	A	B	B	A	B	A	A	A	A	A	B	A	B	B	A	A	A	B	B	A	B	B	B	B	B	A	B	A	B	A	A	A
2D-041	BS00021940_51	47.15	p<0.05	*	A	A	A	B	B	A	B	B	A	B	A	A	B	A	B	B	A	B	A	A	A	A	A	B	A	B	B	A	A	A	B	B	A	B	B	B	B	B	A	-	A	B	A	A	A
2D-042	GENE-1409_76	47.383	p<0.05	*	A	A	A	B	B	A	B	B	A	B	A	A	B	A	B	B	A	B	A	A	A	A	A	B	A	B	B	A	A	A	B	B	A	B	B	B	B	B	A	B	A	B	A	A	A
2D-043	RAC875_c37191_584	47.497	p<0.05	*	A	A	A	B	B	-	B	B	A	B	A	A	B	A	B	B	A	B	A	A	A	A	A	B	A	B	B	A	A	A	B	B	A	B	B	B	B	B	A	B	A	B	A	A	A
2D-044	BS00062774_51	47.507	p<0.05	*	A	A	A	B	B	A	B	B	A	B	A	A	B	A	B	B	A	B	A	A	A	A	A	B	A	B	B	A	A	A	B	B	A	B	B	B	B	B	A	B	A	B	A	A	A
2D-045	IACX5670	47.749	p<0.05	*	A	A	A	B	B	A	B	B	A	B	A	A	B	A	B	B	A	B	A	A	A	A	A	B	A	B	B	A	A	A	B	B	A	B	B	B	B	B	A	B	A	B	A	A	A
2D-046	RFL_Contig5917_3182	48.045			A	A	A	B	B	A	B	B	A	B	A	A	B	A	B	B	A	B	A	A	A	A	A	B	A	B	B	A	A	A	B	B	A	B	B	B	B	B	A	B	A	B	A	A	A
2D-047	RAC875_c8723_54	48.382	p<0.05	*	A	A	A	B	B	-	B	B	A	B	A	A	B	A	B	B	A	B	A	A	A	A	A	B	A	B	B	A	A	A	B	B	A	B	B	B	B	B	A	B	A	B	A	A	A
2D-048	D_F1BEJMU02FXGZS_209	48.412	p<0.05	*	A	A	A	B	B	A	B	B	A	B	A	A	B	A	B	B	A	B	A	A	A	A	A	B	A	B	B	A	A	A	B	B	A	B	B	B	B	B	A	B	A	B	A	A	A
2D-049	RAC875_c24477_557	48.422	p<0.05	*	A	A	A	B	B	A	B	B	A	B	A	A	B	A	B	B	A	B	A	A	A	A	A	B	A	B	B	A	A	A	B	B	A	B	B	B	B	B	A	B	A	B	A	A	A
2D-050	Kukri_c7139_1248	48.432	p<0.05	*	A	A	A	B	B	A	B	B	A	B	A	A	B	A	B	B	A	B	A	A	A	A	A	B	A	B	B	A	A	A	B	B	A	B	B	B	B	B	A	B	A	B	A	A	A
2D-051	Xwmc18	53.992			A	B	A	B	B	B	B	B	A	A	A	A	B	A	B	B	A	-	A	-	A	-	B	B	A	B	A	A	A	B	-	B	B	B	B	-	B	B	A	B	-	B	A	A	A
2D-052	wsnp_Ex_rep_c68555_67394261	56.588			A	B	A	B	B	B	B	B	A	-	A	B	A	A	B	B	A	A	A	A	A	B	B	B	A	B	A	A	A	B	B	B	B	B	B	B	B	B	A	B	A	B	A	A	A
2D-053	BS00026262_51	58.383			A	A	A	B	B	B	B	B	A	A	A	B	A	B	B	B	A	A	A	A	A	B	A	B	A	B	A	A	A	B	B	B	B	B	B	B	B	B	A	B	A	B	A	A	A
2D-054	Ku_c19185_1569	59.767			A	A	A	B	B	B	B	B	A	A	A	B	A	B	B	B	A	A	A	A	A	B	A	B	A	B	A	A	A	B	B	B	-	B	B	B	B	B	A	A	A	B	A	A	A
2D-055	Xgwm157	60.994			A	A	A	B	B	B	B	B	A	A	A	B	A	B	B	B	A	-	A	-	A	-	A	B	A	B	A	A	A	B	-	B	B	B	B	-	B	B	A	A	-	B	A	A	A
2D-056	wsnp_Ku_c8712_14751858	62.442			A	A	A	B	B	B	B	B	A	A	A	B	A	B	B	B	A	A	A	A	A	B	A	B	A	B	A	A	A	B	B	B	-	B	B	B	B	B	A	A	A	B	A	A	A
2D-057	wsnp_Ex_c8303_14001708	63.898			A	A	A	B	B	B	B	B	A	A	A	B	A	A	B	B	A	A	A	A	A	B	A	B	A	B	B	A	A	B	B	B	B	A	B	B	B	B	A	A	A	B	A	A	A
2D-058	RAC875_c12803_1620	69.126			A	A	A	B	B	B	B	B	A	A	A	B	A	B	B	B	A	A	B	A	A	B	A	B	A	B	B	A	A	B	B	B	B	A	B	B	B	B	A	A	A	B	A	B	A
3A-001	BobWhite_c9704_273	0	p<0.01	**	B	A	B	A	B	A	B	B	A	A	B	B	A	A	B	B	A	B	B	B	A	A	B	B	B	A	A	A	A	B	A	A	A	B	A	B	B	A	B	B	B	B	B	B	B
3A-002	BobWhite_c17852_511	0.257	p<0.01	**	B	A	B	A	B	A	B	B	A	A	B	B	A	A	B	B	A	B	B	B	A	A	B	B	B	A	A	A	A	B	A	A	A	B	A	B	B	A	B	B	B	B	B	B	B
3A-003	Kukri_c14029_117	0.513	p<0.05	*	B	A	B	A	B	A	B	B	A	A	B	B	A	A	B	B	A	B	B	B	A	A	B	B	B	A	A	A	A	B	A	A	A	B	A	B	B	A	B	B	B	B	B	B	B
3A-004	CAP8_rep_c3652_80	0.768	p<0.01	**	B	A	B	A	B	A	B	B	A	A	B	B	A	A	B	B	A	B	B	B	A	A	B	B	B	A	A	A	A	B	A	A	A	B	A	B	B	A	B	B	B	B	B	B	B
3A-005	Kukri_c10511_94	1.025	p<0.01	**	B	A	B	A	B	A	B	B	A	A	B	B	A	A	B	B	A	B	B	B	A	A	B	B	B	A	A	A	A	B	A	A	A	B	A	B	B	A	B	B	B	B	B	B	B
3A-006	Excalibur_c24123_165	2.084	p<0.01	**	B	A	B	A	B	A	B	B	A	A	B	B	A	A	B	B	A	B	B	B	A	A	B	B	B	A	A	A	A	B	A	A	A	B	A	B	B	A	B	B	B	B	B	B	B
3A-007	Tdurum_contig86206_149	2.341	p<0.01	**	B	A	B	A	B	A	B	B	A	A	B	B	A	A	B	B	A	B	B	B	A	A	B	B	B	A	A	A	A	B	A	A	A	B	A	B	B	A	B	B	B	B	B	B	B
3A-008	BS00013584_51	4.474	p<0.001	***	B	B	B	A	B	B	B	B	A	B	B	B	A	A	B	A	A	B	B	B	A	A	B	B	B	A	A	A	A	B	A	A	A	B	A	B	B	A	B	B	B	B	B	B	B
3A-009	wsnp_Ex_rep_c106152_90334299	7.457	p<0.00001	*****	B	B	B	A	B	B	B	B	A	B	B	B	A	A	B	A	A	B	B	B	A	A	B	B	B	A	A	A	A	B	B	B	A	B	A	B	B	A	B	B	A	B	B	B	B
3A-010	Excalibur_c5352_1854	9.038	p<0.00001	*****	B	B	B	A	B	A	B	B	B	B	B	B	A	A	B	A	A	B	B	B	A	A	B	B	B	A	A	A	A	B	B	B	A	B	A	B	B	B	B	B	A	B	B	B	B
3A-011	BobWhite_c26555_74	9.296	p<0.00001	*****	B	B	B	A	B	A	B	B	B	B	B	B	A	A	B	A	A	B	B	B	A	A	B	B	B	A	A	A	A	B	B	B	A	B	A	B	B	B	B	B	A	B	B	B	B
3A-012	Excalibur_rep_c116073_259	9.555	p<0.00001	*****	B	B	B	A	B	A	B	B	B	B	B	B	A	A	B	A	A	B	B	B	A	A	B	B	B	A	A	A	A	B	B	B	A	B	A	B	B	B	B	B	A	B	B	B	B
3A-013	RFL_Contig4403_1034	9.812	p<0.00001	*****	B	B	B	A	B	A	B	B	B	B	B	B	A	A	B	B	A	B	B	B	A	A	B	B	B	A	A	A	A	B	B	B	A	B	A	B	B	B	B	B	A	B	B	B	B
3A-014	BS00066520_51	10.59	p<0.00001	*****	B	B	B	A	B	A	B	B	B	B	B	B	A	A	B	B	A	B	B	B	A	A	B	B	B	A	A	A	A	B	B	B	A	B	A	B	B	B	B	B	A	B	B	B	B
3A-015	Tdurum_contig12319_165	11.893	p<0.00001	*****	B	B	B	A	B	B	B	B	B	B	B	B	B	A	B	B	A	B	B	B	A	A	B	B	B	A	A	A	A	B	B	B	A	B	A	B	B	B	B	B	A	B	B	B	B
3A-016	Tdurum_contig697_73	11.894	p<0.00001	*****	B	B	B	A	B	B	B	B	B	B	B	B	B	A	B	B	A	B	B	B	A	A	B	B	B	A	A	A	A	B	B	B	A	B	A	B	B	B	B	B	A	B	B	B	B
3A-017	BS00009326_51	12.936	p<0.00001	*****	B	B	B	A	B	A	B	B	B	B	B	B	B	A	B	B	A	B	B	B	A	A	B	B	B	A	A	A	A	B	B	B	A	B	A	B	B	B	B	B	A	B	B	B	B
3A-018	BS00110129_51	13.193	p<0.00001	*****	B	B	B	A	B	A	B	B	B	B	B	B	B	A	B	B	A	B	B	B	A	A	B	B	B	A	A	A	A	B	B	B	A	B	A	B	B	B	B	B	A	B	B	B	B
3A-019	wsnp_JD_rep_c64325_41024646	15.048	p<0.00001	*****	B	B	B	A	B	A	B	B	B	B	B	B	B	A	B	B	A	B	B	B	A	A	B	B	B	A	A	A	A	B	B	B	A	B	A	B	B	B	B	B	A	B	B	B	B
3A-020	BS00022016_51	15.304	p<0.00001	*****	B	B	B	A	B	A	B	B	B	B	B	B	B	A	B	B	A	B	B	B	A	A	B	B	B	A	A	A	A	B	B	B	A	B	A	B	B	B	B	B	A	B	B	B	B
3A-021	wsnp_JD_c9434_10274598	15.819	p<0.00001	*****	B	B	B	A	B	B	B	B	B	B	B	B	B	A	B	B	A	B	B	B	A	A	B	B	B	A	A	A	A	B	B	B	A	B	A	B	B	B	B	B	A	B	B	B	B
3A-022	BS00071823_51	19.093	p<0.00001	*****	B	B	B	A	B	B	B	B	B	B	B	B	B	A	B	B	A	B	B	B	A	A	B	B	B	A	B	A	A	B	B	B	A	B	B	B	B	B	B	B	A	B	B	B	B
3A-023	RAC875_c13895_763	19.348	p<0.00001	*****	B	B	B	A	B	B	B	B	B	B	B	B	B	A	B	B	A	B	B	B	A	A	B	B	B	A	B	A	A	B	B	B	A	B	B	B	B	B	B	B	A	B	B	B	B
3A-024	BobWhite_c48560_103	19.603	p<0.00001	*****	B	B	B	A	B	B	B	B	B	B	B	B	B	A	B	B	A	B	B	B	A	A	B	B	B	A	B	A	A	B	B	B	A	B	B	B	B	B	B	B	B	B	B	B	B
3A-025	TA001068-0306-w	19.858	p<0.00001	*****	B	B	B	A	B	B	B	B	B	B	B	B	B	A	B	B	A	B	B	B	A	A	B	B	B	A	B	A	A	B	B	B	A	B	B	B	B	B	B	B	B	B	B	B	B
3A-026	Excalibur_c19671_139	20.117	p<0.00001	*****	B	B	B	A	B	B	B	B	B	B	B	B	B	A	B	B	A	B	B	B	A	A	B	B	B	A	B	A	A	B	B	B	A	B	B	B	B	B	B	B	B	-	B	B	B
3A-027	wsnp_Ex_c8376_14113519	20.638	p<0.00001	*****	B	B	B	A	B	B	B	B	B	B	B	B	B	A	B	B	A	B	B	B	A	A	B	B	B	A	B	A	A	B	B	B	A	B	B	B	B	B	B	B	B	B	B	B	B
3A-028	Excalibur_c29205_537	20.894	p<0.00001	*****	B	B	B	A	B	B	B	B	B	B	B	B	B	A	B	B	A	B	B	B	A	A	B	B	B	A	B	A	A	B	B	B	A	B	B	B	B	B	B	B	B	B	B	B	B
3A-029	tplb0050h15_1007	21.149	p<0.00001	*****	B	B	B	A	B	A	B	B	B	B	B	B	B	A	B	B	A	B	B	B	A	A	B	B	B	A	B	A	A	B	B	B	A	B	B	B	B	B	B	B	B	B	B	B	B
3A-030	IAAV4286	21.404	p<0.00001	*****	B	B	B	A	B	A	B	B	B	B	B	B	B	A	B	B	A	B	B	B	A	A	B	B	B	A	B	A	A	B	B	B	A	B	B	B	B	B	B	B	B	B	B	B	B
3A-031	wsnp_Ex_c15269_23492289	21.659	p<0.00001	*****	B	B	B	A	B	A	B	B	B	B	B	B	B	A	B	B	A	B	B	B	A	A	B	B	B	A	B	A	A	B	B	B	A	B	B	B	B	B	B	B	B	B	B	B	B
3A-032	Tdurum_contig28699_54	21.916	p<0.00001	*****	B	B	B	A	B	A	B	B	B	B	B	B	B	A	B	B	A	B	B	B	A	A	B	B	B	A	B	A	A	B	B	B	A	B	B	B	B	B	B	B	B	B	B	B	B
3A-033	wsnp_Ex_c11807_18960045	22.172	p<0.00001	*****	B	B	B	A	B	A	B	B	B	B	B	B	B	A	B	B	A	B	B	B	A	A	B	B	B	A	B	A	A	B	B	B	A	B	-	B	B	B	B	B	B	B	B	B	B
3A-034	TA005679-0546	22.173	p<0.00001	*****	B	B	B	A	B	A	B	B	B	B	B	B	B	A	B	B	A	B	B	B	A	A	B	B	B	A	B	A	A	B	B	B	A	B	-	B	B	B	B	B	B	B	B	B	B
3A-035	BS00078669_51	22.433	p<0.00001	*****	B	B	B	A	B	-	B	B	B	B	B	B	B	A	B	B	A	B	B	B	A	A	B	B	B	A	B	A	A	B	B	B	A	B	-	B	B	B	B	B	B	B	B	B	B
3A-036	wsnp_Ex_rep_c66685_65003625	23.211	p<0.00001	*****	B	B	B	A	B	A	B	B	B	B	B	B	B	A	B	B	A	B	B	B	A	A	B	B	B	A	B	A	A	B	B	B	A	B	A	B	B	B	B	B	B	B	B	B	B
3A-037	wsnp_Ex_rep_c66685_65003254	23.466	p<0.00001	*****	B	B	B	A	B	A	B	B	B	B	B	B	B	A	B	B	A	B	B	B	A	A	B	B	B	A	B	A	A	B	B	B	A	B	A	B	B	B	B	B	B	B	B	B	B
3A-038	Kukri_c18924_528	23.723	p<0.00001	*****	B	B	B	A	B	A	B	B	B	B	B	B	B	A	B	B	A	B	B	B	A	A	B	B	B	A	B	A	A	B	B	B	A	B	A	B	B	B	B	B	B	B	B	B	B
3A-039	RAC875_c17479_359	23.979	p<0.00001	*****	B	B	B	A	B	A	B	B	B	B	B	B	B	A	B	B	A	B	B	B	A	A	B	B	B	A	B	A	A	B	B	B	A	B	A	B	B	B	B	B	B	B	B	B	B
3A-040	IAAV902	24.235	p<0.00001	*****	B	B	B	A	B	A	B	B	B	B	B	B	B	A	B	B	A	B	B	B	A	A	B	B	B	A	B	A	A	B	B	B	A	B	A	B	B	B	B	B	B	B	B	B	B
3A-041	BobWhite_c1749_406	25.816	p<0.00001	*****	B	B	B	A	B	B	B	B	B	B	B	B	A	A	B	B	A	B	B	B	A	A	B	B	B	A	B	A	A	B	B	B	A	B	A	B	B	B	B	B	B	B	B	B	B
3A-042	Tdurum_contig50389_317	26.073	p<0.00001	*****	B	B	B	A	B	B	B	B	B	B	B	B	A	A	B	B	A	B	B	B	A	A	B	B	B	A	B	A	A	B	B	B	A	B	A	B	B	B	B	B	B	B	B	B	B
3A-043	wsnp_Ex_c26887_36107413	27.928	p<0.00001	*****	B	B	B	A	B	B	B	B	B	B	B	B	A	A	B	A	A	B	B	B	A	A	B	B	B	A	B	A	A	B	B	B	A	B	A	B	B	B	B	B	B	B	B	B	B
3A-044	BS00014695_51	28.186	p<0.00001	*****	B	B	B	A	B	B	B	B	B	B	B	B	A	A	B	A	A	B	B	B	A	A	B	B	B	A	B	A	A	B	B	B	-	B	A	B	B	B	B	B	B	B	B	B	B
3A-045	BS00066319_51	28.443	p<0.00001	*****	B	B	B	A	B	B	B	B	B	B	B	B	A	A	B	A	A	B	B	B	A	A	B	B	B	A	B	A	A	B	B	B	A	B	A	B	B	B	B	B	B	B	B	B	B
3A-046	Tdurum_contig76105_124	28.701	p<0.00001	*****	B	B	B	A	B	B	B	B	B	B	B	B	A	A	B	A	A	B	B	B	A	A	B	B	B	A	B	A	A	B	B	B	-	B	A	B	B	B	B	B	B	B	B	B	B
3A-047	BS00048355_51	28.96	p<0.00001	*****	B	B	B	A	B	B	B	B	B	B	B	B	A	A	B	A	A	B	B	B	A	A	B	B	B	A	B	A	A	B	B	B	A	B	A	B	B	B	B	B	B	B	B	B	B
3A-048	wsnp_Ex_c4923_8767234	29.218	p<0.00001	*****	B	B	B	A	B	B	B	B	B	B	B	B	A	A	B	A	A	B	B	B	A	A	B	B	B	A	B	A	A	B	B	B	A	B	A	B	B	B	B	B	B	B	B	B	B
3A-049	Kukri_c43524_106	29.473	p<0.00001	*****	B	B	B	A	B	B	B	B	B	B	B	B	A	A	B	A	A	B	B	B	A	A	B	B	B	A	B	A	A	B	B	B	A	B	A	B	B	B	B	B	B	B	B	B	B
3A-050	RAC875_c67998_96	29.986	p<0.00001	*****	B	B	B	A	B	A	B	B	B	B	B	B	A	A	B	A	A	B	B	B	A	A	B	B	B	A	B	A	A	B	B	B	A	B	A	B	B	B	B	B	B	B	B	B	B
3A-051	Kukri_c35426_507	30.499	p<0.00001	*****	B	B	B	A	B	A	B	B	B	B	B	B	A	A	B	A	A	B	B	B	A	A	B	B	B	A	B	A	A	B	B	B	A	B	A	B	B	B	B	B	B	B	B	B	B
3A-052	Tdurum_contig29045_84	31.803	p<0.00001	*****	B	B	B	A	B	A	B	B	B	B	B	B	A	A	B	A	A	B	B	B	A	A	B	B	B	A	B	A	A	B	B	B	A	B	A	B	B	B	B	B	B	A	B	B	B
3A-053	wsnp_Ku_c458_954940	32.316	p<0.00001	*****	B	B	B	A	B	B	B	B	B	B	B	B	A	A	B	A	A	B	B	B	A	A	B	B	B	A	B	A	A	B	B	B	A	B	A	B	B	B	B	B	B	A	B	B	B
3A-054	BobWhite_c71_391	32.572	p<0.00001	*****	B	B	B	A	B	B	B	B	B	B	B	B	A	A	B	A	A	B	B	B	A	A	B	B	B	A	B	A	A	B	B	B	A	B	A	B	B	B	B	B	B	A	B	B	B
3A-055	Excalibur_c39002_242	32.573	p<0.00001	*****	B	B	B	A	B	B	B	B	B	B	B	B	A	A	B	A	A	B	B	B	A	A	B	B	B	A	B	A	A	B	B	B	A	B	A	B	B	B	B	B	B	A	B	B	B
3A-056	BS00022752_51	32.828	p<0.00001	*****	B	B	B	A	B	B	B	B	B	B	B	B	A	A	B	A	A	B	B	B	A	A	B	B	B	A	B	A	A	B	B	B	A	B	A	B	B	B	B	B	B	A	B	B	B
3A-057	wsnp_Ra_c19079_28210937	33.343	p<0.0001	****	B	B	B	A	B	B	B	B	B	B	B	B	A	A	B	A	A	B	B	B	A	A	B	B	B	A	B	A	A	B	B	B	A	B	A	B	B	B	B	B	B	A	B	B	B
3A-058	Ra_c1619_432	33.344	p<0.0001	****	B	B	B	A	B	B	B	B	B	B	B	B	A	A	B	A	A	B	B	B	A	A	B	B	B	A	B	A	A	B	B	B	A	B	A	B	B	B	B	B	B	A	B	B	B
3A-059	Kukri_c1308_2236	34.381	p<0.0001	****	B	B	B	A	B	B	B	B	A	B	B	B	A	A	B	A	A	B	B	B	A	A	B	B	B	A	B	A	A	B	B	B	A	B	A	B	B	B	B	B	B	A	B	B	B
3A-060	Kukri_rep_c69970_717	34.894	p<0.0001	****	B	B	B	A	B	B	B	B	A	B	B	B	A	A	B	A	A	B	B	B	A	A	B	B	B	A	B	A	A	B	B	B	A	B	A	B	B	B	B	B	B	A	B	B	B
3A-061	Excalibur_c56240_200	35.668	p<0.0001	****	B	B	B	A	B	B	B	B	A	B	B	B	A	A	B	A	A	B	B	B	A	A	B	B	B	A	B	A	A	B	B	B	A	B	A	B	B	B	B	B	B	A	B	B	B
3A-062	Excalibur_c39508_88	36.733	p<0.001	***	B	B	B	A	B	B	B	B	A	B	B	B	A	A	B	A	A	B	B	B	A	A	B	B	B	A	B	A	A	B	B	B	A	B	A	B	B	B	B	B	B	A	B	B	B
3A-063	Kukri_c8400_2315	37.515	p<0.01	**	B	B	A	A	B	B	B	B	A	B	B	B	A	A	B	A	A	B	B	B	A	A	B	B	B	A	B	A	A	B	B	B	A	B	A	B	B	B	B	B	B	A	B	B	B
3A-064	Excalibur_c17655_467	37.773	p<0.01	**	B	B	A	A	B	B	B	B	A	B	B	B	A	A	B	A	A	B	B	B	A	A	B	B	B	A	B	A	A	B	B	B	A	B	A	B	B	B	B	B	B	A	B	B	B
3A-065	Excalibur_c61191_77	40.199	p<0.0001	****	B	B	A	A	B	A	B	B	A	B	B	B	A	A	B	A	A	B	B	B	A	A	B	B	B	A	B	A	A	B	B	B	A	B	A	B	B	B	B	B	B	A	B	B	B
3A-066	RAC875_c79551_167	40.456	p<0.0001	****	B	B	A	A	B	A	B	B	A	B	B	B	A	A	B	A	A	B	B	B	A	A	B	B	B	A	B	A	A	B	B	B	A	B	A	B	B	B	B	B	B	A	B	B	B
3A-067	tplb0040h06_1187	44.951	p<0.01	**	B	B	A	A	B	A	B	B	A	B	B	B	A	A	B	B	A	B	B	B	A	A	A	B	B	A	B	A	A	B	B	B	A	B	A	B	A	B	A	B	B	A	B	B	B
3A-068	wsnp_Ex_c12341_19693090	46.541	p<0.01	**	B	B	A	A	B	B	B	B	A	B	B	B	A	A	B	B	A	B	B	B	A	A	A	B	B	A	B	A	A	B	B	B	A	B	A	B	A	B	A	B	B	A	B	B	B
3A-069	Tdurum_contig62557_263	47.858	p<0.01	**	A	B	A	A	B	A	B	B	A	B	B	B	A	A	B	B	A	B	B	B	A	A	A	B	B	A	B	A	A	B	B	B	A	B	A	B	A	B	A	B	B	A	B	B	B
3A-070	GENE-3346_506	48.12	p<0.01	**	A	B	A	A	B	B	B	B	A	B	B	B	A	A	B	B	A	B	B	B	A	A	A	B	B	A	B	A	A	B	B	B	A	B	A	B	A	B	A	B	B	A	B	B	B
3A-071	wsnp_CAP11_c68_106078	48.91	p<0.001	***	A	B	A	A	B	B	B	B	A	B	B	B	A	A	B	B	A	B	B	B	A	A	A	B	B	A	B	A	A	B	B	B	A	B	A	B	A	A	A	B	B	A	B	B	B
3A-072	Kukri_c10751_158	49.168	p<0.001	***	A	B	A	A	B	B	B	B	A	B	B	B	A	A	B	B	A	B	B	B	A	A	A	B	B	A	B	A	A	B	B	B	A	B	A	B	A	A	A	B	B	A	B	B	B
3A-073	Ku_c6126_1140	68.898	p<0.05	*	A	B	A	A	A	A	B	B	B	B	A	A	A	A	B	B	A	B	B	B	A	A	B	A	B	B	B	A	A	A	B	B	A	B	A	A	A	A	A	B	B	-	A	B	B
3A-074	BS00024548_51	69.417	p<0.05	*	A	B	A	A	A	B	B	B	B	B	A	A	A	A	B	B	A	B	B	B	A	A	B	A	B	B	B	A	A	A	B	B	A	B	A	A	A	A	A	B	B	-	A	B	B
3A-075	Excalibur_rep_c110278_62	69.674	p<0.05	*	A	B	A	A	A	B	B	B	B	B	A	A	A	A	B	B	A	B	B	B	A	A	A	A	B	B	B	A	A	A	B	B	A	B	A	A	A	A	A	B	B	-	A	B	B
3A-076	Kukri_c60633_257	69.675			A	B	A	A	A	B	B	B	B	B	A	A	A	A	B	B	A	B	B	B	A	A	A	A	B	B	B	A	A	A	B	B	A	B	A	A	A	A	A	B	B	A	A	B	B
3A-077	BS00076772_51	83.276			B	B	A	A	A	A	B	B	B	B	A	A	A	A	B	A	A	B	B	B	A	B	A	A	B	B	B	B	B	A	B	B	A	B	A	A	A	B	A	B	B	A	A	B	B
3A-078	CAP11_c1022_66	87.418			B	B	A	A	A	B	B	B	B	B	A	A	A	A	B	A	A	B	B	B	A	B	A	A	B	B	B	B	B	A	B	B	A	B	A	A	A	B	A	B	B	A	A	B	B
3A-079	wsnp_Ex_c1903_3592518	87.673			B	B	A	A	A	B	B	B	B	B	A	A	A	A	B	A	A	B	B	B	A	B	A	A	B	B	B	B	B	A	B	B	A	B	A	A	A	B	A	B	B	A	A	B	B
3A-080	BS00023222_51	89.247			B	B	A	A	A	B	B	B	B	B	A	A	A	A	B	A	A	B	B	B	A	B	A	A	B	B	B	B	B	A	B	B	A	B	A	A	A	B	A	B	B	A	A	B	B
3A-081	Ra_c3287_1461	96.295			B	B	A	A	A	A	A	B	B	B	A	A	A	A	B	A	A	B	B	B	A	B	A	A	B	B	B	B	B	A	A	A	A	B	A	A	A	B	B	A	B	A	A	B	B
3A-082	Tdurum_contig42454_1516	96.551			B	B	A	B	A	A	A	B	B	B	A	A	A	A	B	A	A	B	B	B	A	B	A	A	B	B	B	B	B	A	A	A	A	B	A	A	A	B	B	A	B	A	A	B	B
3A-083	GENE-3665_61	101.021			B	B	A	B	A	B	A	B	B	B	A	A	A	A	B	A	A	B	B	B	A	B	A	A	B	B	B	B	B	A	A	A	A	B	A	A	A	A	B	A	B	B	A	B	B
3A-084	Tdurum_contig55841_351	101.539			B	B	A	B	A	B	A	B	B	B	A	A	A	A	B	A	A	B	B	B	A	B	A	A	B	B	B	B	B	A	A	A	A	B	A	A	A	A	B	A	B	B	A	B	B
3A-085	Tdurum_contig34075_98	101.797			B	B	A	B	A	B	A	B	B	B	A	A	A	A	B	A	A	B	B	B	A	B	A	A	B	B	B	B	B	A	A	A	A	B	A	A	A	A	B	A	B	B	A	B	B
3A-086	BS00065673_51	105.939			A	B	B	B	A	A	A	B	B	A	A	A	A	A	B	A	B	B	B	B	A	B	A	A	B	B	B	B	B	A	A	A	A	B	A	A	A	A	B	A	B	B	A	B	B
3A-087	wsnp_BE604885A_Ta_2_2	107.242			A	B	B	B	A	B	A	B	B	A	A	A	A	A	B	A	B	B	B	B	A	B	A	A	B	B	B	B	B	A	A	A	A	B	A	A	A	A	B	A	B	B	A	B	B
3A-088	GENE-1776_104	108.546			A	B	B	B	A	B	A	B	B	A	A	A	A	A	B	A	B	B	B	B	A	B	A	A	B	B	B	B	B	A	A	A	A	B	A	A	A	A	B	A	B	B	A	B	B
3A-089	GENE-1776_40	109.324			A	B	B	B	A	B	A	B	B	A	A	A	A	A	B	A	B	B	B	B	A	B	A	A	B	B	B	B	B	A	A	A	A	B	A	A	A	A	B	A	B	B	A	B	B
3A-090	wsnp_BE426418A_Ta_2_2	110.642			A	B	B	B	A	B	A	B	B	A	A	A	A	A	B	A	B	B	B	B	A	B	A	A	B	B	B	B	B	A	A	A	A	B	A	A	A	A	B	A	A	B	A	B	B
3A-091	Kukri_c12212_182	117.057			A	B	B	B	A	B	A	B	B	A	A	B	A	B	B	A	B	B	B	B	A	A	A	A	B	B	B	B	B	A	A	A	A	B	A	A	A	A	B	A	A	B	B	B	B
3A-092	IAAV3851	118.094			A	B	B	B	A	B	A	B	B	A	A	B	A	B	B	A	B	B	B	B	A	A	A	A	B	B	B	B	B	A	A	A	A	B	A	A	A	A	B	A	A	B	B	B	B
3A-093	Ku_c26872_269	119.398			A	B	B	B	A	A	A	B	B	A	A	B	A	A	B	A	B	A	B	B	A	B	A	A	B	B	B	B	B	A	A	A	A	B	A	A	A	A	B	A	A	B	B	B	B
3A-094	RFL_Contig5153_958	121.798			A	B	B	A	A	A	A	B	B	B	A	B	A	A	B	A	B	A	B	B	A	B	A	A	B	B	B	B	B	A	A	A	A	B	A	A	A	A	B	A	A	B	B	B	B
3A-095	BS00022419_51	122.056			A	B	B	A	A	-	A	B	B	B	A	B	A	A	B	A	B	A	B	B	A	B	A	A	B	B	B	B	B	A	A	A	A	B	A	A	A	A	B	A	A	B	B	B	B
3A-096	wsnp_Ex_rep_c104125_88923836	122.314			A	B	B	A	A	B	A	B	B	B	A	B	A	A	B	A	B	A	B	B	A	B	B	A	B	B	B	B	B	A	A	A	A	B	A	A	A	A	B	A	A	B	B	B	B
3A-097	Excalibur_c94962_57	123.351			A	B	B	A	A	B	A	B	B	B	A	B	A	A	B	A	B	A	B	B	A	B	B	A	B	B	B	B	B	A	A	A	A	B	A	A	A	A	B	A	A	B	B	B	B
3A-098	IAAV2423	124.933			A	B	B	A	A	A	A	B	B	B	A	B	A	A	B	A	B	A	B	B	A	B	B	A	B	B	B	B	B	A	A	A	A	B	A	A	A	A	B	A	A	B	B	B	B
3A-099	IAAV5507	125.19			A	B	B	A	A	A	A	B	B	B	A	B	A	A	B	A	B	A	B	B	A	B	B	A	B	B	B	B	B	A	A	A	A	B	A	A	A	A	B	A	A	B	B	B	B
3A-100	CAP8_c8360_186	126.232			A	B	B	A	A	A	A	B	B	B	A	B	A	A	B	A	B	A	B	B	A	B	B	A	A	B	B	B	B	A	A	A	A	B	A	A	A	A	B	A	A	B	B	B	B
3A-101	wsnp_Ex_c55096_57733841	126.49			A	B	B	A	A	B	A	B	B	B	A	B	A	A	B	A	B	A	B	B	A	B	B	A	A	B	B	B	B	A	A	A	A	B	A	A	A	A	B	A	A	B	B	B	B
3A-102	RAC875_c28721_290	126.746			A	B	B	A	A	B	A	B	B	B	A	B	A	A	B	A	B	A	B	B	A	B	B	A	A	B	B	B	B	A	A	A	A	B	A	A	A	A	B	A	A	B	B	B	B
3A-103	BobWhite_c13293_107	127.002			A	B	B	A	A	B	A	B	B	B	A	B	A	A	B	A	B	A	B	B	A	B	B	A	A	B	B	B	B	A	A	A	A	B	A	A	A	A	B	A	A	B	B	B	B
3A-104	wsnp_Ex_rep_c104141_88935451	127.258			A	B	B	A	A	B	A	B	B	B	A	B	A	A	B	A	B	A	B	B	A	B	B	A	A	B	B	B	B	A	A	A	A	B	A	A	A	A	B	A	A	B	B	B	B
3A-105	BobWhite_c7851_202	128.569			A	B	B	A	A	B	A	B	B	B	A	B	A	A	B	A	B	A	B	B	A	B	B	A	A	B	B	B	B	A	A	A	A	B	A	A	A	A	B	A	A	B	B	B	B
3A-106	wsnp_Ex_rep_c66274_64426834	131.266			B	B	B	A	A	A	A	B	B	B	A	B	A	B	B	A	B	A	B	B	A	B	B	A	A	B	B	B	B	A	A	A	A	B	A	A	A	A	B	A	A	B	B	B	B
3A-107	BS00086050_51	132.309			B	B	B	A	A	A	A	B	B	B	A	B	A	B	B	A	B	A	B	B	A	B	B	A	A	B	B	B	B	A	A	A	A	B	A	A	A	A	B	A	A	B	B	B	B
3A-108	Excalibur_c90478_62	132.825	p<0.05	*	B	B	B	A	A	A	A	B	B	B	A	B	A	B	B	A	B	A	B	B	A	B	B	A	A	B	B	B	B	A	A	A	A	B	A	A	A	A	B	A	A	B	B	B	B
3A-109	RAC875_c35074_452	133.087	p<0.05	*	B	B	B	A	A	A	A	B	B	B	A	B	A	B	B	A	B	A	B	B	A	B	B	A	A	B	B	B	B	A	A	A	A	B	A	A	A	A	B	A	A	B	B	B	B
3A-110	Kukri_s117946_404	133.342	p<0.05	*	B	B	B	A	A	A	A	B	B	B	A	B	A	B	B	A	B	A	B	B	A	B	B	A	A	B	B	B	B	A	A	A	A	B	A	A	A	A	B	A	A	B	B	B	B
3A-111	wsnp_Ra_c66411_64796843	135.486			B	B	B	A	A	B	A	B	B	B	A	B	A	B	B	A	B	A	B	B	A	B	B	A	A	A	B	B	B	A	A	A	A	B	B	A	A	A	B	A	A	B	B	B	B
3A-112	RAC875_c65573_410	135.741			B	B	B	A	A	B	A	B	B	B	A	B	A	B	B	A	B	A	B	B	A	B	B	A	A	A	B	B	B	A	A	A	A	B	B	A	A	A	B	A	A	B	B	B	B
3A-113	RAC875_c20087_1007	136.255			B	B	B	A	A	B	A	B	B	B	A	B	A	B	B	A	B	A	B	B	A	B	B	A	A	A	B	B	B	A	A	A	A	B	B	A	A	A	B	A	A	B	B	B	B
3A-114	Estssr-112	136.836			B	B	B	-	A	B	A	B	B	B	A	B	A	B	B	A	B	-	B	-	A	-	B	A	A	A	B	B	B	A	-	A	A	B	B	-	A	A	B	A	-	B	B	B	B
3A-115	wsnp_Ku_c5359_9531713	137.709			B	B	B	A	A	B	A	B	B	B	A	B	A	B	B	A	B	A	B	B	A	B	B	A	A	A	B	B	B	A	A	A	A	B	B	A	A	A	B	A	A	B	B	B	B
3A-116	wsnp_Ex_c24085_33332723	137.966			B	B	B	A	A	B	A	B	B	B	A	B	A	B	B	A	B	A	B	B	A	B	B	A	A	A	B	B	B	A	A	A	A	B	B	A	A	A	B	A	A	B	B	B	B
3B-001	Xgwm389	0			A	A	B	B	A	B	B	B	A	B	B	A	B	A	B	B	A	-	A	-	B	-	A	B	A	B	A	A	A	B	-	B	A	A	A	-	A	A	A	A	-	A	A	A	A
3B-002	Xgwm289	3.097			A	A	B	B	A	B	B	A	A	B	-	A	B	A	B	B	A	-	B	-	B	-	A	B	A	B	A	A	B	B	-	B	-	A	A	-	A	A	A	A	-	B	A	A	-
3B-003	Xcau112	3.388			A	A	B	B	A	B	B	A	A	B	B	A	B	A	B	B	A	-	B	-	B	-	A	B	A	B	A	A	B	B	-	B	A	A	A	-	A	A	A	A	-	B	A	A	A
3B-004	Xgwm493	18.842			A	A	B	A	A	B	B	A	B	B	B	A	B	B	B	B	A	-	A	-	A	-	B	A	A	B	A	B	B	A	-	B	A	A	A	-	A	A	B	A	-	B	A	B	A
3B-005	RAC875_c21604_1625	20.324			A	A	B	A	A	A	B	A	B	B	B	A	B	B	B	B	A	A	A	B	A	A	B	B	A	B	A	B	B	A	B	B	A	A	A	A	A	A	B	A	B	B	A	A	A
3B-006	Excalibur_c37751_221	20.84			A	A	B	A	A	A	B	A	B	B	B	A	B	B	B	B	A	A	A	B	A	A	B	B	A	B	A	B	B	A	B	B	A	A	A	A	A	A	B	A	B	B	A	A	A
3B-007	Excalibur_c7321_741	21.096			A	A	B	A	A	A	B	A	B	B	B	A	B	B	B	B	A	A	A	B	A	A	B	B	A	B	A	B	B	A	B	B	A	A	A	A	A	A	B	A	B	B	A	A	A
3B-008	wsnp_BE497169B_Ta_2_1	22.678			A	A	B	A	A	B	B	A	B	A	B	A	B	B	B	B	A	A	A	B	A	A	B	B	A	B	A	B	B	A	B	B	A	A	A	A	A	A	B	A	B	B	A	A	A
3B-009	BS00088683_51	23.202			A	A	B	A	A	B	B	A	B	A	B	A	B	B	B	B	A	A	A	B	A	A	-	B	A	B	A	B	B	A	B	B	A	A	A	A	A	A	B	A	B	B	A	A	A
3B-010	Ku_c35453_498	24.239			A	A	B	A	A	B	B	A	B	A	B	A	B	B	B	B	A	A	A	B	A	A	B	B	A	B	A	B	B	A	B	B	A	A	A	A	A	A	B	A	B	B	A	A	A
3B-011	BS00022387_51	25.013			A	A	B	A	A	B	B	A	B	A	B	A	B	B	B	B	A	A	A	B	A	A	B	B	A	B	A	B	B	A	B	B	A	A	A	A	A	A	B	A	B	B	A	A	A
3B-012	wsnp_Ra_c16264_24873670	25.791			A	A	B	A	A	B	B	A	B	A	B	A	B	B	B	B	A	A	A	B	A	A	B	B	A	B	A	B	B	A	B	B	A	A	A	A	A	A	B	A	B	B	A	A	A
3B-013	Excalibur_c25566_1000	26.047			A	A	B	A	A	A	B	A	B	A	B	A	B	B	B	B	A	A	A	B	A	A	B	B	A	B	A	B	B	A	B	B	A	A	A	A	A	A	B	A	B	B	A	A	A
3B-014	Tdurum_contig57914_1144	28.744			A	A	A	A	A	A	B	A	B	A	B	A	B	B	B	B	A	A	A	B	A	A	B	B	A	B	A	B	B	A	B	B	A	A	A	A	B	A	B	A	B	B	A	A	A
3B-015	BS00090324_51	29.517			A	A	A	A	A	B	B	A	B	A	B	A	B	B	B	B	A	A	A	B	A	A	B	B	A	B	A	B	B	A	B	B	A	A	A	A	B	A	B	A	B	B	A	A	A
3B-016	Tdurum_contig47635_876	31.091			B	A	A	A	A	B	B	A	B	A	B	A	B	B	B	B	A	A	A	B	A	A	B	B	A	B	A	A	A	A	B	B	A	A	A	A	B	A	B	A	B	B	A	A	A
3B-017	IAAV8548	31.346			B	A	A	A	A	B	B	A	B	A	B	A	B	B	B	B	A	A	A	B	A	A	B	B	A	B	A	A	A	A	B	B	A	A	A	A	B	A	B	A	B	B	A	A	A
3B-018	BS00026471_51	32.124			B	A	A	A	A	B	B	A	B	A	B	A	B	B	B	B	A	A	A	B	A	A	B	B	A	B	A	A	A	A	B	B	A	A	A	A	B	A	B	A	B	B	A	A	A
3B-019	IAAV3924	35.107			B	A	A	A	A	A	B	A	B	A	B	A	B	B	B	B	A	A	A	B	A	A	B	A	A	B	A	A	A	A	B	B	A	A	A	A	B	A	B	A	B	B	A	A	A
3B-020	TA005627-0598	41.485	p<0.05	*	B	A	A	A	A	A	B	A	B	A	B	A	B	B	A	B	B	A	B	B	A	A	B	B	A	B	A	A	A	A	B	B	A	A	B	A	A	A	B	A	B	B	A	A	A
3B-021	BobWhite_c28090_175	45.328	p<0.01	**	B	A	A	A	B	A	B	A	B	A	B	B	A	B	A	B	B	A	A	B	A	A	B	B	A	B	B	A	A	A	B	B	A	B	B	A	A	A	B	A	B	A	A	A	B
3B-022	BS00070455_51	46.365	p<0.01	**	B	A	A	A	B	B	B	A	B	A	B	B	A	B	A	B	B	A	A	B	A	A	B	B	A	B	B	A	A	A	B	B	A	B	B	A	A	A	B	A	B	A	A	A	B
3B-023	IAAV1043	47.403	p<0.001	***	B	A	A	A	B	B	B	A	B	A	B	B	A	B	A	B	B	A	A	B	A	A	B	B	A	B	B	A	A	A	B	B	A	B	B	A	A	A	B	A	B	A	A	A	B
3B-024	RFL_Contig3455_700	47.66	p<0.01	**	B	A	A	A	B	-	B	A	B	A	B	B	A	B	A	B	B	A	A	B	A	A	B	B	A	B	B	A	A	A	B	B	A	B	B	A	A	A	B	A	B	A	A	A	B
3B-025	Tdurum_contig100212_141	48.176	p<0.01	**	B	A	A	A	B	B	B	A	B	A	B	B	A	B	A	B	B	A	A	B	A	A	B	B	A	B	B	A	A	A	B	B	A	B	B	A	A	A	B	A	B	A	A	A	B
3B-026	RAC875_c27152_476	48.689	p<0.01	**	B	A	A	A	B	A	B	A	B	A	B	B	A	B	A	B	B	A	A	B	A	A	B	B	A	B	B	A	A	A	B	B	A	B	B	A	A	A	B	A	B	A	A	A	B
3B-027	RAC875_c19475_61	48.95	p<0.001	***	B	A	A	A	B	B	B	A	B	A	B	B	A	B	A	B	B	A	A	B	A	A	B	B	A	B	B	A	A	A	B	B	A	B	B	A	A	A	B	A	B	A	A	A	B
3B-028	BobWhite_rep_c66224_103	49.205	p<0.01	**	B	A	A	A	B	B	B	A	B	A	B	B	A	B	A	B	B	A	A	B	A	A	B	B	A	B	B	A	A	A	B	B	A	B	B	A	A	A	B	A	B	A	A	A	B
3B-029	Xwmc54	52.902	p<0.05	*	B	B	A	A	B	B	B	B	B	A	B	B	A	B	A	B	B	-	A	-	A	-	B	B	A	B	B	A	A	A	-	B	-	B	B	-	A	A	B	A	-	-	A	A	B
3B-030	Excalibur_c79902_439	56.934	p<0.05	*	B	A	A	A	B	A	B	B	B	A	B	B	A	B	A	B	B	A	A	B	A	A	B	B	A	B	B	A	A	A	B	B	A	B	B	A	A	A	B	A	B	A	B	A	B
3B-031	RFL_Contig1456_842	57.447	p<0.05	*	B	A	A	A	B	A	B	B	B	A	B	B	A	B	A	B	B	A	A	B	A	A	B	B	A	B	B	A	A	A	B	B	A	B	B	A	A	A	B	A	B	A	B	A	B
3B-032	CAP8_c8651_206	57.96	p<0.01	**	B	A	A	A	B	A	B	B	B	A	B	B	A	B	A	B	B	A	A	B	A	A	B	B	A	B	B	A	A	A	B	B	A	B	B	A	A	A	B	A	B	A	B	A	B
3B-033	BS00056257_51	58.474	p<0.01	**	B	A	A	A	B	A	B	B	B	A	B	B	A	B	A	B	B	A	A	B	A	A	B	B	A	B	B	A	A	A	B	B	A	B	B	A	A	A	B	A	B	A	B	A	B
3B-034	TA002541-0818	60.595	p<0.05	*	B	A	A	A	B	A	B	B	B	A	B	B	A	B	A	B	B	A	A	B	A	B	B	B	A	B	B	A	A	A	B	B	A	B	B	A	A	A	B	A	B	A	B	A	B
3B-035	GENE-1332_96	66	p<0.001	***	B	A	B	A	B	A	B	A	A	A	A	B	A	B	B	B	B	A	A	B	B	B	B	B	B	B	B	A	A	A	B	B	B	B	B	A	A	B	B	A	B	A	B	A	B
3B-036	BS00076248_51	71.759	p<0.01	**	B	B	B	A	B	A	B	A	A	A	A	B	A	B	B	B	B	A	A	B	B	B	B	B	A	B	B	A	A	A	B	B	-	B	B	A	A	B	B	A	B	A	B	A	B
3B-037	wsnp_Ex_c447_876091	75.623	p<0.0001	****	B	B	B	A	B	A	B	B	A	A	A	B	A	B	B	B	B	A	A	B	B	B	B	B	A	B	B	A	A	A	B	B	-	B	B	A	A	B	B	A	B	A	B	B	B
3B-038	Excalibur_c4744_646	76.144	p<0.00001	*****	B	B	B	A	B	A	B	B	A	A	A	B	A	B	B	B	B	A	A	B	B	B	B	B	A	B	B	A	A	A	B	B	B	B	B	A	A	B	B	B	B	A	B	B	B
3B-039	wsnp_Ex_c4069_7355431	76.145	p<0.00001	*****	B	B	B	A	B	A	B	B	A	A	A	B	A	B	B	B	B	A	A	B	B	B	B	B	A	B	B	A	A	A	B	B	-	B	B	A	A	B	B	B	B	A	B	B	B
3B-040	RAC875_c57829_83	76.401	p<0.00001	*****	B	B	B	A	B	A	B	B	A	A	A	B	A	B	B	B	B	A	A	B	B	B	B	B	A	B	B	A	A	A	B	B	-	B	B	A	A	B	B	B	B	A	B	B	B
3B-041	BS00022072_51	76.656	p<0.00001	*****	B	B	B	A	B	A	B	B	A	A	A	B	A	B	B	B	B	A	A	B	B	B	B	B	A	B	B	A	A	A	B	B	B	B	B	A	A	B	B	B	B	A	B	B	B
3B-042	Kukri_rep_c101837_143	77.961	p<0.00001	*****	B	B	B	A	B	A	B	B	A	A	A	B	A	B	B	B	B	A	A	B	B	B	B	B	A	B	B	A	A	A	B	B	B	B	B	A	A	B	B	B	B	A	B	B	B
3B-043	BS00023120_51	78.217	p<0.00001	*****	B	B	B	A	B	A	B	B	A	A	A	B	A	B	B	B	B	A	A	B	B	B	B	B	A	B	A	A	A	A	B	B	-	B	B	A	A	B	B	B	B	A	B	B	B
3B-044	RAC875_c5206_1396	78.474	p<0.0001	****	B	B	B	A	B	A	B	B	A	A	A	B	A	B	B	B	B	A	A	B	B	B	B	B	A	B	A	A	A	A	B	B	B	B	B	A	A	B	B	B	B	A	B	B	B
3B-045	TA004724-0791	78.736	p<0.00001	*****	B	B	B	A	B	B	B	B	A	A	A	B	-	B	B	B	B	A	A	B	B	B	B	B	A	B	A	A	A	A	B	B	-	B	B	A	A	B	B	B	B	A	B	B	B
3B-046	IAAV5166	78.994	p<0.00001	*****	B	B	B	A	B	B	B	B	A	A	A	B	A	B	B	B	B	A	A	B	B	B	B	B	A	B	A	A	A	A	B	B	-	B	B	A	A	B	B	B	B	A	B	B	B
3B-047	Kukri_rep_c109210_417	79.251	p<0.00001	*****	B	B	B	A	B	B	B	B	A	A	A	B	-	B	B	B	B	A	A	B	B	B	B	B	A	B	A	A	A	A	B	B	-	B	B	A	A	B	B	B	B	A	B	B	B
3B-048	BobWhite_c1587_1336	79.508	p<0.00001	*****	B	B	B	A	B	B	B	B	A	A	A	B	-	B	B	B	B	A	A	B	B	B	B	B	A	B	A	A	A	A	B	B	B	B	B	A	A	B	B	B	B	A	B	B	B
3B-049	wsnp_Ex_c19994_29025586	79.766	p<0.00001	*****	B	B	B	A	B	B	B	B	A	A	A	B	-	B	B	B	B	A	A	B	B	B	B	B	A	B	A	A	A	A	B	B	-	B	B	A	A	B	B	B	B	A	B	B	B
3B-050	Kukri_c17718_145	80.024	p<0.00001	*****	B	B	B	A	B	B	B	B	A	A	A	B	-	B	B	B	B	A	A	B	B	B	B	B	A	B	A	A	A	A	B	B	-	B	B	A	A	B	B	B	B	A	B	B	B
3B-051	tplb0035p03_327	80.282	p<0.00001	*****	B	B	B	A	B	B	B	B	A	A	A	B	A	B	B	B	B	A	A	B	B	B	B	B	A	B	A	A	A	A	B	B	B	B	B	A	A	B	B	B	B	A	B	B	B
3B-052	Kukri_c65979_387	80.801	p<0.00001	*****	B	B	B	A	B	B	B	B	A	A	A	B	-	B	B	B	B	A	A	B	B	B	B	B	A	B	A	A	A	A	B	B	-	B	B	A	A	B	B	B	B	A	B	B	B
3B-053	IAAV8901	81.319	p<0.00001	*****	B	B	B	A	B	B	B	B	A	A	A	B	A	B	B	B	B	A	A	B	B	B	B	B	A	B	B	A	A	A	B	B	-	B	B	A	A	B	B	B	B	A	B	B	B
3B-054	TA005743-0552	81.833	p<0.00001	*****	B	B	B	A	B	A	B	B	A	A	A	B	A	B	B	B	B	A	A	B	B	B	B	B	A	B	B	A	A	A	B	B	B	B	B	A	A	B	B	B	B	A	B	B	B
3B-055	BS00011042_51	82.096	p<0.00001	*****	B	B	B	A	B	A	B	B	A	A	A	B	A	B	B	B	B	A	A	B	B	B	B	B	A	B	A	A	A	A	B	B	-	B	B	A	A	B	B	B	B	A	B	B	B
3B-056	RAC875_c79844_323	82.615	p<0.00001	*****	B	B	B	A	B	B	B	B	A	A	A	B	-	B	B	B	B	A	A	B	B	B	B	B	A	B	A	A	A	A	B	B	-	B	B	A	A	B	B	B	B	A	B	B	B
3B-057	Xgwm285	84.123	p<0.00001	*****	B	B	B	A	B	B	B	B	A	A	-	B	A	B	B	B	B	-	A	-	B	-	B	B	B	B	A	A	A	A	-	B	B	B	B	-	A	B	B	B	-	A	B	B	B
3B-058	Xwmc505	85.571	p<0.00001	*****	B	B	B	A	B	A	B	B	A	A	A	B	B	B	B	B	B	-	A	-	B	-	B	B	B	B	B	A	A	A	-	B	A	B	B	-	A	B	B	B	-	A	B	B	B
3B-059	Xgwm144	87.958	p<0.00001	*****	B	B	B	A	B	B	B	B	A	A	A	B	B	B	B	B	B	-	A	-	B	-	B	B	B	B	A	A	A	A	-	B	B	B	B	-	A	B	B	B	-	A	B	B	B
3B-060	Xgwm376	88.245	p<0.00001	*****	B	B	B	A	B	B	B	B	A	A	A	B	B	B	B	B	B	-	A	-	B	-	B	B	B	B	A	A	A	A	-	B	B	B	B	-	A	B	B	B	-	-	B	B	B
3B-061	Xwmc3	94.098	p<0.01	**	A	B	B	A	B	B	B	B	A	A	A	B	B	B	B	B	B	-	A	-	B	-	B	B	A	B	A	A	A	A	-	B	A	B	A	-	B	B	B	B	-	B	B	B	B
3B-062	Excalibur_c11242_301	96.833	p<0.001	***	B	B	B	A	B	A	B	B	A	A	A	B	B	B	B	B	B	A	A	B	B	B	B	B	A	B	A	A	A	A	B	B	B	B	A	B	B	B	B	B	B	B	B	B	B
3B-063	GENE-1455_114	97.089	p<0.001	***	B	B	B	A	B	A	B	B	A	A	A	B	B	B	B	B	B	A	A	B	B	B	B	B	A	B	A	A	A	A	B	B	B	B	A	B	B	B	B	B	B	B	B	B	B
3B-064	Kukri_rep_c108929_91	97.349	p<0.001	***	B	B	B	A	B	A	B	B	A	A	A	B	B	B	B	B	B	A	A	B	B	B	B	B	A	B	A	A	A	A	B	B	B	B	A	B	B	B	B	B	B	B	B	B	B
3B-065	TA001464-0572	98.387	p<0.001	***	B	B	B	A	B	A	B	B	A	A	A	B	B	B	B	B	B	A	A	B	B	B	B	B	A	B	A	A	A	A	B	B	B	B	A	B	B	B	B	B	B	B	B	B	B
3B-066	wsnp_Ku_c93664_84327484	98.642	p<0.001	***	B	B	B	A	B	A	B	B	A	A	A	B	B	B	B	B	B	A	A	B	B	B	B	B	A	B	A	A	A	A	B	B	B	B	A	B	B	B	B	B	B	B	B	B	B
3B-067	BS00094456_51	101.915	p<0.05	*	B	B	B	A	B	A	B	B	A	A	A	B	B	B	B	B	B	A	A	A	B	B	B	A	A	A	A	A	A	A	B	B	B	B	A	B	B	A	B	B	B	B	B	B	B
3B-068	Ra_c69660_1589	102.174	p<0.05	*	B	B	B	A	B	A	B	B	A	A	A	B	B	B	B	B	B	A	A	A	B	B	B	A	A	A	A	A	A	A	B	B	B	B	A	B	B	A	B	B	B	B	B	B	B
3B-069	wsnp_Ex_c16378_24870688	103.228	p<0.05	*	B	B	A	A	B	A	B	B	A	A	A	B	B	B	B	B	B	A	A	A	B	B	B	A	A	A	A	A	A	A	B	B	B	B	A	B	B	A	B	B	B	B	B	B	B
3B-070	Ex_c55053_1271	103.485	p<0.05	*	B	B	A	A	B	B	B	B	A	A	A	B	B	B	B	B	B	A	A	A	B	B	B	A	A	A	A	A	A	A	B	B	B	B	A	B	B	A	B	B	B	B	B	B	B
3B-071	Excalibur_c34069_520	103.74	p<0.05	*	B	B	A	A	B	A	B	B	A	A	A	B	B	B	B	B	B	A	A	A	B	B	B	A	A	A	A	A	A	A	B	B	B	B	A	B	B	A	B	B	B	B	B	B	B
3B-072	wsnp_Ex_c10499_17161734	105.051			B	B	A	A	B	A	B	B	A	A	A	B	B	B	B	B	B	A	A	A	B	B	B	A	A	A	A	A	A	A	B	B	B	B	A	B	B	A	B	B	B	B	B	B	B
3B-073	Xwmc471	107.512			B	B	A	A	-	A	B	B	A	A	-	B	A	B	B	B	B	-	A	-	B	-	B	A	A	A	A	A	A	A	-	B	B	B	A	-	B	A	B	B	-	B	B	B	B
3B-074	wsnp_Ex_c2400_4498931	112.742	p<0.05	*	B	B	A	A	B	B	B	B	A	A	A	B	B	B	B	B	B	A	A	A	B	B	B	A	A	A	A	A	A	A	B	B	B	B	B	B	B	A	B	B	B	B	B	B	B
3B-075	Kukri_c12361_641	113.52	p<0.05	*	B	B	A	A	B	B	B	B	A	A	A	B	B	B	B	B	B	A	A	A	B	B	B	A	A	A	A	A	A	A	B	B	B	B	B	B	B	A	B	B	B	B	B	B	B
3B-076	wsnp_Ex_c36937_44790003	113.779			B	B	A	A	B	A	B	B	A	A	A	B	B	B	B	B	B	A	A	A	B	B	B	A	A	A	A	A	A	A	B	B	B	B	B	B	B	A	B	B	B	B	B	B	B
3B-077	wsnp_Ku_c14082_22272647	117.366			B	B	A	A	B	A	B	B	A	A	A	B	B	B	B	A	B	A	A	A	B	B	B	A	A	A	A	A	A	A	B	B	B	B	B	B	B	A	B	B	B	A	B	B	B
3B-078	Excalibur_c82500_491	117.625			B	B	A	A	B	A	B	B	A	A	A	B	B	B	B	A	B	A	A	A	B	B	B	A	A	A	A	A	A	A	B	B	B	B	B	B	B	A	B	B	B	A	B	B	B
3B-079	Kukri_c6907_80	119.49			B	B	A	A	B	A	B	B	A	A	A	B	A	B	B	A	B	A	A	A	B	B	B	A	A	A	A	A	A	A	B	B	B	A	A	B	B	A	B	B	B	A	B	B	B
3B-080	Jagger_c8142_124	121.072			B	B	A	A	B	A	B	B	A	A	A	B	A	B	B	A	B	A	A	A	B	B	B	A	A	A	A	A	A	A	B	B	B	A	A	B	B	A	B	B	B	A	B	B	B
3B-081	Ra_c14132_2930	121.328			B	B	A	A	B	A	B	B	A	A	A	B	A	B	B	A	B	A	A	A	B	B	B	A	A	A	A	A	A	A	B	B	B	A	A	B	B	A	B	B	B	A	B	B	B
3B-082	Tdurum_contig93431_129	121.844			B	B	A	A	B	A	B	B	A	A	A	B	A	B	B	A	B	A	A	A	B	B	B	A	A	A	A	A	A	A	B	B	B	A	A	B	B	A	B	B	B	A	B	B	B
3B-083	BS00060666_51	122.36			B	B	A	A	B	A	B	B	A	A	A	B	A	B	B	A	B	A	A	A	B	B	B	A	A	A	A	A	A	A	B	B	B	A	A	B	B	A	B	B	B	A	B	B	B
3B-084	Tdurum_contig93431_485	122.616			B	B	A	A	B	A	B	B	A	A	A	B	A	B	B	A	B	A	A	A	B	B	B	A	A	A	A	A	A	A	B	B	B	A	A	B	B	A	B	B	B	A	B	B	B
3B-085	wsnp_Ex_rep_c101457_86818610	122.874			B	B	A	A	B	A	B	B	A	A	A	B	A	B	B	A	B	A	A	A	B	B	B	A	A	A	A	A	A	A	B	B	B	A	A	B	B	A	B	B	B	A	B	B	B
3B-086	Excalibur_c36725_96	126.738			A	B	B	A	B	A	B	B	A	A	A	B	A	B	B	A	B	A	A	A	B	B	B	A	A	A	A	A	A	A	B	B	B	A	A	B	B	A	A	B	B	A	B	B	B
3B-087	wsnp_Ex_c13217_20858366	141.801			A	B	A	B	B	B	B	B	A	A	A	B	A	B	B	A	B	A	A	B	B	B	B	A	A	A	A	A	A	A	B	B	B	A	A	B	B	B	B	A	B	B	B	B	A
3B-088	TA002070-0603-w	142.061			A	B	A	B	B	B	B	B	A	A	A	B	A	B	B	A	B	A	A	B	B	B	B	A	A	A	A	A	A	A	B	B	B	A	A	B	B	B	B	A	B	B	B	B	A
3B-089	BS00030651_51	144.24			A	B	A	B	B	A	B	B	A	A	A	A	A	B	B	A	B	A	A	B	B	B	B	B	B	A	A	A	A	A	B	B	B	A	A	B	B	B	B	A	B	B	B	B	A
3B-090	RAC875_c48868_558	144.5			A	B	A	B	B	A	B	B	A	A	A	A	A	B	B	A	B	A	A	B	B	B	B	B	B	A	A	A	A	A	B	B	B	A	A	B	B	B	B	A	B	B	B	B	A
3B-091	Kukri_rep_c104399_156	145.549			A	B	A	B	B	B	B	B	A	A	A	A	A	B	B	A	B	A	A	B	B	B	B	B	B	A	A	A	A	A	B	B	B	A	A	B	B	B	B	A	B	B	B	B	A
3B-092	Kukri_c3243_1016	145.805			A	B	A	B	B	B	B	B	A	A	A	A	A	B	B	A	B	A	A	B	B	B	B	B	B	A	A	A	A	A	B	B	B	A	A	B	B	B	B	A	B	B	B	B	A
3B-093	Excalibur_c50953_96	146.324			A	B	A	B	B	B	B	B	A	A	A	A	A	B	B	B	B	A	A	B	B	B	B	B	B	A	A	A	A	A	B	B	B	A	A	B	B	B	B	A	B	B	B	B	A
3B-094	wsnp_CAP7_c5097_2266314	147.11			A	B	A	B	B	B	B	B	A	A	A	A	A	B	B	B	B	A	A	B	B	B	B	B	B	A	A	A	A	A	B	B	B	A	A	B	B	B	B	A	B	B	B	B	A
3B-095	Tdurum_contig45817_193	149.254			A	B	A	B	B	B	B	B	A	A	A	A	A	B	B	B	B	A	A	B	B	B	B	B	B	A	A	A	A	A	B	B	B	A	B	B	B	B	B	A	B	B	B	B	A
3B-096	BS00064896_51	149.517			A	B	A	B	B	B	B	B	A	A	A	A	A	B	B	B	B	A	A	B	B	B	B	B	B	A	A	A	A	A	B	B	B	A	B	B	B	B	B	A	B	B	B	B	A
3B-097	BS00070211_51	157.348			A	B	A	B	B	A	B	B	A	A	A	A	A	A	B	B	B	A	A	B	B	B	A	B	B	B	A	A	A	A	B	B	B	B	B	B	B	B	B	A	A	B	A	B	A
3B-098	Xwmc510	159.735			B	B	A	B	B	B	B	B	A	A	A	A	A	A	B	A	B	-	A	-	B	-	B	B	B	B	A	A	A	A	-	B	B	B	B	-	B	B	B	A	-	B	A	B	A
3B-099	Kukri_c2227_583	162.739			B	B	A	B	B	B	B	B	A	A	A	A	A	A	B	B	B	A	A	B	B	B	A	B	B	B	A	A	A	A	B	B	B	B	B	B	B	B	B	A	A	B	A	B	A
3B-100	wsnp_CAP11_c59_99702	163.513			B	B	A	B	B	A	B	B	A	A	A	A	A	A	B	B	B	A	A	B	B	B	A	B	B	B	A	A	A	A	B	B	B	B	B	B	B	B	B	A	A	B	A	B	A
3B-101	TA006103-0916	163.77			B	B	A	B	B	A	B	B	A	A	A	A	A	A	B	B	B	A	A	B	B	B	A	B	B	B	A	A	A	A	B	B	B	B	B	B	B	B	B	A	A	B	A	B	A
3B-102	wsnp_Ex_rep_c69287_68216012	164.286			B	B	A	B	B	A	B	B	A	A	A	A	A	A	B	B	A	A	A	B	B	B	A	B	B	B	A	A	A	A	B	B	B	B	B	B	B	B	B	A	A	B	A	B	A
3B-103	Kukri_rep_c68685_795	167.269			B	B	A	B	B	B	B	B	A	A	A	A	B	A	B	B	A	A	A	B	B	B	A	B	A	B	A	A	A	A	B	B	B	B	B	B	B	B	B	A	A	B	A	B	A
3B-104	BobWhite_c23937_453	175.005			A	B	A	B	B	A	B	B	A	A	A	A	B	A	B	B	A	A	B	A	B	B	A	B	A	B	A	A	A	A	B	B	B	B	B	B	B	B	B	A	A	B	A	B	A
3B-105	Excalibur_c15095_831	176.316			A	B	A	B	B	A	B	B	A	A	A	A	B	A	B	B	A	A	B	A	B	B	A	B	A	B	A	A	A	A	B	B	B	B	B	B	B	B	B	A	A	A	A	B	A
3B-106	CAP12_c1468_114	177.907			A	B	A	B	B	B	B	B	A	A	A	A	B	A	B	B	A	A	B	A	B	B	A	B	A	B	A	A	A	A	B	B	B	B	B	B	B	B	B	A	A	A	A	B	A
3B-107	BS00065873_51	183.312			A	B	A	B	A	A	B	B	A	A	A	A	B	A	B	B	A	A	B	A	B	B	B	A	A	B	A	A	A	A	B	B	B	B	B	A	A	B	B	A	A	A	A	B	A
3B-108	BS00076457_51	183.828			A	B	A	B	A	A	B	B	A	A	A	A	B	A	B	B	A	A	B	A	B	B	B	A	A	B	A	A	A	A	B	B	B	B	B	A	A	B	B	A	A	A	A	B	A
3B-109	Kukri_c5499_530	184.341			A	B	A	B	A	A	B	B	A	A	A	A	B	A	B	B	A	A	B	A	B	B	B	A	A	B	A	A	A	A	B	B	B	B	B	A	A	B	B	A	A	A	A	B	A
3B-110	Estssr-122	188.728			A	B	A	B	A	A	B	B	A	A	A	A	B	A	B	B	B	-	B	-	B	-	B	A	A	B	A	A	A	A	-	B	-	B	B	-	A	B	B	A	-	A	A	B	A
3B-111	Xbarc290	194.404			A	A	A	B	A	-	B	A	A	A	A	A	A	A	B	B	B	-	B	-	B	-	B	A	A	B	A	A	-	A	-	B	B	B	B	-	A	B	B	A	-	A	A	B	A
3B-112	BS00075879_51	215.758			A	B	A	B	A	B	B	B	A	A	A	B	A	A	A	A	A	A	A	A	A	A	B	B	A	B	A	B	B	A	A	A	A	B	A	A	A	B	A	A	B	A	B	B	B
3B-113	wsnp_Ex_c16569_25082760	216.532			A	B	A	B	A	A	B	B	A	A	A	B	A	A	A	A	A	A	A	A	A	A	B	B	A	B	A	B	B	A	A	A	A	B	A	A	A	B	A	A	B	A	B	B	B
3B-114	D_GBF1XID01AKUNX_151	217.575			A	B	A	B	A	B	B	B	A	A	A	B	A	A	A	A	A	A	A	A	A	A	B	B	A	B	A	B	B	A	A	A	A	B	A	A	A	B	A	A	B	A	B	B	B
3B-115	Kukri_c11944_1316	217.83			A	B	A	B	A	B	B	B	A	A	A	B	A	A	A	A	A	A	A	A	A	A	B	B	A	B	A	B	B	A	A	A	A	B	A	A	A	B	A	A	B	A	B	B	B
3B-116	Excalibur_c52023_321	218.088			A	B	A	B	A	B	B	B	A	A	A	B	A	A	A	A	A	A	A	A	A	A	B	B	A	B	A	B	B	A	A	A	A	B	A	A	A	B	A	A	B	A	B	B	B
3B-117	Ku_c25527_773	218.344			A	B	A	A	A	B	B	B	A	A	A	B	A	A	A	A	A	A	A	A	A	A	B	B	A	B	A	B	B	A	A	A	A	B	A	A	A	B	A	A	B	A	B	B	B
3B-118	wsnp_Ex_c13284_20948460	218.6			A	B	A	A	A	B	B	B	A	A	A	B	A	A	A	A	A	A	A	A	A	A	B	B	A	B	A	B	B	A	A	A	A	B	A	A	A	B	A	A	B	A	B	B	B
3B-119	RAC875_c48860_106	219.113			A	B	A	A	A	B	B	B	B	A	A	B	B	A	A	A	A	A	A	A	A	A	B	B	A	B	A	B	B	A	A	A	A	B	A	A	A	B	A	A	B	A	B	B	B
3B-120	BS00024422_51	220.156			A	B	A	A	A	A	B	B	B	A	A	B	B	A	A	A	A	A	A	A	A	A	B	B	A	B	A	B	B	A	A	A	A	B	A	A	A	B	A	A	B	A	B	B	B
3B-121	IACX5852	220.934			A	B	A	B	A	A	B	B	A	A	A	B	A	A	A	A	A	A	A	A	A	A	B	B	A	B	A	B	B	A	A	A	A	B	A	A	A	B	A	A	B	A	B	B	B
3B-122	Xgwm247	223.938			A	B	A	A	A	B	B	B	A	A	A	B	B	A	A	A	B	-	A	-	A	-	B	B	A	B	A	A	A	A	-	A	A	B	A	-	A	B	A	A	-	A	B	B	B
3B-123	GENE-1910_358	225.42			A	B	A	A	A	B	B	B	B	A	A	B	B	A	A	A	A	B	A	A	A	A	B	B	A	B	A	A	A	A	A	A	A	B	A	A	A	B	A	A	B	A	B	B	B
3B-124	IAAV8659	225.939			A	B	A	A	A	A	B	B	B	A	A	B	B	A	A	A	A	B	A	A	A	A	B	B	A	B	A	A	A	A	A	A	A	B	A	A	A	B	A	A	B	A	B	B	B
3B-125	Ku_c2164_815	226.199			-	B	A	A	A	B	B	B	B	A	A	B	B	A	A	A	A	B	A	A	-	A	B	B	A	B	A	A	A	A	A	A	A	B	A	A	A	B	A	A	B	A	B	B	B
3B-126	BS00064065_51	226.726			A	B	A	A	A	B	B	B	B	A	A	B	B	A	A	A	A	B	A	A	A	A	B	B	A	B	A	A	A	A	A	A	A	B	A	A	A	B	A	A	B	A	B	B	B
3B-127	BS00068399_51	227.52			A	B	A	A	A	B	B	B	B	A	A	B	B	A	A	A	A	B	A	A	A	A	B	B	A	B	A	A	A	A	A	A	A	B	A	A	A	B	A	A	B	A	B	B	B
3B-128	Xcau76	230.887			A	B	A	A	A	B	B	B	B	A	A	A	A	A	A	A	A	-	A	-	A	-	B	A	A	B	A	A	A	A	-	A	A	B	A	-	A	B	A	A	-	A	B	B	B
3D.1-001	RFL_Contig2471_119	0			B	B	B	A	B	B	B	B	B	B	A	B	A	B	A	B	A	B	A	B	B	B	A	A	B	B	A	A	B	A	B	B	B	B	A	B	B	B	A	A	A	B	A	B	B
3D.1-002	RAC875_c48773_253	0.256			B	B	B	A	B	B	B	B	B	B	A	B	A	B	A	B	A	B	A	B	B	B	A	A	B	B	A	A	B	A	B	B	B	B	A	B	B	B	A	A	A	B	A	B	B
3D.1-003	Ex_c36373_407	5.949			B	A	B	A	B	B	B	A	B	B	A	B	A	B	A	B	A	B	A	B	B	B	A	A	B	B	A	A	B	B	B	B	B	A	B	B	B	B	A	B	A	A	A	B	B
3D.1-004	Xgwm161	18.676	p<0.05	*	B	A	B	A	B	B	B	B	B	B	-	B	B	B	A	B	A	-	A	-	B	-	A	A	B	B	A	A	A	B	-	B	-	A	B	-	B	A	B	B	-	A	A	B	B
3D.1-005	Xgwm71.2	20.444	p<0.05	*	B	A	B	B	B	B	B	B	B	B	B	B	B	B	A	B	A	-	A	-	B	-	A	A	A	B	A	A	A	B	-	B	B	A	B	-	B	A	B	B	-	A	A	B	B
3D.1-006	Excalibur_c19658_127	21.016	p<0.05	*	B	A	B	B	B	B	B	B	B	B	B	B	B	B	A	B	A	B	A	B	B	A	A	A	A	B	A	A	A	B	B	B	B	A	B	B	B	A	B	B	A	A	A	B	B
3D.1-007	Excalibur_c30566_1273	21.279	p<0.05	*	B	A	B	B	B	B	B	B	B	B	B	B	B	B	A	B	A	B	A	B	B	A	A	A	A	B	A	A	A	B	B	B	B	A	B	B	B	A	B	B	A	A	A	B	B
3D.1-008	CAP11_c3914_325	21.545	p<0.05	*	B	A	B	B	B	B	B	B	B	B	B	B	B	B	A	B	A	B	A	B	B	A	A	A	A	B	A	A	A	B	B	B	B	A	B	B	B	A	B	B	A	A	A	B	B
3D.1-009	Tdurum_contig76679_307	40.508	p<0.001	***	-	A	-	A	-	B	-	B	-	-	-	B	B	B	A	B	A	B	B	-	B	B	A	A	B	-	A	B	B	-	B	B	B	B	-	-	-	B	B	B	A	B	B	-	B
3D.1-010	BobWhite_c18256_105	42.394	p<0.05	*	A	A	A	-	A	A	A	B	A	A	A	B	B	B	A	B	A	B	B	A	B	B	A	A	B	A	A	B	B	A	B	B	B	B	A	A	A	B	B	B	A	B	B	A	B
3D.1-011	BobWhite_c9511_388	45.443			A	A	A	A	A	-	A	B	B	A	A	B	B	B	B	B	A	B	B	A	B	B	A	B	B	A	A	B	B	A	A	A	B	B	A	A	A	B	B	B	A	B	B	A	B
3D.1-012	Kukri_rep_c89183_306	48.476			A	A	A	A	A	B	A	B	B	B	A	B	B	B	B	B	A	B	B	A	B	B	A	B	B	A	A	B	B	B	A	A	B	B	A	A	A	B	B	B	A	B	B	A	B
3D.1-013	Kukri_rep_c89183_282	48.989			A	A	A	A	A	A	A	B	B	B	A	B	B	B	B	B	A	B	B	A	B	B	A	B	B	A	A	B	B	B	A	A	B	B	A	A	A	B	B	B	A	B	B	A	B
3D.1-014	TA003589-0518	49.502			A	A	A	A	A	A	A	B	B	B	A	B	B	B	B	B	A	B	B	A	B	B	A	B	B	A	A	B	B	B	A	A	B	B	A	A	A	B	B	B	A	B	B	A	B
3D.1-015	BobWhite_c9992_862	49.757			A	A	A	A	A	A	A	B	B	B	A	B	B	B	B	B	A	B	B	A	B	B	A	B	B	A	A	B	B	B	A	A	B	B	A	A	A	B	B	B	A	B	B	A	B
3D.1-016	BS00110638_51	50.531			A	A	A	A	A	B	A	B	B	B	A	B	B	B	B	B	A	B	B	A	B	B	A	B	B	A	A	B	B	B	A	A	B	B	A	A	A	B	B	B	A	B	B	A	B
3D.1-017	RAC875_c36922_829	50.786			A	A	A	A	A	A	A	B	B	B	A	B	B	B	B	B	A	B	B	A	B	B	A	B	B	A	A	B	B	B	A	A	B	B	A	A	A	B	B	B	A	B	B	A	B
3D.1-018	Excalibur_c32653_553	51.299			A	A	A	A	A	A	A	B	B	B	A	B	B	B	B	B	A	B	B	A	B	B	A	B	B	A	A	B	B	B	A	A	B	B	A	A	A	B	B	B	A	B	B	A	B
3D.1-019	Kukri_c28167_1092	51.557			A	A	A	A	A	B	A	B	B	B	A	B	B	B	B	B	A	B	B	A	B	B	A	B	B	A	A	B	B	B	A	A	B	B	A	A	A	B	B	B	A	B	B	A	B
3D.1-020	RAC875_c18570_893	51.814			A	A	A	A	A	A	A	B	B	B	A	B	B	B	B	B	A	B	B	A	B	B	A	B	B	A	A	B	B	B	A	A	B	B	A	A	A	B	B	B	A	B	B	A	B
3D.1-021	Excalibur_rep_c102055_320	52.327			A	A	A	A	A	A	A	B	B	B	A	B	B	B	B	B	A	B	B	A	B	B	A	B	B	A	A	B	B	B	A	A	B	B	A	A	A	B	B	B	A	B	B	A	B
3D.1-022	Kukri_rep_c69028_347	52.645	p<0.001	***	A	A	A	A	A	A	A	B	B	B	A	B	B	B	-	B	A	B	-	A	B	-	A	-	-	A	A	-	-	B	A	A	B	-	A	A	A	-	B	B	A	-	-	A	B
3D.1-023	Excalibur_rep_c101784_674	52.902			A	A	A	A	A	B	A	B	B	B	A	B	B	B	B	B	A	B	B	A	B	B	A	B	B	A	A	B	B	B	A	A	B	B	A	A	A	B	B	B	A	B	B	A	B
3D.1-024	D_contig30400_369	53.95			A	A	A	A	A	A	A	B	B	B	A	B	B	B	A	B	A	B	B	A	B	B	A	B	B	A	A	B	B	B	A	A	B	B	B	A	A	B	B	B	A	B	B	A	A
3D.1-025	wsnp_Ku_c10362_17156084	54.736			A	A	A	A	A	B	A	B	B	B	A	B	B	B	A	B	A	B	B	A	B	B	A	B	B	A	A	B	B	B	A	A	B	B	B	A	A	B	B	B	A	B	B	A	A
3D.1-026	RAC875_c787_431	55.257			A	A	A	A	A	B	A	B	B	B	A	B	B	B	A	B	A	B	B	A	B	B	A	B	B	A	A	B	B	B	A	A	B	B	B	A	B	B	B	B	A	B	B	A	A
3D.1-027	Ku_c17560_146	56.039			A	A	A	A	A	B	A	B	B	B	A	B	B	B	A	B	A	B	B	A	B	B	A	B	B	A	A	B	B	B	A	A	B	B	B	A	B	B	B	B	A	B	B	A	A
3D.1-028	BobWhite_c2570_682	57.629			A	A	A	B	A	A	A	B	B	B	A	A	B	B	A	B	A	A	B	A	B	B	A	B	B	A	A	B	B	B	A	A	B	B	B	A	B	B	B	B	A	B	B	A	A
3D.1-029	Kukri_rep_c84820_251	57.887			A	A	A	B	A	A	A	B	B	B	A	A	B	B	A	B	A	A	B	A	B	B	A	B	B	A	A	B	B	B	A	A	B	B	B	A	B	B	B	B	A	B	B	A	A
3D.1-030	RFL_Contig2582_455	58.145			A	A	A	B	A	A	A	B	B	B	A	A	A	B	A	B	A	A	B	A	B	B	A	B	B	A	A	B	B	B	A	A	B	B	B	A	B	B	B	B	A	B	B	A	A
3D.1-031	Excalibur_c64596_82	58.407			A	A	A	B	A	A	A	B	B	B	A	A	A	B	A	B	A	A	B	A	B	B	A	B	B	A	A	B	B	B	A	A	B	B	B	A	B	B	B	B	A	B	B	A	A
3D.1-032	Excalibur_c62042_175	58.67			A	A	A	B	A	B	A	B	B	B	A	A	A	B	A	B	A	A	B	A	B	B	A	B	B	A	A	B	B	B	A	A	B	B	B	A	B	B	B	B	A	B	B	A	A
3D.1-033	RAC875_rep_c111243_125	59.191			A	A	A	B	A	B	A	B	B	B	A	A	A	B	A	B	A	A	B	A	B	B	A	B	B	A	A	B	B	B	A	A	B	B	B	A	B	B	B	B	A	B	B	A	A
3D.1-034	CAP11_c6193_232	60.239			A	A	B	B	A	B	A	B	B	B	A	A	A	B	A	B	A	A	B	A	B	B	A	B	B	A	A	B	B	B	A	A	B	B	B	A	B	B	B	B	A	B	B	A	A
3D.1-035	Excalibur_c11505_155	60.497			A	A	B	B	A	B	A	B	B	B	A	A	A	B	A	B	A	A	B	A	B	B	A	B	B	A	A	B	B	B	A	A	B	B	B	A	B	B	B	B	A	B	B	A	A
3D.1-036	Jagger_c1503_348	61.815			A	A	B	B	A	B	A	B	B	B	A	A	A	B	A	B	A	A	B	A	B	B	A	B	B	A	A	B	B	B	A	A	B	B	B	A	B	B	B	B	A	B	B	B	A
3D.1-037	Ra_c9347_163	62.074			A	A	B	B	A	B	A	B	B	B	A	A	A	B	A	B	A	A	B	A	B	B	A	B	B	A	A	B	B	B	A	A	B	B	B	A	B	B	B	B	A	B	B	B	A
3D.1-038	Xwmc475	64.81			A	A	B	A	A	B	A	B	B	B	-	A	A	B	A	B	A	-	B	-	B	-	A	B	B	A	A	B	B	A	-	A	B	B	B	-	B	B	B	B	-	B	B	B	A
3D.1-039	Estssr-27.2	66.856	p<0.05	*	A	A	B	A	A	B	A	B	B	B	A	A	A	B	A	B	A	-	B	-	B	-	A	-	-	-	-	-	-	-	-	-	-	-	-	-	-	-	-	-	-	-	-	-	-
3D.1-040	Ra_c6118_350	70.803			A	A	B	B	A	A	A	B	B	B	A	A	A	B	A	B	A	A	B	A	B	B	A	B	B	A	A	B	B	-	A	A	B	B	B	A	B	B	B	B	A	B	B	B	A
3D.1-041	IACX2831	72.97			A	A	B	B	A	A	A	B	B	B	A	A	A	B	A	B	A	A	B	A	B	B	A	B	B	A	A	B	B	A	A	A	B	A	B	A	B	B	B	B	A	B	B	A	A
3D.1-042	Kukri_rep_c75764_60	73.494			A	A	B	B	A	A	A	B	B	B	A	A	A	B	A	B	A	A	B	A	B	B	A	B	B	A	A	B	B	-	A	A	B	A	B	A	B	B	B	B	A	B	B	A	A
3D.1-043	D_contig12658_773	73.758			A	A	B	B	A	B	A	B	B	B	A	A	A	B	A	B	A	A	B	A	B	B	A	B	B	A	A	B	B	-	A	A	B	A	B	A	B	B	B	B	A	B	B	A	A
3D.1-044	Excalibur_c4548_2505	75.634			A	A	B	B	A	B	A	B	B	B	A	A	A	B	B	B	A	A	B	A	B	B	A	B	B	A	A	B	B	-	A	A	B	A	B	A	B	B	B	B	A	B	B	B	A
3D.1-045	CAP8_c665_409	78.98			A	A	B	B	B	B	A	B	B	B	B	A	A	B	B	B	A	A	B	A	B	B	A	B	B	A	A	B	B	B	A	A	B	A	B	A	B	B	B	B	A	B	B	B	A
3D.1-046	wsnp_Ex_c8240_13914674	79.493			A	A	B	B	B	B	A	B	B	B	B	A	A	B	B	B	A	A	B	A	B	B	A	B	B	A	A	B	B	B	A	A	B	A	B	A	B	B	B	B	A	B	B	B	A
3D.1-047	Excalibur_c98205_83	79.748			A	A	B	B	B	A	A	B	B	B	B	A	A	B	B	B	A	A	B	A	B	B	A	B	B	A	A	B	B	B	A	A	B	A	B	A	B	B	B	B	A	B	B	B	A
3D.1-048	Xgwm369	81.527			A	A	B	B	B	A	A	B	B	B	B	A	A	B	B	B	A	-	B	-	B	-	A	B	B	A	A	B	B	B	-	A	B	A	B	-	B	B	B	B	-	B	B	B	A
3D.1-049	Excalibur_rep_c112985_146	83.615			A	A	B	B	B	A	B	B	B	B	B	A	A	B	B	B	A	A	B	A	B	B	A	B	B	A	A	B	B	B	A	A	B	A	B	A	B	B	B	B	A	B	B	B	A
3D.1-050	BS00049032_51	84.919			A	A	B	B	B	B	B	B	B	B	B	A	A	B	B	B	A	A	B	A	B	B	A	B	B	A	A	B	B	B	A	A	B	A	B	A	B	A	B	B	A	B	B	B	A
3D.1-051	RAC875_c4952_719	86.23			A	A	B	A	B	-	B	B	B	B	B	A	A	B	B	B	A	A	B	A	B	B	B	B	B	A	A	B	B	B	A	A	B	A	B	A	B	A	B	B	A	B	B	B	A
3D.1-052	Kukri_c3289_932	86.743			A	A	B	A	B	A	B	B	B	B	B	A	A	B	B	B	A	A	B	A	A	B	B	B	B	A	A	B	B	B	A	A	A	A	B	A	B	A	B	B	A	B	B	B	A
3D.1-053	Kukri_c18068_438	88.589			A	A	B	A	B	A	B	B	A	B	B	A	A	A	B	B	A	A	B	A	A	B	B	B	B	A	A	B	B	B	A	A	A	A	B	A	B	A	B	B	A	B	B	B	A
3D.2-001	Xgwm337	0			A	B	B	B	A	B	B	A	B	B	-	B	A	B	A	A	B	-	B	-	A	-	A	A	B	B	B	A	A	B	-	A	A	B	B	-	A	A	B	B	-	B	A	A	B
3D.2-002	Xbarc1119	2.088			A	B	B	B	A	B	B	A	B	B	B	B	A	B	A	A	B	-	B	-	A	-	A	A	B	A	B	A	A	B	-	A	A	B	B	-	A	A	B	B	-	B	A	A	B
3D.2-003	Xbarc1161	15.596			B	A	B	B	A	B	B	A	A	B	B	A	A	B	A	A	B	-	B	-	A	-	B	A	B	B	B	B	B	B	-	A	A	B	A	-	A	A	B	B	-	B	A	A	B
3D.2-004	Estssr-165	19.136	p<0.05	*	B	A	B	B	A	B	B	A	B	-	B	A	A	B	B	A	B	-	B	-	A	-	B	A	B	B	B	B	-	B	-	A	-	B	A	-	A	A	B	B	-	B	A	A	B
3D.2-005	BobWhite_c9000_114	24.733			B	A	B	B	A	B	B	A	A	B	B	A	A	B	A	A	B	B	B	A	B	A	B	A	B	B	B	B	A	B	A	A	B	B	A	A	A	A	B	B	A	B	A	A	B
3D.2-006	RFL_Contig6086_1186	25.787			B	A	B	B	A	A	B	A	A	B	B	A	A	B	A	A	B	B	B	A	B	A	B	A	B	B	B	B	A	B	A	A	B	B	A	A	A	A	B	B	A	B	A	A	B
3D.2-007	Xgwm645	29.507			B	A	B	B	A	B	B	A	A	B	B	A	A	B	A	A	B	-	B	-	-	-	B	A	B	B	B	B	B	B	-	A	A	B	A	-	A	B	B	B	-	B	A	A	B
3D.2-008	BobWhite_c27163_179	33.565			B	A	B	B	A	A	B	A	A	B	B	A	A	B	A	A	B	B	B	A	B	A	B	A	A	B	B	B	A	B	A	A	B	B	A	A	A	B	B	B	A	B	A	A	B
3D.2-009	Kukri_c8913_655	35.146			B	A	B	B	A	A	B	A	A	B	B	A	A	B	A	A	B	B	B	A	B	A	B	A	A	B	B	A	A	B	A	A	B	B	A	A	A	A	B	B	A	B	A	A	B
3D.2-010	IAAV5136	38.437			B	A	B	B	A	A	B	A	A	B	B	A	A	B	A	A	B	B	B	A	B	B	B	A	A	B	B	A	A	B	A	A	B	B	A	A	A	A	B	B	A	B	A	A	B
3D.2-011	BS00054496_51	40.593			B	B	B	B	A	A	B	A	A	B	B	A	A	B	A	A	B	B	B	A	B	B	B	A	A	B	B	A	A	B	A	A	B	B	A	A	A	A	B	B	A	B	A	A	B
3D.2-012	RAC875_c101793_136	42.469			B	B	B	B	A	A	B	A	A	B	A	A	A	B	A	A	B	A	B	A	B	B	B	A	A	B	B	A	A	B	A	A	B	B	A	A	A	A	B	B	A	B	A	A	B
3D.2-013	IACX1049	44.881			B	B	B	B	A	A	B	A	A	B	A	A	A	B	A	A	A	A	B	A	B	B	B	A	A	B	B	A	A	B	A	A	B	B	A	A	A	A	B	B	A	B	A	A	B
4A-001	JD_c21248_511	0			A	A	A	A	B	B	B	B	B	A	A	A	B	B	B	B	A	A	A	B	A	A	A	B	A	A	A	A	A	B	B	B	A	B	A	B	B	A	A	B	B	B	A	B	A
4A-002	D_GDRF1KQ02JZS7N_128	0.513			A	A	A	A	B	B	B	B	B	A	A	A	B	B	B	B	A	A	A	B	A	A	A	B	A	A	A	A	A	B	B	B	A	B	A	B	B	A	B	B	B	B	A	B	A
4A-003	BS00035307_51	2.913			A	B	A	A	B	B	B	B	B	A	A	A	B	B	B	B	A	A	A	A	A	A	A	B	A	A	A	A	A	B	B	B	A	B	A	B	B	A	B	B	B	B	A	B	A
4A-004	Ku_c2478_227	3.168			A	B	A	A	B	B	B	B	B	A	A	A	B	B	B	B	A	B	A	A	A	A	A	B	A	A	A	A	A	B	B	B	A	B	A	B	B	A	B	B	B	B	A	B	A
4A-005	BS00065863_51	26.674			A	B	A	B	A	B	B	B	A	A	A	A	B	A	A	B	A	B	A	A	B	A	A	A	A	B	A	A	A	A	B	B	B	A	B	A	A	A	B	B	B	A	A	B	B
4A-006	wsnp_Ra_c14920_23225219	26.933			A	B	A	B	A	B	B	B	A	A	A	A	B	A	A	B	A	B	A	A	B	A	A	A	A	B	A	A	A	A	B	B	B	A	B	A	A	A	B	B	B	A	A	B	B
4A-007	wsnp_BE405275A_Ta_1_1	27.719			A	B	A	B	A	B	B	B	A	A	A	A	B	A	A	B	A	B	A	A	B	A	A	A	A	B	A	A	A	A	B	B	B	A	B	A	A	A	B	B	B	A	A	B	B
4A-008	Ex_c883_2618	32.551			A	A	A	B	A	A	B	B	A	A	A	A	B	A	A	B	A	B	A	A	B	A	A	A	A	B	A	A	A	B	B	B	B	A	B	A	A	A	B	A	B	A	A	B	B
4A-009	Ku_c22706_1527	33.069			A	A	A	B	A	B	B	B	A	A	A	A	B	A	A	B	A	B	A	A	B	A	A	A	A	B	A	A	A	B	B	B	B	A	B	A	A	A	B	A	B	A	A	B	B
4A-010	BS00003776_51	33.329			A	A	A	B	A	B	B	B	A	A	A	A	B	A	A	B	A	B	A	A	B	A	A	A	A	B	A	A	A	B	B	B	B	A	B	A	A	A	B	A	B	A	A	B	B
4A-011	wsnp_Ex_c4752_8482625	33.33			A	A	A	B	A	B	B	B	A	A	A	A	B	A	A	B	A	B	A	A	B	A	A	A	A	B	A	A	A	B	B	B	B	A	B	A	A	A	B	A	B	A	A	B	B
4A-012	wsnp_Ex_c22913_32130617	37.849			A	A	A	B	A	B	B	B	A	A	B	A	B	A	A	B	B	B	A	A	B	A	A	A	A	B	A	B	B	B	B	B	B	B	B	A	A	A	B	A	B	A	A	B	B
4A-013	Kukri_c16916_1073	45.586			A	A	A	B	A	A	B	B	A	A	B	A	A	A	A	B	B	B	A	A	B	B	A	A	A	B	A	B	B	B	B	B	B	A	B	A	A	A	B	A	B	A	B	B	A
4A-014	wsnp_Ex_c20386_29451037	49.133			A	A	A	B	A	A	B	B	A	A	B	B	A	A	A	B	B	B	A	A	B	B	A	A	B	B	A	B	B	B	B	B	B	A	B	A	A	A	B	A	A	A	B	B	A
4A-015	Kukri_c74409_199	49.646			A	A	A	B	A	A	B	B	A	A	B	B	A	A	A	B	B	B	A	A	B	B	A	A	B	B	A	B	B	B	B	B	B	A	B	A	A	A	B	A	A	A	B	B	A
4A-016	RAC875_c754_120	50.162			A	A	A	B	A	A	B	B	A	A	B	B	A	A	A	B	B	B	A	A	B	B	A	A	B	B	A	B	B	B	B	B	B	A	B	A	A	A	B	A	A	A	B	B	A
4A-017	wsnp_Ex_c5690_9994305	50.42			A	A	A	B	-	A	B	B	A	A	B	B	A	A	A	B	B	B	A	A	B	B	A	A	B	B	A	B	B	B	B	B	B	A	B	A	A	A	B	A	A	A	B	B	A
4A-018	wsnp_Ex_c55245_57821389	50.936			A	A	A	B	A	A	B	B	A	A	B	B	A	A	A	B	B	B	A	A	B	B	A	A	B	B	A	B	B	B	B	B	B	A	B	A	A	A	B	A	A	A	B	B	A
4A-019	Excalibur_c13276_1322	51.192			A	A	A	B	A	A	B	B	A	A	B	B	A	A	A	B	B	B	A	A	B	B	A	A	B	B	A	B	B	B	B	B	B	A	B	A	A	A	B	A	A	A	B	B	A
4A-020	BobWhite_c7260_197	51.708			A	A	A	B	A	A	B	B	A	A	B	B	A	A	A	B	B	B	A	A	B	B	A	A	B	B	A	B	B	B	B	B	B	A	B	A	A	A	B	A	A	A	B	B	A
4A-021	Tdurum_contig59174_615	52.486			A	A	A	B	A	B	B	B	A	A	B	B	A	A	A	B	B	B	A	A	B	B	A	A	B	B	A	B	B	B	B	B	B	A	B	A	A	A	B	A	A	A	B	B	A
4A-022	BS00022125_51	52.742			A	A	A	B	A	B	B	B	A	A	B	B	A	A	A	B	B	B	A	A	B	B	A	A	B	B	A	B	B	B	B	B	B	A	B	A	A	A	B	A	A	A	B	B	A
4A-023	Ku_c3686_52	52.999			A	A	A	B	A	B	B	B	A	A	B	B	A	A	A	B	B	B	A	A	B	B	A	A	B	B	A	B	B	B	B	B	B	A	B	A	A	A	B	A	A	A	B	B	A
4A-024	BobWhite_c20514_92	53.255			A	A	A	B	A	B	B	B	A	A	B	B	A	A	A	B	B	B	A	A	B	B	A	A	B	B	A	B	B	B	B	B	B	A	B	A	A	A	B	A	A	A	B	B	A
4A-025	Ra_c9438_685	56.511			A	A	A	B	A	A	B	B	A	A	B	B	A	A	A	B	B	B	A	A	B	B	A	A	B	B	A	B	B	B	B	B	B	A	A	A	A	A	B	A	A	A	B	B	A
4A-026	RAC875_c38663_2179	56.767			A	A	A	A	A	A	B	B	A	A	B	B	A	A	A	B	B	B	A	A	B	B	A	A	B	B	A	B	B	B	B	B	B	A	A	A	A	A	B	A	A	A	B	B	A
4A-027	wsnp_Ex_rep_c69890_68851948	56.768			A	A	A	A	A	A	B	B	A	A	B	B	A	A	A	B	B	B	A	A	B	B	A	A	B	B	A	B	B	B	B	B	B	A	A	A	A	A	B	A	A	A	B	B	A
4A-028	Tdurum_contig34920_104	57.023			A	A	A	A	A	A	B	B	A	A	B	B	A	A	A	B	B	B	A	A	B	B	A	A	B	B	A	B	B	B	B	B	B	A	A	A	A	A	B	A	A	A	B	B	A
4A-029	TA001684-0426	58.327			A	A	A	A	A	A	B	B	A	A	B	B	A	A	A	B	B	B	A	A	B	B	A	A	B	B	A	B	B	B	B	B	B	A	A	A	A	A	B	A	A	A	B	B	A
4A-030	Excalibur_c10390_104	58.842			A	A	A	B	A	B	B	B	A	A	B	B	A	A	A	B	B	B	A	A	B	B	A	A	B	B	A	B	B	B	B	B	B	A	A	A	A	A	B	A	A	A	B	B	A
4A-031	wsnp_Ex_c6044_10590220	59.62			A	A	A	A	A	A	B	B	A	A	B	B	A	A	A	B	B	B	A	A	B	B	A	A	B	B	A	B	B	B	B	B	B	A	A	A	A	A	B	A	A	A	B	B	A
4A-032	CAP11_c2450_256	60.136			A	A	A	A	A	A	B	B	A	A	B	B	A	A	A	B	B	B	A	A	B	B	A	A	B	B	A	B	B	B	B	B	B	A	A	A	A	A	B	A	A	A	B	B	A
4A-033	IAAV6309	60.391			A	A	A	A	A	A	B	B	A	A	B	B	A	A	A	B	B	B	A	A	B	B	A	A	B	B	A	B	B	B	B	B	B	A	A	A	A	A	B	A	A	A	B	B	A
4A-034	RFL_Contig3723_694	60.904			A	A	A	A	A	B	B	B	A	A	B	B	A	A	A	B	B	B	A	A	B	B	A	A	B	B	A	B	B	B	B	B	B	A	A	A	A	A	B	A	A	A	B	B	A
4A-035	wsnp_BF474615A_Ta_1_1	62.486			A	A	A	A	A	A	B	B	A	A	B	B	A	A	A	B	B	B	A	B	B	B	A	A	B	B	A	B	B	B	B	B	B	A	A	A	A	A	B	A	A	A	B	B	A
4A-036	IAAV1476	63.797			A	A	A	A	A	A	B	B	A	A	B	B	A	A	A	B	B	B	A	B	B	B	A	A	B	B	A	B	B	B	B	B	B	A	A	A	A	A	B	A	A	A	B	B	A
4A-037	Kukri_c48199_102	64.839			A	A	A	A	A	B	B	B	A	A	B	B	A	A	A	B	B	B	A	A	B	B	A	A	B	B	A	B	B	B	B	B	B	A	A	A	A	A	B	A	A	A	B	B	A
4A-038	RAC875_c37840_704	66.705			A	A	A	A	A	A	B	B	A	A	B	B	A	A	A	B	B	B	A	B	B	B	A	A	B	B	A	B	B	B	B	B	B	A	A	A	A	A	B	A	A	A	B	B	A
4A-039	wsnp_Ex_rep_c67054_65517671	66.963			A	A	A	A	A	A	B	B	A	A	B	B	A	A	A	B	B	B	A	B	B	B	A	A	B	B	A	B	B	B	B	B	B	A	A	A	A	A	B	A	A	A	B	B	A
4A-040	Jagger_rep_c10288_53	67.22			A	A	A	A	A	A	B	B	A	A	B	B	A	A	A	B	B	B	A	B	B	B	A	A	A	B	A	B	B	B	B	B	B	A	A	A	A	A	B	A	A	A	B	B	A
4A-041	BS00041735_51	69.086			A	A	A	A	A	A	B	B	A	A	B	B	A	A	A	B	B	B	A	B	B	B	A	A	A	B	A	B	B	B	B	B	B	A	A	A	A	A	B	A	A	A	B	B	B
4A-042	RAC875_c1022_3059	70.951			A	A	A	A	A	A	B	B	A	A	B	B	A	A	A	B	B	B	A	B	B	B	A	A	A	B	A	B	B	B	B	B	B	A	A	A	A	A	B	A	A	A	B	A	B
4A-043	wsnp_Ex_c469_928349	73.967			A	A	A	A	A	A	B	B	A	A	B	B	A	A	A	B	B	A	B	B	B	B	A	A	A	B	A	A	A	B	B	B	B	A	A	A	A	A	B	A	A	A	B	A	B
4A-044	wsnp_Ku_c1205_2398925	75.843			A	A	A	A	A	A	B	B	A	A	B	B	A	A	A	B	B	A	B	B	B	B	A	A	A	B	A	A	A	B	B	B	B	A	A	A	A	A	B	A	A	A	B	A	B
4A-045	BS00068243_51	80.031			A	A	A	A	A	B	B	A	A	A	B	A	A	A	A	B	B	A	B	B	A	B	A	A	A	B	A	A	A	B	B	B	-	A	A	A	A	A	B	A	A	A	B	A	B
4A-046	BS00021715_51	80.289			A	A	A	A	A	B	B	A	A	A	B	A	A	A	A	B	B	A	B	B	A	B	A	A	A	B	A	A	A	B	B	B	-	A	A	A	A	A	B	A	A	A	B	A	B
4A-047	Kukri_c19562_127	81.067			A	A	A	A	A	B	B	A	A	A	B	A	A	A	A	B	B	A	B	B	A	B	A	A	A	B	A	A	A	B	B	B	A	A	A	A	A	A	B	A	A	A	B	A	A
4A-048	wsnp_Ex_rep_c104448_89161562	82.952			A	A	A	A	A	B	B	B	A	A	B	A	A	A	A	B	B	A	B	B	A	B	A	A	A	B	A	A	A	B	B	B	-	A	A	A	A	A	B	A	A	A	B	A	A
4A-049	Ex_c66324_1151	83.471			A	A	A	A	A	B	B	B	A	A	B	A	A	A	A	B	B	A	B	B	A	B	A	A	A	B	A	A	A	B	B	B	-	A	A	A	A	A	B	A	A	A	B	A	A
4A-050	RAC875_c35171_613	84.519			A	A	A	A	A	B	B	B	A	A	B	A	B	A	A	B	B	A	B	B	A	B	A	A	A	B	A	A	A	B	B	B	-	A	A	A	A	A	B	A	A	A	B	A	A
4A-051	RAC875_c21369_425	85.837			A	A	A	A	A	A	B	B	A	A	B	A	B	A	A	B	B	A	B	B	A	B	A	A	A	B	A	A	A	B	B	B	A	A	A	A	A	A	B	A	A	A	B	A	A
4A-052	Tdurum_contig14947_611	86.352			A	A	A	A	A	A	B	B	A	A	B	A	B	A	A	B	B	A	B	B	A	B	A	A	A	B	A	A	A	B	B	B	A	A	A	A	A	A	B	A	A	A	B	A	A
4A-053	BS00023151_51	86.61			A	A	A	A	A	B	B	B	A	A	B	A	B	A	A	B	B	A	B	B	A	B	A	A	A	B	A	A	A	B	B	B	-	A	A	A	A	A	B	A	A	A	B	A	A
4A-054	RAC875_c18090_752	86.869			A	A	A	A	A	A	B	B	A	A	B	A	B	A	A	B	B	A	B	B	A	B	A	A	A	B	A	A	A	B	B	B	-	A	A	A	A	A	B	A	A	A	B	A	A
4A-055	Ex_c101416_378	87.129			A	A	A	A	A	A	B	B	A	A	B	A	B	A	A	B	B	A	B	B	A	B	A	A	A	B	A	A	A	B	B	B	-	A	A	A	A	A	B	A	A	A	B	A	A
4A-056	RAC875_c17918_321	87.387			A	A	A	A	A	A	B	B	A	A	B	A	B	A	A	B	B	A	B	B	A	B	A	A	A	B	A	A	A	B	B	B	A	A	A	A	A	A	B	A	A	A	B	A	A
4A-057	Ku_c6779_1381	87.646			A	A	A	A	A	B	B	B	A	A	B	A	B	A	A	B	B	A	B	B	A	B	A	A	A	B	A	A	A	B	B	B	-	A	A	A	A	A	B	A	A	A	B	A	A
4A-058	BS00037357_51	87.905			A	A	A	A	A	B	B	B	A	A	B	A	B	A	A	B	B	A	B	B	A	B	A	A	A	B	A	A	A	B	B	B	-	A	A	A	A	A	B	A	A	A	B	A	A
4A-059	wsnp_Ku_c3237_6024936	89.504			A	A	A	A	A	B	B	B	A	A	B	A	B	A	A	B	B	A	B	B	A	B	A	A	A	B	A	A	A	B	B	B	A	A	A	A	A	A	B	A	A	A	B	A	A
4A-060	Ra_c49035_206	90.557			A	A	A	A	A	A	B	B	A	A	B	A	B	A	A	B	B	A	B	B	A	B	A	A	A	B	A	B	B	B	B	B	-	A	A	A	A	A	B	A	A	A	B	A	A
4A-061	wsnp_Ku_c4924_8816643	90.558			A	A	A	A	A	A	B	B	A	A	B	A	B	A	A	B	B	A	B	B	A	B	A	A	A	B	A	B	B	B	B	B	A	A	A	A	A	A	B	A	A	A	B	A	A
4A-062	Tdurum_contig97425_92	93.557			A	A	A	A	A	B	B	B	A	A	B	A	B	A	A	B	B	A	B	B	A	B	A	A	A	B	A	B	B	B	B	B	A	A	A	A	A	A	B	A	A	A	B	A	A
4A-063	wsnp_JD_c38619_27992279	94.605			A	A	A	A	A	B	B	B	A	A	B	A	B	A	A	B	B	A	A	B	A	B	A	A	A	B	A	B	B	B	B	B	A	A	A	A	A	A	B	A	A	A	B	A	A
4A-064	Ra_c2750_804	95.124			A	A	A	A	A	A	B	B	A	A	B	A	B	A	A	B	B	A	A	B	A	B	A	A	A	B	A	B	B	B	B	B	A	A	A	A	A	A	B	A	A	A	-	A	A
4A-065	Excalibur_c30378_673	95.642			A	A	A	A	A	B	B	B	A	A	B	A	B	A	A	B	B	A	A	B	A	B	A	A	A	B	A	B	B	B	B	B	A	A	A	A	A	A	B	A	A	A	B	A	A
4A-066	BS00064269_51	96.953			A	A	A	A	A	B	B	B	A	A	B	A	B	A	A	B	B	A	A	B	A	B	A	B	A	B	A	B	B	B	A	A	A	A	A	A	A	A	B	A	A	A	B	A	A
4A-067	Excalibur_c21964_237	97.469			A	A	A	A	A	B	B	B	A	A	B	A	B	A	B	B	B	A	A	B	A	B	A	B	A	B	A	B	B	B	A	A	A	A	A	A	A	A	B	A	A	A	B	A	A
4A-068	RAC875_c20429_903	98.779			A	A	A	A	A	B	B	B	A	A	B	A	B	A	B	B	B	A	A	B	A	B	A	B	A	B	A	B	B	B	A	A	A	A	A	A	A	A	B	A	A	A	B	A	A
4A-069	wsnp_Ex_c41074_47987860	98.78			A	A	A	A	A	B	B	B	A	A	B	A	B	A	B	B	B	A	A	B	A	B	A	B	A	B	A	B	B	B	A	A	A	A	A	A	A	A	B	A	A	A	B	A	A
4A-070	Kukri_c6224_492	100.635			A	A	A	A	A	B	A	B	A	A	B	B	B	A	B	B	B	A	A	B	A	B	A	B	B	B	A	B	B	B	A	A	A	A	A	A	A	A	B	A	A	A	B	A	A
4A-071	Excalibur_rep_c74900_73	103.331			A	A	A	A	A	B	A	B	A	A	B	B	B	A	B	B	B	A	A	A	A	B	A	A	B	A	A	B	B	B	A	A	A	B	A	A	A	A	B	-	B	A	B	A	A
4A-072	Kukri_c29142_1046	104.913			A	A	A	A	A	B	A	B	A	A	B	B	B	A	B	B	B	A	B	A	A	B	A	A	B	A	A	B	B	B	A	A	A	B	A	A	B	A	B	-	B	A	B	A	A
4A-073	RFL_Contig4336_184	105.687			A	A	A	A	A	B	A	B	A	A	B	B	B	A	B	B	B	B	B	A	A	B	A	A	B	A	A	B	B	B	A	A	A	B	A	A	B	A	B	B	B	A	B	A	A
4A-074	Kukri_c33315_159	107.543			A	A	A	A	A	A	A	B	A	A	B	B	B	A	B	B	B	B	A	A	A	B	A	A	B	A	A	B	B	B	A	A	A	B	A	A	B	A	B	B	B	A	B	A	A
4A-075	wsnp_Ex_c20041_29076295	107.799			A	A	A	A	A	A	A	B	A	A	B	B	B	A	B	B	B	B	A	A	A	B	A	A	B	A	A	B	B	B	A	A	A	B	A	A	B	A	B	B	B	A	B	A	A
4A-076	BS00091752_51	109.11			A	A	A	A	A	A	A	B	A	A	B	B	B	A	B	B	B	B	A	A	A	B	A	A	B	A	A	B	B	B	A	A	A	B	A	A	B	A	B	B	B	A	B	A	A
4A-077	BobWhite_c9138_101	109.368			A	A	A	A	A	A	A	B	A	A	B	B	B	A	B	B	B	B	A	A	A	B	A	A	B	A	A	B	B	B	A	A	A	B	A	A	B	A	B	B	B	A	B	A	A
4A-078	BobWhite_s63911_399	110.411			A	A	A	A	A	A	A	B	A	A	B	B	B	A	B	B	B	B	A	A	A	B	A	A	B	A	A	B	B	B	A	A	A	B	A	A	B	B	B	B	B	A	B	B	A
4A-079	BS00090866_51	112.532			A	A	A	A	A	A	A	B	A	A	B	B	B	A	B	B	B	B	A	A	A	B	A	A	B	A	A	B	B	B	A	A	A	B	A	B	B	B	B	B	B	A	B	B	A
4A-080	BS00039148_51	112.787			A	A	A	A	A	A	B	B	A	A	B	B	B	A	B	B	B	B	A	A	A	B	A	A	B	A	A	B	B	B	A	A	A	B	A	B	B	B	B	B	B	A	B	B	A
4A-081	wsnp_Ex_c2352_4405961	113.825			A	A	A	A	A	B	B	B	A	A	B	B	B	A	B	B	B	B	A	A	A	B	A	A	B	A	A	B	B	B	A	A	A	B	A	B	B	B	B	B	B	A	B	B	A
4A-082	Kukri_c48943_1149	115.129			A	A	A	A	A	A	B	B	A	A	B	B	B	A	B	B	B	B	A	A	A	B	A	A	B	A	A	B	B	B	A	A	A	B	A	B	B	B	B	B	B	A	B	B	A
4A-083	BS00066066_51	118.696			A	A	A	A	B	A	B	B	A	A	B	B	B	B	B	A	B	B	A	A	A	B	A	A	B	A	A	B	B	B	A	A	A	B	A	B	B	B	B	B	B	A	B	B	A
4A-084	wsnp_Ex_c26740_35969367	125.187			A	A	A	A	B	B	B	A	B	A	B	B	B	B	B	A	B	B	A	A	A	-	B	A	B	A	A	A	A	B	A	A	A	B	A	B	B	B	B	B	B	A	B	B	A
4A-085	Excalibur_c4370_1221	125.973			A	A	A	A	B	A	B	A	B	A	B	B	B	B	B	A	B	B	A	A	A	-	B	A	B	A	A	A	A	B	A	A	A	B	A	B	B	B	B	B	B	A	B	B	A
4A-086	wsnp_JD_c27162_22206547	126.232			A	A	A	A	B	A	B	A	B	A	B	B	B	B	B	A	B	B	A	A	A	-	B	A	B	A	A	A	A	B	A	A	A	B	A	B	B	B	B	B	B	A	B	B	A
4A-087	Excalibur_c1534_572	129.879			A	A	A	A	B	-	B	A	B	A	A	B	B	B	B	A	B	B	A	A	B	A	B	A	B	A	B	A	A	B	A	A	B	B	A	B	B	B	B	B	B	A	B	B	A
4A-088	Excalibur_c14189_134	130.141			A	A	A	A	B	B	B	A	B	A	A	B	B	B	B	A	B	B	A	A	B	A	B	A	B	A	B	A	A	B	A	A	B	B	A	B	B	B	B	B	B	A	B	B	A
4A-089	TA006348-0950	130.4			A	A	A	A	B	B	B	A	B	A	A	B	B	B	B	A	B	B	A	A	B	A	B	A	B	A	B	A	A	B	A	A	B	B	A	B	B	B	B	B	B	A	B	B	A
4A-090	IAAV1383	132.825			A	A	A	A	B	A	A	A	B	A	A	B	B	B	B	A	B	B	A	A	B	A	B	A	B	A	B	A	A	B	A	A	B	B	A	B	B	A	B	B	A	A	B	B	A
4A-091	Kukri_c3948_209	138.91			A	A	A	A	A	B	A	A	B	A	A	B	B	A	B	A	A	B	A	A	B	A	B	A	B	B	B	A	A	B	A	A	B	B	A	A	A	A	B	B	A	B	B	B	A
4A-092	CAP12_c2972_140	141.054			A	A	A	A	A	A	A	A	B	A	A	A	B	A	A	A	A	B	A	A	B	A	B	A	B	B	B	A	A	B	A	A	B	B	A	A	A	B	B	A	A	B	B	B	B
4A-093	BS00022395_51	141.832			A	A	A	A	A	B	A	A	B	A	A	A	B	A	A	A	A	B	A	A	B	A	B	A	B	B	B	A	A	B	A	A	B	B	A	A	A	B	B	A	A	B	B	B	B
4A-094	RAC875_c67397_67	142.345			A	A	A	A	A	B	A	A	B	A	A	A	B	A	A	A	A	B	A	A	B	A	B	A	B	B	B	A	A	B	A	A	B	B	A	A	A	B	B	A	A	B	B	B	B
4A-095	Kukri_c46302_194	144.785			A	A	A	A	A	A	A	A	B	B	A	A	B	A	-	A	A	B	A	A	B	A	B	A	B	B	B	A	A	B	A	A	B	B	A	A	A	B	B	A	B	B	B	B	B
4A-096	BS00032622_51	145.303			A	A	A	A	A	A	A	A	B	B	A	A	B	A	-	A	A	B	A	A	B	A	B	A	B	B	B	A	A	B	A	A	B	B	A	A	A	B	B	A	B	B	B	B	B
4B-001	Xcau9	0			A	B	B	A	A	B	A	A	A	B	A	B	A	A	B	B	B	-	A	-	B	-	A	A	A	B	A	A	A	A	-	A	B	A	B	-	A	B	B	B	-	A	A	A	A
4B-002	RAC875_c86104_111	1.178			A	B	B	A	A	B	A	A	A	B	A	B	A	A	B	B	B	A	A	B	B	B	A	A	A	B	A	A	A	A	A	A	B	A	B	A	A	B	B	B	B	A	A	A	A
4B-003	BS00067775_51	2.221			A	B	B	A	A	B	A	A	A	B	A	B	A	A	B	B	A	A	A	B	B	B	A	A	A	B	A	A	A	A	A	A	B	A	B	A	A	B	B	B	B	A	A	A	A
4B-004	Tdurum_contig27799_114	3.286			A	B	B	A	A	-	A	A	A	B	A	B	A	A	B	B	A	A	A	B	B	B	A	A	A	B	A	A	A	A	A	A	B	A	B	A	A	B	B	B	B	A	A	A	A
4B-005	BS00106142_51	9.181			A	B	B	A	A	B	A	A	A	B	A	B	A	A	B	B	A	A	A	B	B	B	A	B	A	A	A	A	A	A	B	B	B	A	B	A	A	B	A	B	B	A	B	A	A
4B-006	BobWhite_c1656_186	11.36			A	B	B	A	A	B	A	A	A	B	A	B	A	A	B	B	A	A	A	B	B	B	A	B	A	A	A	A	A	A	B	B	B	A	A	A	A	B	A	B	B	A	B	A	A
4B-007	RAC875_rep_c106667_302	14.086			A	B	B	A	A	B	A	A	A	B	A	B	A	B	B	B	A	A	A	B	B	B	A	B	A	A	A	A	A	A	B	B	B	B	A	A	A	B	A	B	B	A	B	A	B
4B-008	wsnp_BF483640B_Ta_2_2	14.605			A	B	B	A	A	B	A	A	A	B	A	B	A	B	B	B	A	A	A	B	B	B	A	B	A	A	A	A	A	A	B	B	B	A	A	A	A	B	A	B	B	A	B	A	B
4B-009	Tdurum_contig10322_1908	19.409			A	B	B	B	A	B	A	A	A	B	A	B	A	B	B	A	A	A	A	A	B	B	A	A	A	B	A	A	A	A	B	B	B	B	A	A	A	B	A	B	B	A	B	A	B
4B-010	wsnp_Ex_c37502_45236634	28.582	p<0.05	*	A	B	A	B	A	A	A	A	A	B	A	B	A	B	B	A	A	B	B	A	A	B	A	A	A	B	A	A	A	B	B	B	A	B	A	A	A	B	A	B	B	A	A	A	B
4B-011	tplb0060n12_565	29.624	p<0.05	*	A	B	A	B	A	B	A	A	A	B	A	B	A	B	B	A	A	B	B	A	A	B	A	A	A	B	A	A	A	B	B	B	A	B	A	A	A	B	A	B	B	A	A	A	B
4B-012	BS00009573_51	29.625	p<0.05	*	A	B	A	B	A	B	A	A	A	B	A	B	A	B	B	A	A	B	B	A	A	B	A	A	A	B	A	A	A	B	B	B	A	B	A	A	A	B	A	B	B	A	A	A	B
4B-013	Kukri_c49506_396	31.48	p<0.05	*	A	B	A	B	A	B	A	A	A	B	A	B	A	B	B	A	A	B	B	A	A	B	A	A	A	B	A	A	A	B	B	B	A	B	A	A	A	B	A	B	B	A	A	A	B
4B-014	Kukri_c17900_446	33.079	p<0.05	*	A	B	A	B	A	B	A	A	A	B	A	B	A	B	B	A	A	B	B	A	A	B	A	A	A	B	A	A	A	B	B	B	A	B	A	A	A	B	A	B	B	A	A	A	B
4B-015	wsnp_Ku_c8075_13785546	35.492	p<0.05	*	A	B	A	B	A	B	A	A	A	B	A	B	A	B	B	A	A	B	B	A	A	B	A	A	A	B	A	A	A	B	B	B	A	B	A	A	A	B	A	B	B	A	A	A	B
4B-016	Tdurum_contig41902_1524	40.581			A	B	A	B	A	A	B	A	A	B	A	B	A	B	B	A	A	B	B	A	A	B	A	A	A	B	A	A	A	B	B	B	A	B	A	A	A	A	A	B	B	A	A	A	B
4B-017	BS00100838_51	48.707	p<0.05	*	A	B	A	B	A	A	B	A	A	B	A	B	B	A	B	A	A	B	B	B	A	B	A	A	A	B	A	A	A	B	B	B	A	B	A	A	A	B	B	B	A	A	A	B	A
4B-018	Ex_c101685_711	49.755	p<0.01	**	A	B	A	B	A	A	B	A	A	B	A	B	B	A	B	A	A	B	B	B	A	B	A	A	A	B	A	A	A	B	B	B	A	B	A	A	A	B	B	B	A	A	A	B	A
4B-019	RAC875_c45922_340	51.073	p<0.01	**	A	B	A	B	A	A	B	A	A	B	A	B	B	A	B	A	A	B	B	B	A	B	A	A	A	B	A	A	A	B	B	B	A	B	A	A	A	B	B	B	A	A	A	B	A
4B-020	GENE-3024_71	51.332	p<0.05	*	A	B	A	B	A	A	B	A	A	B	A	B	B	A	B	A	A	B	B	B	A	B	A	A	A	B	A	A	A	B	B	B	A	B	A	A	A	B	B	B	A	A	A	B	A
4B-021	RAC875_c27536_611	51.59	p<0.01	**	A	B	A	B	A	A	B	A	A	B	A	B	B	A	B	A	A	B	B	B	A	B	A	A	A	B	A	A	A	B	B	B	A	B	A	A	A	B	B	B	A	A	A	B	A
4B-022	BS00084070_51	53.455	p<0.01	**	A	B	A	B	A	B	B	A	B	B	A	B	B	A	B	A	A	B	B	B	A	B	A	A	A	B	A	A	A	B	B	B	A	B	A	A	A	B	B	B	A	A	B	B	A
4B-023	Tdurum_contig82378_264	53.713	p<0.01	**	A	B	A	B	A	B	B	A	B	B	A	B	B	A	B	A	A	B	B	B	A	B	A	A	A	B	A	A	A	B	B	B	A	B	B	A	A	B	B	B	A	A	B	B	A
4B-024	CAP11_c601_120	53.971	p<0.01	**	A	B	A	B	A	B	B	A	B	B	A	B	B	A	B	A	A	B	B	B	A	B	A	A	A	B	A	A	A	B	B	B	A	B	B	A	A	B	B	B	A	A	B	B	A
4B-025	BS00033614_51	54.23	p<0.01	**	A	B	A	B	A	B	B	A	B	B	A	B	B	A	B	A	A	B	B	B	A	B	A	A	A	B	A	A	A	B	B	B	A	B	B	A	A	B	B	B	A	A	B	B	A
4B-026	Kukri_rep_c109150_333	54.491	p<0.01	**	A	B	A	B	A	A	B	A	B	B	A	B	B	A	B	A	A	B	B	B	A	B	A	A	A	B	A	A	A	B	B	B	A	B	B	A	A	B	B	-	A	A	B	B	A
4B-027	BS00023431_51	54.752	p<0.01	**	A	B	A	B	A	A	B	A	B	B	A	B	B	A	B	A	A	B	B	B	A	B	A	A	A	B	A	A	A	B	B	B	A	B	B	A	A	B	B	-	A	A	B	A	A
4B-028	BS00022258_51	55.534	p<0.01	**	A	B	A	B	A	A	B	A	B	B	A	B	B	A	B	A	A	B	B	B	A	B	A	A	A	B	A	A	A	B	B	B	A	B	B	A	A	B	B	-	A	A	B	A	A
4B-029	TA002011-0754	55.792	p<0.01	**	A	B	A	B	A	A	B	A	B	B	A	B	B	A	B	A	A	B	B	B	A	B	A	A	A	B	A	A	A	B	B	B	A	B	B	A	A	B	B	B	A	A	B	A	A
4B-030	IAAV8767	56.051	p<0.01	**	A	B	A	B	A	B	B	A	B	B	A	B	B	A	B	A	A	B	B	B	A	B	A	A	A	B	A	A	A	B	B	B	A	A	B	A	A	B	B	-	A	A	B	A	A
4B-031	Excalibur_c100336_106	56.309	p<0.01	**	A	B	A	B	A	B	B	A	B	B	A	B	B	A	B	A	A	B	B	B	A	B	A	A	A	B	A	A	A	B	B	B	A	A	B	A	A	B	B	-	A	A	B	A	A
4B-032	Tdurum_contig42211_1897	56.568	p<0.01	**	A	B	A	B	A	B	B	A	B	B	A	B	B	A	B	A	A	B	B	B	A	B	A	A	A	B	A	A	A	B	B	B	A	A	B	A	A	B	B	-	A	A	B	A	A
4B-033	GENE-2913_148	57.081	p<0.01	**	A	B	A	B	A	B	B	A	B	B	A	B	B	A	B	A	A	B	B	B	A	B	A	A	A	B	A	A	A	B	B	B	A	A	B	A	A	B	B	B	A	A	B	A	A
4B-034	BS00049907_51	57.6	p<0.01	**	A	B	A	B	A	B	B	A	B	B	A	B	B	A	B	A	A	B	B	B	A	B	A	A	A	B	A	A	A	B	B	B	A	A	B	A	A	B	B	-	A	A	B	A	A
4B-035	IACX6006	58.119	p<0.01	**	A	B	A	B	A	B	B	A	B	B	A	B	B	A	B	A	A	B	B	B	A	B	A	A	B	B	A	A	A	B	B	B	A	A	B	A	A	B	B	B	A	A	B	A	A
4B-036	Excalibur_c15280_1242	58.379	p<0.01	**	A	B	A	B	A	A	B	A	B	B	A	B	B	A	B	A	A	B	B	B	A	B	A	A	B	B	A	A	A	B	B	B	A	A	B	A	A	B	B	B	A	A	B	A	A
4B-037	RAC875_c15872_141	59.165	p<0.01	**	A	B	A	B	A	A	B	A	B	B	A	B	B	A	B	A	A	B	B	B	A	B	A	A	B	B	A	A	A	B	B	B	A	A	B	A	A	B	B	B	A	A	B	A	A
4B-038	RAC875_c9572_588	59.423	p<0.01	**	A	B	A	B	A	A	B	A	B	B	A	B	B	A	B	A	A	B	B	B	A	B	A	A	B	B	A	A	A	B	B	B	A	A	B	A	A	B	B	B	A	A	B	A	A
4B-039	Ku_c33858_325	61.876	p<0.05	*	A	B	A	B	A	A	B	A	B	B	A	B	B	A	B	A	B	B	B	B	A	B	A	A	B	B	A	A	A	B	B	B	A	A	B	A	A	B	B	B	A	A	B	A	A
4B-040	Xwmc459	63.082	p<0.05	*	A	B	A	B	A	A	B	-	B	B	-	B	B	A	B	A	B	-	B	-	A	-	A	A	B	B	A	A	A	B	-	B	A	A	B	-	A	B	B	B	-	A	B	A	A
4B-041	wsnp_Ex_c3119_5763762	63.981	p<0.05	*	A	B	A	B	A	B	B	A	B	B	A	B	B	A	B	A	B	B	B	B	A	B	A	A	B	B	A	A	A	B	B	B	A	A	B	A	A	B	B	B	A	A	B	A	A
4B-042	IACX8023	66.42	p<0.05	*	A	B	A	B	A	B	B	A	B	B	A	B	B	A	B	A	A	B	B	B	A	B	A	A	B	B	A	A	A	B	B	B	A	A	B	A	A	B	B	B	A	A	B	A	A
4B-043	Excalibur_rep_c69304_402	67.202	p<0.05	*	A	B	A	B	A	B	B	A	B	B	A	B	B	A	B	A	A	B	B	B	A	B	A	A	B	B	A	A	A	B	B	B	A	A	B	A	A	B	B	B	A	A	B	A	A
4B-044	BS00067428_51	67.984	p<0.01	**	A	B	A	B	A	B	B	A	B	B	A	B	B	A	B	A	A	B	B	B	A	B	A	A	B	B	A	A	A	B	B	B	A	A	B	A	A	B	B	A	A	A	B	A	A
4B-045	BS00022090_51	68.241	p<0.01	**	A	B	A	B	A	B	B	A	B	B	A	B	B	A	B	A	A	B	B	B	A	B	A	A	A	B	A	A	A	B	B	B	A	A	B	A	A	B	B	A	A	A	B	A	A
4B-046	Xbarc1096	76.861	p<0.05	*	A	B	A	B	A	B	B	A	B	B	A	B	B	A	B	A	A	-	B	-	A	-	A	A	A	B	A	A	A	B	-	B	A	A	B	-	A	B	B	A	-	A	B	A	A
4B-047	Xgwm495	103.545			A	B	A	B	A	A	B	A	B	B	B	B	B	A	B	A	B	-	B	-	A	-	A	A	B	B	A	A	A	B	-	B	A	A	B	-	A	B	B	B	-	A	B	A	A
4B-048	Tdurum_contig50783_285	137.584	p<0.01	**	A	B	A	B	B	A	B	A	A	B	A	B	B	A	B	A	A	A	B	B	A	A	B	A	B	B	A	A	A	B	B	B	A	B	B	B	B	B	B	B	A	A	B	A	B
4B-049	wsnp_Ex_c26285_35531535	139.158	p<0.01	**	A	B	A	B	B	B	B	A	A	B	A	B	B	A	B	A	A	A	B	B	A	A	B	A	B	B	A	A	A	B	B	B	A	B	B	B	B	B	B	B	A	A	B	A	B
4B-050	RAC875_rep_c119568_203	141.003	p<0.01	**	A	B	A	B	B	B	B	A	A	B	A	B	B	A	B	A	A	A	B	B	A	A	B	A	B	B	A	A	A	B	B	B	A	B	B	B	B	B	B	B	A	A	B	A	B
4B-051	Xwmc349	143.092	p<0.05	*	A	B	A	B	B	-	B	A	A	B	-	B	B	A	B	A	A	-	B	-	A	-	B	A	B	B	A	A	A	B	-	B	A	B	B	-	B	B	B	B	-	A	B	A	B
4B-052	tplb0056i06_856	145.811	p<0.05	*	A	B	A	B	B	A	B	A	A	B	A	B	B	A	B	A	A	A	B	B	A	A	B	A	B	B	A	A	A	B	B	B	A	B	B	B	B	B	B	B	A	A	B	A	B
4B-053	Xcau6	149.441	p<0.05	*	A	B	A	B	B	A	B	A	A	B	A	B	B	A	B	A	A	-	B	-	A	-	B	A	A	B	A	A	A	B	-	B	A	B	B	-	B	B	B	B	-	A	A	A	A
4B-054	Xcau72	150.019	p<0.05	*	A	B	A	B	B	B	B	A	A	B	A	B	B	A	B	A	A	-	B	-	A	-	B	A	A	B	A	A	A	B	-	B	A	B	B	-	-	B	B	B	-	A	A	A	A
4B-055	IAAV2725	150.892	p<0.05	*	A	B	A	B	B	B	B	A	A	B	A	B	B	A	B	A	A	A	B	B	A	A	B	A	A	B	A	A	A	B	B	B	A	B	B	B	B	B	B	B	A	A	A	A	A
4B-056	wsnp_Ra_rep_c74879_72651462	153.025	p<0.05	*	A	B	A	B	B	B	B	A	A	B	A	B	B	A	B	A	A	A	A	B	A	A	B	A	A	B	A	A	A	B	B	B	A	B	B	B	B	B	B	B	A	A	A	A	A
4B-057	Xcau117	153.908	p<0.05	*	A	-	A	B	B	B	B	A	A	B	A	-	B	A	B	A	A	-	A	-	A	-	B	A	A	B	A	A	A	B	-	B	A	B	B	-	B	B	B	B	-	A	A	A	A
4B-058	Xbarc114	154.215			-	B	A	B	-	-	B	A	-	B	A	-	B	A	B	A	A	-	A	-	-	-	B	A	A	B	A	A	A	B	-	B	-	B	B	-	B	B	B	B	-	A	A	A	A
4B-059	Excalibur_c12937_64	155.444	p<0.05	*	A	B	A	B	B	B	B	A	A	B	A	B	B	A	B	A	A	A	A	B	A	A	B	A	A	B	A	A	A	B	B	B	A	B	B	B	B	B	B	B	A	A	A	A	A
4B-060	BS00068539_51	155.957	p<0.05	*	A	B	A	B	B	B	B	A	A	B	A	B	B	A	B	A	A	A	A	B	A	A	B	A	A	B	A	A	A	B	B	B	A	B	B	B	B	B	B	B	A	A	A	A	A
4B-061	Kukri_c18722_425	156.472	p<0.05	*	A	B	A	B	B	B	B	A	A	B	A	B	B	A	B	A	A	-	A	B	A	A	B	A	A	B	A	A	A	B	B	B	A	B	B	B	B	B	B	B	A	A	A	A	A
4B-062	tplb0024i19_322	156.988	p<0.05	*	A	B	A	B	B	B	B	A	A	B	A	B	B	A	B	A	A	-	A	B	A	A	B	A	A	B	A	A	A	B	B	B	A	B	B	B	B	B	B	B	A	A	A	A	A
4B-063	BS00104279_51	160.575	p<0.01	**	A	B	A	B	B	A	B	A	A	B	A	B	A	A	A	A	A	B	-	B	A	A	B	A	A	B	A	A	A	B	B	B	A	B	B	B	B	B	B	A	A	A	A	A	A
4B-064	Tdurum_contig56887_501	171.665			A	B	A	B	B	A	A	A	A	B	B	B	B	A	A	A	B	B	A	B	A	B	A	A	B	B	A	A	A	B	B	B	A	B	B	B	B	B	B	B	A	A	A	A	A
4B-065	BS00022080_51	174.104			A	B	A	B	B	B	A	A	A	B	B	B	B	B	A	A	B	B	-	B	A	B	A	A	B	A	A	A	A	B	B	B	A	B	B	B	B	B	B	B	A	A	A	A	A
4B-066	wsnp_Ex_rep_c68248_67035459	175.703			A	B	A	B	B	B	A	A	A	B	B	B	B	B	A	A	B	B	-	B	A	B	A	A	B	A	B	A	A	A	B	B	A	A	B	B	B	B	B	B	A	A	A	A	A
4B-067	RAC875_c39339_400	178.414			A	B	A	B	B	B	A	A	A	B	B	B	A	B	A	A	B	B	-	B	A	B	A	A	B	A	B	A	A	A	B	B	A	A	B	B	B	B	B	B	A	B	A	A	B
4B-068	BobWhite_c7492_488	180.279			B	B	A	B	B	B	A	A	A	B	B	B	A	B	A	A	B	B	-	B	A	B	A	A	B	A	B	A	A	A	B	B	A	A	B	B	B	B	B	A	A	B	A	A	B
4B-069	wsnp_Ex_c4125_7456528	180.537			B	B	A	B	B	B	A	A	A	B	B	B	A	B	A	A	B	B	-	B	A	B	A	A	B	A	B	A	A	A	B	B	A	A	B	B	B	B	B	A	A	B	A	A	B
4B-070	BS00067942_51	182.704			B	B	A	B	B	B	A	A	A	B	B	B	A	B	A	A	B	B	-	B	A	B	A	A	B	A	-	A	A	A	B	B	A	A	B	B	B	B	B	A	A	B	A	A	B
4B-071	BS00083846_51	186.351			B	B	A	B	B	B	A	B	A	B	B	B	A	B	A	A	B	A	A	B	A	B	A	A	B	A	B	A	A	A	B	B	A	A	B	B	B	B	B	A	B	B	A	A	B
4B-072	wsnp_Ex_c19844_28855741	186.61			B	B	A	B	B	B	A	B	A	B	B	B	A	B	A	A	B	A	A	B	A	B	A	A	B	A	B	A	A	A	B	B	A	A	B	B	B	B	B	A	B	B	A	A	B
4B-073	wsnp_Ex_c7059_12151961	186.866			B	B	A	B	B	B	A	B	A	B	B	B	A	B	A	A	B	A	A	B	A	B	A	A	B	A	B	A	A	A	B	B	A	A	B	B	B	B	B	A	B	B	A	A	B
4D.1-001	CAP8_c9110_427	0	p<0.00001	*****	A	A	B	B	B	B	B	B	A	B	B	B	B	B	B	B	B	A	B	B	B	B	B	A	B	B	B	B	A	B	B	B	B	B	A	A	B	B	B	A	B	B	B	B	B
4D.1-002	Xbarc359	1.8	p<0.00001	*****	A	A	B	B	B	-	B	B	A	B	B	B	B	B	B	B	B	-	B	-	B	-	B	A	B	B	B	B	B	B	-	B	B	B	A	-	B	B	B	A	-	B	-	B	B
4D.1-003	Xcfd71	3.014	p<0.00001	*****	A	A	B	B	B	B	B	B	A	B	B	B	B	B	B	A	B	-	B	-	B	-	B	A	B	B	B	B	B	B	-	B	B	B	A	-	B	B	B	B	-	B	B	B	B
4D.1-004	BS00094770_51	4.814	p<0.00001	*****	A	A	B	B	B	B	B	B	A	B	B	B	B	B	B	A	B	A	B	B	B	B	B	A	B	B	B	B	A	B	B	B	B	B	A	A	B	B	B	B	B	B	B	B	B
4D.1-005	Kukri_c20631_614	5.592	p<0.00001	*****	A	A	B	B	B	B	B	B	A	B	B	B	B	B	B	A	B	A	B	B	B	B	B	A	B	B	B	B	A	B	B	B	B	B	A	A	B	B	B	B	B	B	B	B	B
4D.1-006	IAAV6015	7.165	p<0.00001	*****	A	A	B	B	B	A	B	B	A	B	B	B	B	B	B	A	B	A	B	B	B	B	B	A	B	B	B	B	A	A	B	B	B	B	A	A	B	B	B	B	B	B	B	B	B
4D.1-007	Xgwm165	10.511	p<0.00001	*****	A	A	B	B	B	B	B	B	A	B	B	A	B	B	B	A	B	-	B	-	B	-	B	A	B	B	B	B	B	A	-	B	B	B	-	-	B	B	B	A	-	B	B	B	B
4D.1-008	Ku_c1672_301	17.73	p<0.0001	****	A	A	B	B	B	A	B	B	A	B	B	B	B	B	B	A	B	B	B	B	B	B	B	A	B	B	B	A	A	A	B	B	B	B	A	A	A	B	B	A	B	B	B	B	B
4D.1-009	D_GDEEGVY01C7BQU_446	19.034	p<0.0001	****	A	A	B	B	B	A	B	B	A	B	B	B	B	B	B	A	B	B	B	B	B	B	B	A	B	B	B	A	A	A	B	B	B	B	A	A	A	B	B	A	B	B	B	B	B
4D.2-001	Kukri_c44571_739	0			A	A	B	A	B	A	B	A	A	A	A	B	A	A	B	A	B	A	B	A	A	A	B	B	B	A	A	A	A	B	B	B	A	A	B	B	B	B	B	B	A	A	A	B	B
4D.2-002	D_contig28212_519	0.27			A	A	B	A	B	A	B	A	A	A	A	B	A	A	B	A	B	A	B	A	A	A	B	B	B	A	A	A	A	B	B	B	A	A	B	B	B	B	B	B	A	A	A	B	B
4D.2-003	D_GDS7LZN01CH8YS_326	1.313			A	A	B	A	B	A	B	A	A	A	A	B	A	A	B	A	B	A	B	A	A	A	B	B	B	A	A	A	A	B	B	B	A	A	B	B	B	B	B	B	A	A	A	B	B
4D.2-004	Xgwm624	13.847			A	A	A	A	B	A	A	A	A	A	A	B	B	A	B	A	A	-	B	-	A	-	A	B	B	A	A	A	A	B	-	B	A	A	B	-	B	B	B	B	-	-	A	B	B
4D.2-005	Xbarc1183	17.003			A	A	A	A	B	-	-	A	A	A	A	B	B	A	B	A	B	-	A	-	A	-	A	B	B	A	A	B	-	B	-	B	-	A	B	-	B	B	B	B	-	A	A	B	B
5A-001	Tdurum_contig42421_1167	0			B	B	A	B	A	B	A	B	B	B	A	B	B	A	B	B	B	B	A	B	A	B	A	B	A	B	B	B	B	B	-	B	A	A	B	B	A	B	A	-	B	A	A	A	A
5A-002	RFL_Contig3370_343	0.521			B	B	A	B	A	B	A	B	B	B	A	B	B	A	B	B	B	B	A	B	A	B	A	B	A	A	B	B	B	B	-	B	A	A	B	B	A	B	A	-	B	A	A	A	A
5A-003	BobWhite_c41542_354	0.781			B	B	A	B	A	B	A	B	B	B	A	B	B	A	B	B	B	B	A	B	A	B	A	B	A	A	B	B	B	B	-	B	A	A	B	B	A	B	A	-	B	A	A	A	A
5A-004	BS00001525_51	2.141			B	B	A	B	A	B	A	B	B	B	A	B	B	A	B	B	B	B	A	B	A	B	-	B	A	A	B	B	B	B	-	B	A	A	B	B	A	B	A	-	B	B	A	A	A
5A-005	Excalibur_c22465_625	2.407			B	B	A	B	A	B	A	B	B	B	A	B	B	A	B	B	B	B	A	B	A	B	A	B	A	A	B	B	B	B	-	B	A	A	B	B	A	B	A	-	B	B	A	A	A
5A-006	GENE-3111_152	11.636			B	B	A	B	B	B	A	B	B	B	A	B	B	A	B	B	B	B	A	A	A	B	A	B	B	A	A	B	B	B	-	B	A	A	B	B	A	B	A	-	A	B	A	B	A
5A-007	BS00022116_51	11.898			B	B	A	B	B	B	A	B	B	B	A	B	B	A	B	B	B	B	A	A	A	B	A	B	B	A	A	B	B	B	-	B	A	A	B	B	A	B	A	-	A	B	A	B	A
5A-008	RAC875_c68530_59	12.16			B	B	A	B	B	B	A	B	B	B	A	B	B	A	B	B	B	B	A	A	A	B	A	B	B	A	A	B	B	B	B	B	A	A	B	B	A	B	A	B	A	B	A	B	A
5A-009	Excalibur_c6714_246	13.214			B	B	A	B	B	B	A	B	B	B	A	B	A	A	B	B	B	B	A	A	A	B	A	B	B	A	A	B	B	B	-	B	A	A	B	B	A	B	A	A	A	B	A	B	A
5A-010	Ra_c10762_1137	18.362			B	B	A	A	B	A	A	A	B	B	A	B	A	A	A	B	B	B	A	A	A	B	A	B	B	B	A	A	A	B	B	B	A	A	B	B	B	B	A	A	A	B	A	B	A
5A-011	RAC875_c7582_680	19.969			B	B	A	A	B	A	A	A	B	B	A	B	A	A	A	B	B	B	A	A	A	B	A	B	B	A	A	A	A	B	B	B	A	A	B	B	B	B	A	B	A	B	A	B	A
5A-012	Excalibur_c98513_226	21.028			B	B	A	A	B	A	A	A	B	B	A	B	A	A	A	B	B	B	A	A	A	B	A	B	B	A	A	A	A	B	B	B	A	A	B	B	B	B	A	B	A	B	A	B	A
5A-013	wsnp_Ex_rep_c102143_87374435	21.288			B	B	A	A	B	A	A	A	B	B	A	B	A	A	A	B	B	B	A	A	A	B	A	B	B	B	A	A	A	B	B	B	A	A	B	B	B	B	A	A	A	B	A	B	A
5A-014	Ex_c95453_1499	21.547			B	B	A	A	B	B	A	A	B	B	A	B	A	A	A	B	B	B	A	A	A	B	A	B	B	B	A	A	A	B	B	B	A	A	B	B	B	B	A	A	A	B	A	B	A
5A-015	wsnp_BE399966A_Ta_2_3	21.806			B	B	A	A	B	B	A	A	B	B	A	B	A	A	A	B	B	B	A	A	A	B	A	B	B	A	A	A	A	B	B	B	A	A	B	B	B	B	A	A	A	B	A	B	A
5A-016	RAC875_c61887_194	44.401			B	A	A	A	A	B	B	A	A	B	A	A	B	B	A	A	B	B	A	A	A	A	A	B	B	A	A	A	A	B	A	A	A	A	A	A	A	B	B	A	A	B	A	A	A
5A-017	BS00040933_51	45.183			B	A	A	A	A	A	B	A	A	B	A	A	B	B	A	A	B	B	A	A	A	A	A	B	B	A	A	A	A	B	A	A	A	A	A	A	A	B	B	A	A	B	A	A	A
5A-018	BobWhite_c14172_113	45.702			B	A	A	A	A	A	B	A	A	B	A	A	B	B	A	A	B	B	A	A	A	A	A	B	B	A	A	A	A	B	A	A	A	A	A	A	A	B	B	A	A	B	A	A	A
5A-019	BS00021708_51	46.225			B	A	A	A	A	A	A	A	A	B	A	A	B	B	A	A	B	B	A	A	A	A	A	B	B	A	A	A	A	B	A	A	A	A	A	A	A	B	B	A	A	B	A	A	A
5A-020	BS00067096_51	48.393			B	B	A	A	A	A	A	A	A	B	B	A	B	B	A	A	B	B	A	A	A	A	A	B	B	A	A	A	A	B	A	A	A	A	A	A	A	A	B	A	A	B	A	A	A
5A-021	wsnp_CAP11_c951_572693	48.653			B	B	A	A	A	B	A	A	A	B	B	A	B	B	A	A	B	B	A	A	A	A	A	B	B	A	A	A	A	B	A	A	A	A	A	A	A	A	B	A	A	B	A	A	A
5A-022	wsnp_Ku_c4389_7970859	48.913			B	B	A	A	A	B	A	A	A	B	B	B	B	B	A	A	B	B	A	A	A	A	A	B	B	A	A	A	A	B	A	A	A	A	A	A	A	A	B	A	A	B	A	A	A
5A-023	Excalibur_c32833_466	49.961			B	B	A	A	A	A	A	A	A	B	B	A	B	B	A	A	B	B	A	A	A	A	A	B	B	A	A	A	A	B	A	A	A	A	A	A	A	A	B	A	A	B	A	A	A
5A-024	RFL_Contig2251_1349	50.219			B	B	A	A	A	A	A	A	A	B	B	B	B	B	A	A	B	B	A	A	A	A	A	B	B	A	A	A	A	B	A	A	A	A	A	A	A	A	B	A	A	B	A	A	A
5A-025	wsnp_Ra_rep_c69221_66574148	53.235			B	B	A	A	A	B	A	A	A	B	B	B	B	B	A	B	B	B	A	A	A	A	A	B	B	A	A	A	A	B	A	A	A	B	B	A	A	A	B	A	A	B	A	A	A
5A-026	Ku_c102710_1055	54.017			B	B	A	A	A	B	A	A	B	B	B	B	B	B	A	B	B	B	A	A	A	A	A	B	B	A	A	A	A	B	A	A	A	B	B	A	A	A	B	A	A	B	A	A	A
5A-027	Kukri_c2378_98	55.054			B	B	A	A	A	A	A	A	B	B	B	B	B	B	A	B	B	B	A	A	A	A	A	B	B	A	A	A	A	B	A	A	A	B	B	A	A	A	B	A	A	B	A	A	A
5A-028	wsnp_Ex_rep_c68117_66883366	55.309			B	B	A	A	A	A	A	A	B	B	B	B	B	B	A	B	B	B	A	A	A	A	A	B	B	A	A	A	A	B	A	A	A	B	B	A	A	A	B	A	A	B	A	A	A
5A-029	wsnp_Ex_c19892_28910730	55.31			B	B	A	A	A	A	A	A	B	B	B	B	B	B	A	B	B	B	A	A	A	A	A	B	B	A	A	A	A	B	A	A	A	B	B	A	A	A	B	A	A	B	A	A	A
5A-030	wsnp_Ex_c16317_24795290	55.566			B	B	A	A	A	A	A	A	B	B	B	B	B	B	A	B	B	B	A	A	A	A	A	B	B	A	A	A	A	B	A	A	A	B	B	A	A	A	B	A	A	B	A	A	A
5A-031	Xcau34	57.057			B	B	A	A	A	A	A	A	B	B	B	B	B	-	A	A	B	-	A	-	A	-	A	B	B	A	A	A	A	B	-	A	A	B	B	-	A	A	B	A	-	B	A	A	A
5A-032	wsnp_Ex_c19820_28829623	58.241			B	B	A	A	A	A	A	A	B	B	B	B	B	B	A	A	B	B	A	A	A	A	A	B	B	A	A	A	A	B	A	A	A	B	B	A	A	A	B	A	A	B	A	A	A
5A-033	Excalibur_c22321_761	58.754			B	B	A	A	A	A	A	A	B	B	B	B	B	B	A	A	B	B	A	A	A	A	A	B	B	A	A	A	A	B	A	A	A	B	B	A	A	A	B	A	A	B	A	A	A
5A-034	wsnp_Ra_c18755_27856508	59.528			B	B	A	A	A	A	A	A	B	B	B	B	B	B	A	A	B	B	A	A	A	A	A	B	B	A	A	A	A	B	A	A	A	B	B	A	A	A	B	A	A	B	A	A	A
5A-035	wsnp_Ku_c5071_9050628	60.303			B	B	A	A	A	A	A	A	B	B	B	B	B	A	A	B	B	B	A	A	A	A	A	B	B	A	A	A	A	B	A	A	A	B	B	A	A	A	B	A	A	B	A	A	A
5A-036	Xbarc141	69.152			B	B	A	B	A	-	A	A	B	B	B	B	B	A	A	B	B	-	B	-	A	-	A	B	B	A	A	A	A	B	-	A	A	B	B	-	A	A	B	A	-	B	A	A	A
5A-037	RAC875_c19105_498	70.035			B	B	A	B	A	B	A	A	B	B	B	B	B	A	A	B	B	B	B	A	A	A	A	B	B	A	A	A	A	B	A	A	A	B	B	A	A	A	B	A	A	B	A	A	A
5A-038	BS00073564_51	70.293			B	B	A	B	A	B	A	A	B	B	B	B	B	A	A	B	B	B	B	A	A	A	A	B	B	A	A	A	A	B	A	A	A	B	B	A	A	A	B	A	A	B	A	A	A
5A-039	BS00063095_51	70.811			B	B	A	B	A	A	A	A	B	B	B	B	B	A	A	B	B	B	B	A	A	A	A	B	B	A	A	A	A	B	A	A	A	B	B	A	A	A	B	A	A	B	A	A	A
5A-040	wsnp_Ex_c39592_46849607	71.593			B	B	A	B	A	A	A	A	B	B	B	B	B	A	A	B	B	B	B	A	A	A	A	B	B	A	A	A	A	B	A	A	A	B	A	A	A	A	B	A	A	B	A	A	A
5A-041	RAC875_c1219_1258	71.852			B	B	A	B	A	B	A	A	B	B	B	B	B	A	A	B	B	B	B	A	A	A	A	B	B	A	A	A	A	B	A	A	A	B	A	A	A	A	B	A	A	B	A	A	A
5A-042	Kukri_c2326_659	72.112			B	B	A	B	A	B	A	A	B	B	B	B	B	A	A	B	B	B	B	A	A	A	A	B	B	A	A	A	A	B	A	A	A	B	A	A	A	A	B	A	A	B	A	A	A
5A-043	BobWhite_c13238_386	72.639			B	B	A	B	A	B	A	A	B	B	B	B	B	A	A	B	B	B	B	A	A	A	A	B	B	A	A	A	A	B	A	A	A	B	A	A	A	A	B	A	A	B	A	A	A
5A-044	Tdurum_contig49187_601	73.152			B	B	A	B	A	B	A	A	B	B	B	B	B	A	A	B	B	B	B	A	A	A	B	B	B	A	A	A	A	B	A	A	A	B	A	A	A	A	B	A	A	B	A	A	A
5A-045	BS00100107_51	73.408			B	B	A	B	A	B	A	A	B	B	B	B	B	A	A	B	B	B	B	A	A	A	A	B	B	A	A	A	A	B	A	A	A	B	A	A	A	A	B	A	A	B	A	A	A
5A-046	CAP11_c528_76	73.664			B	B	A	B	A	B	A	A	B	B	B	B	B	A	A	B	B	B	B	A	A	A	A	B	B	A	A	A	A	B	A	A	A	B	A	A	A	A	B	A	A	B	A	A	A
5A-047	Kukri_c1106_1489	73.919			B	B	A	B	A	A	A	A	B	B	B	B	B	A	A	B	B	B	B	A	A	A	A	B	B	A	A	A	A	B	A	A	A	B	A	A	A	A	B	A	A	B	A	A	A
5A-048	Ex_c3838_1252	74.175			B	B	A	B	A	A	A	A	B	B	B	B	B	A	A	B	B	B	B	A	A	A	A	B	B	A	A	A	A	B	A	A	A	B	A	A	A	A	B	A	A	B	A	A	A
5A-049	Tdurum_contig11933_1503	74.691			B	B	A	B	A	B	A	A	B	B	B	B	B	A	A	B	B	B	B	A	A	A	B	B	B	A	A	A	A	B	A	A	A	B	A	A	A	A	B	A	A	B	A	A	A
5A-050	RAC875_c24056_1171	74.948			B	B	A	B	A	A	A	A	B	B	B	B	B	A	A	B	B	B	B	A	A	A	B	B	B	A	A	A	A	B	A	A	A	B	A	A	A	A	B	A	A	B	A	A	A
5A-051	BS00069175_51	75.721			B	B	A	B	A	A	A	A	B	B	B	B	B	A	A	B	B	B	B	A	A	A	B	B	B	A	A	A	A	B	A	A	A	B	A	A	A	A	B	A	A	B	A	A	A
5A-052	Ra_c9938_1294	76.495			B	B	A	B	A	A	A	A	B	B	B	B	B	A	A	B	B	B	B	A	A	A	B	B	B	A	A	A	A	B	A	A	A	B	A	A	A	A	B	A	A	B	A	A	A
5A-053	Ku_c47168_563	77.008			B	B	A	B	A	A	A	A	B	B	B	B	B	A	A	B	B	B	B	A	A	A	B	B	B	A	A	A	A	B	A	A	A	B	B	A	A	A	B	A	A	B	A	A	A
5A-054	CAP8_c1066_309	77.521			B	B	A	B	A	A	A	A	B	B	B	B	B	A	A	B	B	B	B	A	A	A	B	B	B	A	A	A	A	B	A	A	A	B	B	A	A	A	B	A	A	B	A	A	A
5A-055	RAC875_c1437_1644	78.299			B	B	A	B	A	B	A	A	B	B	B	B	B	A	A	B	B	B	B	A	A	A	B	B	B	A	A	A	A	B	A	A	A	B	B	A	A	A	B	A	A	B	A	A	A
5A-056	IAAV7514	78.815			B	B	A	B	A	B	A	A	B	B	B	B	B	A	A	B	B	B	B	A	A	A	B	B	B	A	A	A	A	B	A	A	A	B	B	A	A	A	B	A	A	B	A	A	A
5A-057	IACX2640	79.07			B	B	A	B	A	B	A	A	B	B	B	B	B	A	A	B	B	B	B	A	A	A	B	B	B	A	A	A	A	B	A	A	A	B	B	A	A	A	B	A	A	B	A	A	A
5A-058	Excalibur_c1208_72	79.844			B	B	A	B	A	B	A	A	B	B	B	B	B	A	A	B	B	B	B	A	A	A	B	B	B	A	A	A	A	B	A	A	A	B	B	A	A	A	B	A	A	B	A	A	A
5A-059	wsnp_Ku_c12562_20256747	80.365			B	B	A	B	A	-	A	A	B	B	B	B	B	A	A	B	B	B	B	A	A	A	B	B	B	A	A	A	A	B	A	A	A	B	B	A	A	A	B	A	A	B	A	A	A
5A-060	Kukri_c15816_201	80.624			B	B	A	B	A	A	A	A	B	B	B	B	B	A	A	B	B	B	B	A	A	A	B	B	B	A	A	A	A	B	A	A	A	B	B	A	A	A	B	A	A	B	A	A	A
5A-061	Ra_c700_3506	80.625			B	B	A	B	A	A	A	A	B	B	B	B	B	A	A	B	B	B	B	A	A	A	B	B	B	A	A	A	A	B	A	A	A	B	B	A	A	A	B	A	A	B	A	A	A
5A-062	TA001269-1282	80.88			B	B	A	B	A	B	A	A	B	B	B	B	B	A	A	B	B	B	B	A	A	A	B	B	B	A	A	A	A	B	A	A	A	B	B	A	A	A	B	A	A	B	A	A	A
5A-063	D_GBF1XID02ILGAO_466	82.453			B	B	A	B	A	B	A	A	B	B	B	B	B	A	A	B	B	B	B	A	A	A	B	B	B	A	A	A	A	B	A	A	A	B	B	A	A	A	B	A	A	B	A	A	A
5A-064	BS00043533_51	83.501			B	B	A	B	A	B	A	A	B	B	B	B	B	A	A	B	B	B	B	A	A	A	B	B	B	A	A	A	A	B	A	A	A	B	B	A	A	A	B	A	A	B	A	A	A
5A-065	BS00066143_51	83.761			B	B	A	B	A	A	A	A	B	B	B	B	B	A	A	B	B	B	B	A	A	A	B	B	B	A	A	A	A	B	A	A	A	B	B	A	A	A	B	A	A	B	A	A	A
5A-066	Xgwm639	84.677			B	B	A	B	A	-	A	A	-	B	-	B	B	A	A	B	B	-	B	-	A	-	B	B	B	-	-	-	-	B	-	-	-	-	B	-	A	A	B	B	-	B	A	A	A
5A-067	Xcau22	85.283			B	B	A	B	A	B	A	A	B	B	B	B	B	A	A	B	B	-	B	-	A	-	B	B	B	A	A	A	A	B	-	A	A	B	B	-	A	A	B	B	-	B	A	A	A
5A-068	Tdurum_contig48760_112	88.306			B	B	A	B	A	A	A	A	B	B	B	B	B	A	A	B	A	B	B	A	A	A	B	B	B	A	A	A	A	A	A	A	A	B	B	A	A	A	B	A	A	B	A	A	A
5A-069	wsnp_Ex_c19519_28487099	88.563			B	B	A	B	A	A	A	A	B	B	B	B	B	A	A	B	A	B	B	A	A	A	B	B	B	A	A	A	A	A	A	A	A	B	B	A	A	A	B	A	A	B	A	A	A
5A-070	BS00067882_51	88.821			B	B	A	B	A	B	A	A	B	B	B	B	B	A	A	B	A	B	B	A	A	A	B	B	B	A	A	A	A	A	A	A	A	B	B	A	A	A	B	A	A	B	A	A	A
5A-071	BS00029395_51	89.34			B	B	A	B	A	B	A	A	B	B	B	B	B	A	A	B	A	B	B	A	A	A	B	B	B	A	A	A	A	A	A	A	A	B	B	A	A	A	B	A	A	B	A	A	A
5A-072	BS00096756_51	89.6			B	B	A	B	A	A	A	A	B	B	B	B	B	A	A	B	A	B	B	A	A	A	B	B	B	A	A	A	A	A	A	A	A	B	B	A	A	A	B	A	A	B	A	A	A
5A-073	wsnp_Ex_c12678_20148981	89.858			B	B	A	B	A	A	A	A	B	B	B	B	B	A	A	B	A	B	B	A	A	A	B	B	B	A	A	A	A	A	A	A	A	B	B	A	A	A	B	A	A	B	A	A	A
5A-074	GENE-3318_556	90.636			B	B	A	B	A	B	A	A	B	B	B	B	B	A	A	B	A	B	B	A	A	A	B	B	B	A	A	A	A	A	A	A	A	B	B	A	A	A	B	A	A	B	A	A	A
5A-075	BS00072156_51	90.892			B	B	A	B	A	B	A	A	B	B	B	B	B	A	A	B	A	B	B	A	A	A	B	B	B	A	A	A	A	A	A	A	A	B	B	A	A	A	B	A	A	B	A	A	A
5A-076	BS00083514_51	91.678			B	B	A	B	A	B	A	A	B	B	B	B	B	A	A	B	A	B	B	A	A	A	B	B	B	A	A	A	A	A	A	A	A	B	B	A	A	A	B	-	A	B	A	A	A
5A-077	Ex_c5594_2630	92.208			B	B	A	B	A	-	A	A	B	B	B	B	B	A	A	B	A	B	B	A	A	B	B	B	B	A	A	A	A	A	A	A	A	B	B	A	A	A	B	A	A	B	A	A	A
5A-078	Ex_c21738_1175	98.138			B	B	A	B	A	B	A	A	B	B	B	B	B	A	A	B	A	B	A	A	A	B	B	A	B	B	A	A	A	A	A	A	A	B	B	A	A	A	B	A	A	A	A	A	B
5A-079	Excalibur_rep_c106365_485	98.659			B	B	A	B	A	-	A	A	B	B	B	B	B	A	A	B	A	B	A	A	A	B	B	A	B	B	A	A	A	A	A	A	A	B	B	A	A	A	B	A	A	A	A	A	B
5A-080	BS00011235_51	99.437			B	B	A	B	A	A	A	A	B	B	B	B	B	A	A	B	A	B	A	A	A	B	B	A	B	B	A	A	A	A	A	A	A	B	B	A	A	A	A	A	A	A	A	A	B
5A-081	RAC875_c53311_414	100.219			B	B	A	B	A	A	A	A	B	B	B	B	B	A	A	B	A	B	A	A	A	B	B	A	B	-	A	A	A	A	A	A	A	B	B	A	A	A	A	A	A	A	A	A	B
5A-082	BobWhite_c23161_170	101.009			B	B	A	B	A	A	A	B	B	B	B	B	B	A	A	B	A	B	A	A	A	B	B	A	B	-	A	A	A	A	A	A	A	B	B	A	A	A	A	-	A	A	A	A	B
5A-083	wsnp_Ex_c47684_52820187	101.795			B	B	A	B	A	B	A	B	B	B	B	B	B	A	A	B	A	B	A	A	A	B	B	A	B	-	B	A	A	A	A	A	A	B	B	A	A	A	A	A	A	A	A	A	B
5A-084	TA001900-1836	103.411			B	B	A	B	A	B	A	B	B	B	B	B	B	A	A	B	A	B	A	A	A	B	B	A	A	-	B	A	A	A	A	A	A	B	B	A	A	A	A	A	A	-	A	A	B
5A-085	Xbarc151	104.617			B	B	A	B	A	A	A	B	B	B	B	B	B	A	A	B	A	-	A	-	A	-	B	A	A	B	B	A	A	A	-	A	A	B	A	-	A	A	A	A	-	B	A	A	B
5A-086	BS00077855_51	106.743			B	B	A	B	A	B	A	B	A	B	B	B	B	A	A	B	A	B	A	A	A	B	B	A	A	-	B	A	A	A	A	A	A	B	B	A	A	A	A	A	A	A	A	A	B
5A-087	RAC875_c61493_327	107.262			B	B	A	B	A	B	A	B	A	B	B	B	B	A	A	B	A	B	A	A	A	B	B	A	A	-	B	A	A	A	A	A	A	B	B	A	A	A	A	A	A	A	A	A	B
5A-088	RFL_Contig1284_640	109.987			B	B	A	B	A	B	A	B	B	B	B	B	B	A	A	B	B	B	A	A	A	B	B	A	A	A	B	A	A	A	B	B	A	B	B	A	A	A	A	B	A	A	A	A	B
5A-089	BobWhite_c40643_370	118.483			B	A	A	B	B	B	A	A	B	B	B	B	A	A	B	B	B	B	A	B	A	B	B	A	A	A	B	A	A	A	A	B	A	B	B	A	A	A	A	B	A	A	A	A	B
5A-090	Ex_c27046_1362	118.999			B	A	A	B	B	B	A	A	B	B	B	B	A	A	B	B	B	B	A	B	A	B	B	A	A	A	B	A	A	A	A	B	A	B	B	A	A	A	A	B	A	A	A	A	B
5A-091	wsnp_Ex_c37943_45584325	120.31			B	A	A	B	B	A	A	B	B	B	B	B	A	A	B	B	B	B	A	B	A	B	B	A	A	A	B	A	A	A	A	B	A	B	B	A	A	A	A	B	A	A	A	A	B
5A-092	Excalibur_c54774_408	127.021			B	A	A	B	B	A	A	B	B	B	B	B	A	A	B	B	B	B	A	B	A	B	B	A	A	A	B	B	B	A	A	B	A	B	B	B	B	A	A	B	A	A	A	B	B
5A-093	wsnp_Ex_c5978_10478584	128.058			B	A	A	B	B	A	A	B	B	B	B	B	A	A	B	B	B	B	A	B	A	B	B	A	A	A	B	B	B	A	A	B	A	B	B	B	B	A	A	B	A	A	A	B	B
5A-094	wsnp_Ex_c8543_14357385	129.095			B	A	A	B	B	B	A	B	B	B	B	B	A	A	B	B	B	B	A	B	A	B	B	A	A	A	B	B	B	A	A	B	A	B	B	B	B	A	A	B	A	A	A	B	B
5A-095	Tdurum_contig29286_319	129.608			B	A	A	B	B	B	A	B	B	B	B	B	A	A	B	B	B	B	A	B	A	B	B	A	A	A	B	B	B	A	A	B	A	B	B	B	B	A	A	B	A	A	A	B	B
5A-096	wsnp_Ex_c790_1554988	138.002			B	A	A	B	B	B	A	B	B	A	A	B	A	A	A	B	B	B	A	B	A	B	B	A	A	A	B	B	B	A	A	A	A	B	A	B	B	A	B	B	A	B	B	B	B
5A-097	RAC875_c3964_752	138.257			B	A	A	B	B	B	A	B	B	A	A	B	A	A	A	B	B	B	A	B	A	B	B	A	A	A	B	B	B	A	A	A	A	B	A	B	B	A	B	B	A	B	B	B	B
5A-098	Excalibur_c92705_94	140.103			A	A	A	B	B	B	A	B	B	A	A	B	A	A	A	B	B	B	A	B	A	B	B	A	A	A	B	B	B	A	A	A	A	B	A	B	B	A	B	B	A	B	B	B	B
5A-099	wsnp_Ex_c2526_4715978	140.358			A	A	A	B	B	B	A	B	B	A	A	B	A	A	A	B	B	B	A	B	A	B	B	A	A	A	B	B	B	A	A	A	A	B	A	B	B	A	B	B	A	B	B	B	B
5A-100	GENE-2344_73	140.613			A	A	A	B	B	B	A	B	B	A	A	B	A	A	A	B	B	B	A	B	A	B	B	A	A	A	B	B	B	A	A	A	A	B	A	B	B	A	B	B	A	B	B	B	B
5A-101	wsnp_Ex_c40019_47165575	140.868			A	A	A	B	B	B	A	B	B	A	A	B	A	A	A	B	B	B	A	B	A	B	B	A	A	A	B	B	B	A	A	A	A	B	A	B	B	A	B	B	A	B	B	B	B
5A-102	Tdurum_contig53340_355	141.381			A	A	A	B	B	A	A	B	B	A	A	B	A	A	A	B	B	B	A	B	A	B	B	A	A	A	B	B	B	A	A	A	A	B	A	B	B	A	B	B	A	B	B	B	B
5A-103	Ra_c922_1833	141.897			A	A	A	B	B	A	A	B	B	A	A	B	A	A	A	B	B	B	A	B	A	B	B	A	A	A	B	B	B	A	A	A	A	B	A	B	B	A	B	B	A	B	B	B	B
5A-104	IACX2540	142.934			A	A	A	B	B	A	A	B	B	A	A	B	A	A	A	B	B	B	A	B	A	B	A	A	A	A	B	B	B	A	A	A	A	B	A	B	B	A	B	B	A	B	B	B	B
5A-105	BobWhite_c16397_524	143.19			A	A	A	B	B	A	A	B	B	A	A	B	A	A	A	B	B	B	A	B	A	B	A	A	A	A	B	B	B	A	A	A	A	B	A	B	B	A	B	B	A	B	B	B	B
5A-106	Xcfa2141	144.735			A	A	A	B	-	-	A	B	B	-	A	B	A	A	A	B	B	-	A	-	-	-	A	A	-	A	B	B	B	A	-	A	-	B	A	-	B	A	B	B	-	B	B	B	B
5A-107	Xcfa2155	150.484			A	A	A	B	B	A	B	B	B	A	B	B	A	A	B	B	B	-	A	-	A	-	A	A	A	A	B	B	B	A	-	A	A	B	B	-	B	A	B	B	-	B	B	B	B
5A-108	wsnp_Ex_c31672_40435001	152.886			A	A	A	B	B	B	-	B	B	A	B	B	A	A	B	B	B	B	A	B	A	B	A	A	A	A	B	B	B	A	A	A	A	B	B	B	B	A	B	B	A	B	B	B	B
5A-109	Tdurum_contig15047_186	156.771			A	B	A	B	B	A	B	B	B	A	B	B	A	A	B	A	B	B	A	B	A	B	A	A	A	B	B	B	B	A	A	A	A	B	B	B	B	A	B	B	A	B	B	B	B
5A-110	Kukri_rep_c102608_599	157.809			A	A	A	B	B	B	B	B	B	A	B	B	A	A	B	A	B	B	A	B	A	B	A	A	A	B	B	B	B	A	A	A	A	B	B	B	B	A	B	B	A	B	B	B	B
5A-111	IAAV7827	158.846			A	A	A	B	B	B	B	B	B	A	B	B	A	A	B	A	B	B	A	B	A	B	A	A	A	B	B	B	B	A	A	A	A	B	B	B	B	A	B	B	A	B	B	B	B
5B-001	BS00068528_51	0			A	B	A	A	A	A	A	B	B	A	A	B	B	B	A	A	B	-	B	B	B	B	A	B	B	A	B	B	B	B	B	B	B	B	A	A	A	B	B	B	A	A	B	B	A
5B-002	Kukri_c46608_277	6.23			A	B	B	B	A	A	A	B	B	A	A	B	B	B	B	A	B	A	B	B	B	B	A	B	B	A	B	B	B	B	B	B	B	B	A	A	A	B	B	B	A	A	B	B	A
5B-003	RAC875_rep_c116173_605	9.857			A	B	B	B	A	B	A	B	B	A	A	B	B	B	B	A	B	A	B	B	A	B	A	B	B	A	B	B	B	B	B	B	A	B	A	A	A	B	B	B	A	A	B	B	A
5B-004	Excalibur_c45323_708	10.373			A	B	B	B	A	B	A	B	B	A	B	B	B	B	B	A	B	A	B	B	A	B	A	B	B	A	B	B	B	B	B	B	A	B	A	A	A	B	B	B	A	A	B	B	A
5B-005	wsnp_Ex_c214_421541	12.228			A	B	B	B	A	B	A	B	B	A	B	B	B	B	B	A	B	A	B	B	A	B	A	B	B	A	B	B	B	B	B	B	A	B	A	A	A	B	B	B	A	A	B	B	A
5B-006	BS00023072_51	12.486			A	B	B	B	A	B	A	B	B	A	B	B	B	B	B	A	B	-	B	B	A	B	A	B	B	A	B	B	B	B	B	B	A	B	A	A	A	B	B	B	A	A	B	B	A
5B-007	Kukri_s118318_335	13.281			A	B	B	B	A	B	A	B	B	A	B	B	B	B	B	A	B	B	B	B	A	B	A	B	B	A	B	B	B	B	B	B	A	B	A	A	A	B	B	B	A	A	B	B	A
5B-008	RAC875_rep_c112669_210	13.54			A	B	B	B	A	B	A	B	B	A	B	B	B	B	B	A	B	B	B	B	A	B	A	B	B	A	B	B	B	B	B	B	A	B	A	A	A	B	B	B	A	A	B	B	A
5B-009	wsnp_Ku_c6950_12032896	15.122			A	B	B	B	A	B	A	B	B	A	B	A	B	B	B	A	B	-	B	B	A	B	A	B	B	A	B	B	B	B	B	B	A	B	A	A	A	B	B	B	A	A	B	B	A
5B-010	IAAV6966	15.379			A	B	B	B	A	A	A	B	B	A	B	A	B	B	B	A	B	-	B	B	A	B	A	B	B	A	B	B	B	B	B	B	A	B	A	A	A	B	B	B	A	A	B	B	A
5B-011	Kukri_c43113_136	15.636			A	B	B	B	A	B	A	B	B	A	B	A	B	B	B	A	B	B	B	B	A	B	A	B	B	A	B	B	B	B	B	B	A	B	A	A	A	B	B	B	A	A	B	B	A
5B-012	Excalibur_c854_1085	15.892			A	B	B	B	A	B	A	B	B	A	B	A	B	B	B	A	B	-	B	B	A	B	A	B	B	A	B	B	B	B	B	B	A	B	A	A	A	B	B	B	A	A	B	B	A
5B-013	Xbarc4	18.323			A	B	B	B	A	-	A	B	B	A	B	A	B	B	B	A	B	-	B	-	A	-	A	B	B	A	B	B	B	B	-	B	A	-	A	-	A	B	B	B	-	A	B	B	A
5B-014	Excalibur_c5540_1197	20.754			A	B	B	B	A	B	A	B	B	A	B	A	B	B	B	A	B	-	B	B	A	B	A	B	B	A	B	B	B	B	B	B	A	B	A	A	A	B	B	B	A	A	B	B	A
5B-015	RAC875_c45619_224	20.755			A	B	B	B	A	B	A	B	B	A	B	A	B	B	B	A	B	-	B	B	A	B	A	B	B	A	B	B	B	B	B	B	A	B	A	A	A	B	B	B	A	A	B	B	A
5B-016	wsnp_Ex_c27219_36436025	21.014			A	B	B	B	A	B	A	B	B	A	B	A	B	B	B	A	B	-	B	B	A	B	A	B	B	A	B	B	B	B	B	B	A	B	A	A	A	B	B	B	A	A	B	B	A
5B-017	Excalibur_rep_c102702_495	21.273			A	B	B	B	A	B	A	B	B	A	B	A	B	B	B	A	B	-	B	B	A	B	A	B	B	A	B	B	B	B	B	B	A	B	A	A	A	B	B	B	A	A	B	B	A
5B-018	Xwmc121.1	22.438			A	B	B	B	A	A	A	B	B	A	B	A	B	B	B	A	B	-	B	-	A	-	A	B	B	A	B	B	B	B	-	A	A	B	A	-	A	B	B	B	-	A	B	B	A
5B-019	RAC875_rep_c86466_183	23.033			A	B	B	B	A	A	A	B	B	A	B	A	B	B	B	A	B	-	B	B	A	B	A	B	B	A	B	B	B	B	B	B	A	B	A	A	A	B	B	B	A	A	B	B	A
5B-020	IAAV3126	23.552			A	B	B	A	A	A	A	B	B	A	B	A	B	B	B	A	B	-	B	B	A	B	A	B	B	A	B	B	B	B	B	B	A	B	A	A	A	B	B	B	A	A	B	B	A
5B-021	JD_c12263_436	23.81			A	B	B	A	A	A	A	B	B	A	B	A	B	B	B	A	B	-	B	B	A	B	A	B	B	A	B	B	B	B	B	B	A	B	A	A	A	B	B	B	A	A	B	B	A
5B-022	wsnp_Ex_c22835_32041284	24.069			A	B	B	A	A	A	A	B	B	A	B	A	B	B	B	A	B	-	B	B	A	B	A	B	B	A	B	B	B	B	B	B	A	B	A	A	A	B	B	B	A	A	B	B	A
5B-023	wsnp_Ex_c13386_21097743	24.329			A	B	B	B	A	A	A	B	B	A	B	A	B	B	B	A	B	-	B	B	A	B	A	B	B	A	B	B	B	B	B	B	A	B	A	A	A	B	B	B	A	A	B	B	A
5B-024	wsnp_Ex_c5217_9237399	24.587			A	B	B	A	A	A	A	B	B	A	B	A	B	B	B	A	B	-	B	B	A	B	A	B	B	A	B	B	B	B	B	B	A	B	A	A	A	B	B	B	A	A	B	B	A
5B-025	wsnp_Ex_c40022_47169698	25.905			A	B	B	A	A	A	A	B	B	A	B	A	B	B	B	A	B	-	B	B	A	B	A	A	B	A	B	B	B	B	B	B	A	B	A	A	A	B	B	A	A	A	B	A	A
5B-026	wsnp_Ra_c5634_9952011	26.163			A	B	B	A	A	A	A	B	B	A	B	A	B	B	B	A	B	-	B	B	A	B	A	A	B	A	B	B	B	B	B	B	A	B	A	A	A	B	B	A	A	A	B	A	A
5B-027	wsnp_Ku_c99567_87349060	27.211			A	B	B	A	A	A	A	B	B	A	B	A	B	B	B	A	B	-	B	B	A	B	A	A	B	A	B	B	B	B	B	B	A	B	A	A	A	B	B	A	A	A	B	A	A
5B-028	Excalibur_c62486_205	27.472			A	B	B	A	A	-	A	B	B	A	B	A	B	B	B	A	B	-	B	B	A	B	A	A	B	A	B	B	B	B	B	B	A	B	A	A	A	B	B	A	A	A	B	B	A
5B-029	Kukri_c22338_70	27.996			A	B	B	A	A	A	A	B	B	A	B	A	B	B	B	A	B	-	B	B	A	B	A	A	B	A	B	B	B	B	B	B	A	B	A	A	A	B	B	A	A	A	B	A	A
5B-030	RAC875_c29431_1849	28.786			A	B	B	A	A	A	A	B	B	A	B	A	B	B	B	A	B	-	B	B	A	B	A	A	B	A	B	B	B	B	B	B	A	B	A	A	A	B	B	A	A	A	B	A	A
5B-031	Kukri_c4942_1438	29.568			A	B	B	A	A	A	A	B	B	A	B	A	B	B	B	A	B	-	B	B	A	B	A	A	B	A	B	B	B	B	B	B	A	B	A	A	A	B	B	A	A	A	B	A	A
5B-032	wsnp_Ex_c15304_23532301	29.825			A	B	B	A	A	A	A	B	B	A	B	A	B	B	B	A	B	-	B	B	A	B	A	A	B	A	B	B	B	B	B	B	A	B	A	A	A	B	B	A	A	A	B	A	A
5B-033	RFL_Contig3811_3709	31.143			A	B	B	A	A	A	A	B	B	A	B	A	B	B	B	A	B	B	B	B	A	B	A	A	B	A	B	B	B	B	B	B	A	B	A	A	A	B	B	A	A	A	B	A	A
5B-034	BS00023161_51	31.662			A	B	B	A	A	A	A	B	B	A	B	A	B	B	B	A	B	-	B	B	A	B	A	A	B	A	B	B	B	B	B	B	A	B	A	A	A	B	B	A	A	A	B	A	A
5B-035	wsnp_Ex_rep_c66696_65023462	31.919			A	B	B	A	A	A	A	B	B	A	B	A	B	B	B	A	B	-	B	B	A	B	A	A	B	A	B	B	B	A	B	B	A	B	A	A	A	B	B	A	A	A	B	A	A
5B-036	Tdurum_contig48658_794	32.177			A	B	B	A	A	A	A	B	B	A	B	A	B	B	B	A	B	A	B	B	A	A	A	A	B	A	B	B	B	A	B	B	A	B	A	A	A	B	B	A	A	A	B	A	A
5B-037	IAAV5873	33.488			A	B	B	A	A	A	A	B	B	A	B	A	B	B	B	A	B	A	B	B	A	B	A	A	B	A	B	B	B	A	B	B	A	B	A	A	A	B	B	A	A	A	B	A	A
5B-038	Excalibur_c65109_60	44.321			A	B	B	A	A	A	A	B	B	B	A	A	B	B	A	-	B	A	B	B	A	A	A	A	B	A	B	B	B	A	A	A	A	B	B	A	A	B	B	A	A	A	B	A	B
5B-039	GENE-3506_53	45.099			A	B	B	A	A	B	A	B	B	B	A	A	B	A	A	-	B	A	B	B	A	A	A	A	B	A	B	B	B	A	A	A	A	B	B	A	A	B	B	A	A	A	B	A	B
5B-040	BS00065895_51	46.964			A	B	B	A	A	B	A	B	B	B	A	A	B	B	A	-	B	A	B	B	A	A	A	A	B	A	B	B	B	A	A	A	A	B	B	A	A	B	B	A	A	A	B	B	B
5B-041	wsnp_Ex_c10902_17715268	47.742			A	B	B	A	A	B	A	B	B	B	A	A	B	B	A	-	B	A	B	B	A	A	A	A	B	A	A	B	B	A	A	A	A	B	B	A	A	B	B	A	A	A	B	B	B
5B-042	wsnp_Ex_c20440_29511162	48.52			A	B	B	A	A	B	A	B	B	B	A	A	B	B	A	-	B	A	B	B	A	A	A	A	B	A	A	B	B	A	A	A	A	B	B	A	A	B	B	A	A	A	B	B	B
5B-043	Excalibur_rep_c110067_199	48.776			A	B	B	A	A	B	A	B	B	B	A	A	B	B	A	-	B	A	B	B	A	A	A	A	B	A	A	B	B	A	A	A	A	B	B	A	A	B	B	A	A	A	B	B	B
5B-044	IAAV2240	49.554			A	B	B	A	A	B	A	B	B	B	A	A	B	B	A	-	B	A	B	B	A	A	A	A	B	A	A	B	B	A	A	A	A	B	B	A	A	B	B	A	A	A	B	B	B
5B-045	Kukri_c805_325	50.07			A	B	B	A	A	B	A	B	B	B	A	A	B	A	A	-	B	A	B	B	A	A	A	A	B	A	A	B	B	A	A	A	A	B	B	A	A	B	B	A	A	A	B	B	B
5B-046	Excalibur_c94356_529	50.589			A	B	B	A	A	B	A	B	B	B	A	A	B	A	A	B	B	A	B	B	A	A	A	A	B	A	A	B	B	A	A	A	A	B	B	A	A	B	B	A	A	A	B	A	B
5B-047	Ku_c8733_458	51.375			A	B	B	A	A	A	A	B	B	B	A	B	B	A	A	-	B	A	B	B	A	A	A	A	B	A	A	B	B	A	A	A	A	B	B	A	A	B	B	A	A	A	B	A	B
5B-048	BobWhite_c23037_241	52.418			A	A	B	A	A	A	A	B	B	B	A	B	B	A	A	-	B	A	B	B	A	A	A	A	B	A	A	B	B	A	A	A	A	B	B	A	A	B	B	A	A	A	B	A	B
5B-049	RAC875_c32768_440	52.933			A	A	B	A	A	A	A	B	B	B	A	B	B	A	A	-	B	A	B	B	A	A	A	A	B	A	A	B	B	A	A	A	A	B	B	A	A	B	B	A	A	A	B	A	B
5B-050	Tdurum_contig68343_339	53.982			A	A	B	A	A	A	A	B	B	B	A	B	B	A	B	-	B	A	B	B	A	A	A	A	B	A	A	B	B	A	A	A	A	B	B	A	A	B	B	A	A	A	B	A	B
5B-051	wsnp_Ex_c12714_20198992	55.306			A	A	B	A	A	B	A	B	B	B	A	B	B	A	B	-	B	A	B	B	A	A	A	A	B	A	A	B	B	A	A	A	A	B	B	A	A	B	B	A	A	A	B	A	B
5B-052	wsnp_Ex_rep_c102070_87317640	55.564			A	A	B	A	A	B	A	B	B	B	A	B	B	A	B	-	B	A	B	B	A	A	A	A	B	A	A	B	B	A	A	A	A	B	B	A	A	B	B	A	A	A	B	A	B
5B-053	Ex_c2615_564	56.083			A	A	B	A	A	B	A	B	B	B	A	B	B	A	A	-	B	A	B	B	A	A	A	A	B	A	A	B	B	A	A	A	A	B	B	A	A	B	B	A	A	A	B	A	B
5B-054	Tdurum_contig63161_121	56.342			A	A	B	A	A	B	A	B	B	B	A	B	B	A	A	-	B	A	B	B	A	A	A	A	B	A	A	B	B	A	A	A	A	B	B	A	A	B	B	A	A	A	B	A	B
5B-055	RAC875_c38511_91	56.86			A	A	B	A	A	B	A	B	B	B	A	B	B	A	B	-	B	A	B	B	A	A	A	A	B	A	A	B	B	A	A	A	A	B	B	A	A	B	B	A	A	A	B	A	B
5B-056	Ku_c1083_1261	58.45	p<0.05	*	A	A	B	A	A	B	A	B	B	A	A	A	B	A	B	-	B	A	B	B	A	A	A	A	B	A	A	B	B	A	A	A	A	B	B	A	A	B	B	A	A	A	B	A	B
5B-057	Ku_c1083_1314	59.232	p<0.05	*	A	A	B	A	A	A	A	B	B	A	A	A	B	A	B	-	B	A	B	B	A	A	A	A	B	A	A	B	B	A	A	A	A	B	B	A	A	B	B	A	A	A	B	A	B
5B-058	TA002380-1222	61.943	p<0.05	*	A	A	B	A	A	B	A	B	B	A	A	A	B	A	B	-	B	A	B	B	A	B	A	A	B	A	A	B	B	A	A	A	A	B	B	A	A	A	B	A	A	A	B	A	B
5B-059	Kukri_c9073_1450	62.461	p<0.05	*	A	A	B	A	A	B	A	B	B	A	A	A	B	A	B	-	B	A	B	B	A	B	A	A	B	A	A	B	B	A	A	A	A	B	B	A	A	A	B	A	A	A	B	A	B
5B-060	Tdurum_contig10172_176	62.721	p<0.01	**	A	A	B	A	A	B	A	B	B	A	A	A	B	A	B	-	B	A	B	B	A	B	A	A	B	A	A	B	B	A	A	A	A	B	B	A	A	A	B	A	A	A	B	A	B
5B-061	IACX8282	63.239	p<0.01	**	A	A	B	A	A	B	A	B	B	A	A	A	B	A	B	B	B	A	B	B	A	B	A	A	B	A	A	B	B	A	A	A	A	B	B	A	A	A	B	A	A	A	B	A	B
5B-062	Kukri_c34340_391	63.501	p<0.01	**	A	A	B	A	A	B	A	B	B	A	A	A	B	A	B	B	B	A	B	B	A	B	A	A	B	A	A	B	B	A	A	A	A	B	B	A	A	A	B	A	A	A	B	A	B
5B-063	BS00010837_51	63.76	p<0.01	**	A	A	B	A	A	B	A	B	B	A	A	A	B	A	B	B	B	A	B	B	A	B	A	A	B	A	A	B	B	A	A	A	A	B	B	A	A	A	B	A	A	A	B	A	B
5B-064	Xcau129	64.618	p<0.05	*	A	A	B	A	A	B	A	B	B	A	A	A	B	A	B	B	B	-	B	-	A	-	A	A	B	A	A	B	B	A	-	A	A	B	B	-	A	A	B	A	-	A	B	A	B
5B-065	GENE-3318_637	65.481	p<0.01	**	A	A	B	A	A	B	A	B	B	A	A	A	B	A	B	B	B	A	B	B	A	B	A	A	B	A	A	B	B	A	A	A	A	B	B	A	A	A	B	A	A	A	B	A	B
5B-066	wsnp_Ex_c12827_20347038	65.742	p<0.01	**	A	A	B	A	A	-	A	B	B	A	A	A	B	A	B	B	B	A	B	B	A	B	A	A	B	A	A	B	B	A	A	A	A	B	B	A	A	A	B	A	A	A	B	A	B
5B-067	Ku_c11150_773	66.268	p<0.01	**	A	A	B	A	A	B	A	B	B	A	A	A	B	A	B	-	B	A	B	B	A	B	A	A	B	A	A	B	B	A	A	A	A	B	B	A	A	A	B	A	A	A	B	A	B
5B-068	BobWhite_c14323_288	66.531	p<0.01	**	A	A	B	A	A	-	A	B	B	A	A	A	B	A	B	B	B	A	B	B	A	B	A	A	B	A	A	B	B	A	A	A	A	B	B	A	A	A	B	A	A	A	B	A	B
5B-069	wsnp_Ex_rep_c105478_89891634	66.788	p<0.01	**	A	A	B	A	A	A	A	B	B	A	A	A	B	A	B	-	B	A	B	B	A	B	A	A	B	A	A	B	B	A	A	A	A	B	B	A	A	A	B	A	A	A	B	A	B
5B-070	wsnp_Ex_c19041_27955460	67.302	p<0.01	**	A	A	B	A	A	A	A	B	B	A	A	A	B	A	B	B	B	A	B	B	A	B	A	A	B	A	A	B	B	A	A	A	A	B	B	A	A	A	B	A	A	A	B	A	B
5B-071	BS00065609_51	67.56	p<0.01	**	A	A	B	A	A	B	A	B	B	A	A	A	B	A	B	B	B	A	B	B	A	B	A	A	B	A	A	B	B	A	A	A	A	A	B	A	A	A	B	A	A	A	B	A	B
5B-072	BobWhite_rep_c62475_70	67.818	p<0.01	**	A	A	B	A	A	A	A	B	B	A	A	A	B	A	B	B	B	A	B	B	A	B	A	A	B	A	A	B	B	A	A	A	A	A	B	A	A	A	B	A	A	A	B	A	B
5B-073	wsnp_JD_c5795_6955031	68.074	p<0.01	**	A	A	B	A	A	A	A	B	B	A	A	A	B	A	B	B	B	A	B	B	A	B	A	A	B	A	A	B	B	A	A	A	A	A	B	A	A	A	B	A	A	A	B	A	B
5B-074	IAAV8195	68.075	p<0.001	***	A	A	B	A	A	A	A	B	B	A	A	A	B	A	B	B	B	A	B	B	A	B	A	A	B	A	A	B	B	A	A	A	A	A	B	A	A	A	B	A	A	A	B	A	B
5B-075	Kukri_c29711_277	68.599	p<0.01	**	A	A	B	A	A	A	A	B	B	A	A	A	B	A	B	B	B	A	B	B	A	B	A	A	B	A	A	B	B	A	A	A	A	A	B	A	A	A	B	A	A	A	B	A	B
5B-076	wsnp_Ku_c2185_4218722	69.377	p<0.01	**	A	A	B	A	A	B	A	B	B	A	B	A	B	A	B	B	B	A	B	B	A	B	A	A	B	A	A	B	B	A	A	A	A	A	B	A	A	A	B	A	A	A	B	A	B
5B-077	Excalibur_c35011_203	70.687	p<0.05	*	A	A	B	A	A	B	A	B	B	A	B	A	B	A	B	B	B	A	B	B	A	B	A	A	B	A	A	B	B	A	A	A	A	A	B	A	A	A	B	A	A	A	B	A	B
5B-078	Tdurum_contig67535_391	70.944	p<0.05	*	A	A	B	A	A	B	A	B	B	A	B	A	B	A	B	B	B	A	B	B	A	B	A	A	B	A	A	B	B	A	A	A	A	A	B	A	A	A	B	A	A	A	B	A	B
5B-079	wsnp_Ku_c3201_5970486	71.462	p<0.05	*	A	A	B	A	A	B	A	B	B	A	B	A	B	A	B	B	B	A	B	B	A	B	A	A	B	A	A	B	B	A	A	A	A	A	B	A	A	A	B	A	A	A	B	A	B
5B-080	Kukri_c52_225	71.722	p<0.01	**	A	A	B	A	A	B	A	B	B	A	B	A	B	A	B	B	B	A	B	B	A	B	A	A	B	A	A	B	B	A	A	A	A	A	B	A	A	A	B	A	A	A	B	A	B
5B-081	BS00009335_51	72.243	p<0.05	*	A	A	B	A	A	B	A	B	B	A	B	A	B	A	B	B	B	A	B	B	A	B	A	A	B	A	A	B	B	A	A	A	A	A	B	A	A	A	B	A	A	A	B	A	B
5B-082	wsnp_JD_rep_c63083_40243538	73.824	p<0.05	*	A	A	B	A	A	B	A	B	B	A	B	A	B	A	B	B	B	A	B	B	A	B	A	A	B	A	A	B	B	A	A	A	A	A	B	A	A	A	B	A	A	A	B	A	B
5B-083	IACX2901	78.319	p<0.001	***	A	B	B	A	A	B	A	A	B	A	A	A	B	A	B	A	A	A	B	B	A	B	A	A	B	A	A	B	B	A	A	A	A	A	B	A	A	A	B	A	A	A	B	A	B
5B-084	wsnp_Ex_c8659_14515623	78.834	p<0.001	***	A	B	B	A	A	B	A	A	B	A	A	A	B	A	B	A	A	A	B	B	A	B	A	A	B	A	A	B	B	A	A	A	A	A	B	A	A	A	B	A	A	A	B	A	B
5B-085	wsnp_Ku_c17396_26488733	79.092	p<0.001	***	A	B	B	A	A	B	A	A	B	A	A	A	B	A	B	A	A	A	B	B	A	B	A	A	B	A	A	B	B	A	A	A	A	A	B	A	A	A	B	A	A	A	B	A	B
5B-086	Tdurum_contig12066_126	80.403	p<0.001	***	A	B	B	A	A	A	A	A	B	A	A	A	B	A	B	A	A	A	B	B	A	B	A	A	B	A	A	B	B	A	A	A	A	A	B	A	A	A	B	A	A	A	B	A	B
5B-087	Jagger_c8122_111	90.774			A	B	B	B	B	B	A	A	A	A	A	A	B	A	A	A	A	A	B	B	A	B	A	A	B	A	B	B	B	A	A	A	A	B	B	B	B	A	B	A	A	A	B	A	B
5B-088	Kukri_c37692_347	90.775			A	B	B	B	B	B	A	A	A	A	A	A	B	A	A	A	A	A	B	B	A	B	A	A	B	A	B	B	B	A	A	A	A	B	B	B	B	A	B	A	A	A	B	A	B
5B-089	GENE-3383_162	91.291			A	B	B	B	B	B	A	A	A	A	A	A	B	A	A	A	A	A	B	B	A	B	A	A	B	A	B	B	B	A	A	A	A	B	B	B	B	A	B	A	A	A	B	A	B
5B-090	GENE-3383_710	91.548			A	B	B	B	B	B	A	A	A	A	A	A	B	A	A	A	A	A	B	B	A	B	A	A	B	A	B	B	B	A	A	A	A	B	B	B	B	A	B	A	A	A	B	A	B
5B-091	BS00082101_51	92.866			B	B	B	B	B	B	A	A	A	A	A	A	B	A	A	A	A	A	B	B	A	B	A	A	B	A	B	B	B	A	A	A	A	B	A	B	B	A	B	A	A	A	B	A	B
5B-092	wsnp_RFL_Contig3739_3996324	94.456			B	B	B	B	B	A	A	A	A	A	A	B	B	A	A	A	A	B	B	B	A	B	A	A	B	A	B	B	B	A	A	A	A	B	A	B	B	A	B	A	A	A	B	A	B
5B-093	TA002756-0960	95.234			B	B	B	B	B	A	A	A	A	A	A	B	B	A	A	A	A	B	B	B	A	B	A	A	B	A	B	B	B	A	A	A	A	B	A	B	B	A	B	A	A	A	B	A	B
5B-094	Tdurum_contig12995_792	96.012			B	B	B	B	B	A	A	A	A	A	A	B	B	A	A	A	A	B	B	B	A	B	A	A	B	A	B	B	B	A	A	A	A	B	A	B	B	A	B	A	A	A	B	A	B
5B-095	Tdurum_contig58669_273	96.267			B	B	B	B	B	A	A	A	A	A	A	B	B	A	A	A	A	B	B	B	A	B	A	A	B	A	B	B	B	A	A	A	A	B	A	B	B	A	B	A	A	A	B	A	B
5B-096	Kukri_c29410_63	97.304			B	B	B	B	B	A	A	A	A	A	A	B	B	A	A	A	A	B	B	B	A	B	A	A	B	A	B	B	B	A	A	A	A	B	A	B	B	A	B	A	A	A	B	A	B
5B-097	Kukri_rep_c103366_421	99.426			B	B	B	B	B	A	A	A	A	A	A	B	B	A	A	A	A	B	B	B	A	B	A	A	B	A	B	B	B	A	A	A	A	B	B	B	A	A	B	A	A	A	B	A	B
5B-098	wsnp_Ex_c13485_21225504	99.682			B	B	B	B	B	B	A	A	A	A	A	B	B	A	A	A	A	B	B	B	A	B	A	A	B	A	B	B	B	A	A	A	A	B	B	B	A	A	B	A	A	A	B	A	B
5B-099	Tdurum_contig42008_7461	99.939			B	B	B	B	B	B	A	A	A	A	A	B	B	A	A	A	A	B	B	B	A	B	A	A	B	A	B	B	B	A	A	A	A	B	B	B	A	A	B	A	A	A	B	A	B
5B-100	BS00067328_51	100.197			B	B	B	B	B	A	A	A	A	A	A	B	B	A	A	A	A	B	B	B	A	B	A	A	B	A	B	B	B	A	A	A	A	B	B	B	A	A	B	A	A	A	B	A	B
5B-101	wsnp_Ex_c29304_38355434	100.71			B	B	B	B	B	A	A	A	A	A	A	B	B	A	A	A	A	B	B	B	A	B	A	A	B	A	B	B	B	A	A	A	A	B	B	B	A	A	B	A	A	A	B	A	B
5B-102	Excalibur_c38433_291	100.965			B	B	B	B	B	A	A	A	A	A	A	B	B	A	A	A	A	B	B	B	A	B	A	A	B	A	B	B	B	A	A	A	A	B	B	B	A	A	B	A	A	A	B	A	B
5B-103	Xgwm408	105.074			A	B	B	B	B	-	A	A	A	A	-	B	B	A	A	A	A	-	B	-	A	-	A	A	B	A	B	B	B	A	-	A	A	B	B	-	B	A	B	A	-	A	B	A	B
5B-104	BobWhite_c3552_1303	107.826			A	B	B	B	A	B	A	A	A	A	A	B	B	A	A	A	A	A	B	B	B	B	A	A	B	A	B	B	B	A	A	A	A	B	B	B	B	A	B	A	A	A	B	A	B
5B-105	wsnp_RFL_Contig2809_2587619	108.875			B	B	B	B	A	A	A	A	A	A	A	B	B	A	A	A	A	A	B	B	B	B	A	A	B	A	B	B	B	A	A	A	A	B	B	B	B	A	B	A	A	A	B	A	B
5B-106	IACX5702	110.179			A	B	B	B	A	A	A	A	A	A	A	B	B	A	A	A	A	A	B	B	B	B	A	A	B	A	B	B	B	A	A	A	A	B	B	B	B	A	B	A	A	A	B	A	B
5B-107	wsnp_Ra_c20970_30293078	110.435			A	B	B	B	A	B	A	A	A	A	A	B	B	A	A	A	A	A	B	B	B	B	A	A	B	A	B	B	B	A	A	A	A	B	B	B	B	A	B	A	A	A	B	A	B
5B-108	Excalibur_c5329_1335	111.478			A	B	B	B	A	B	A	A	A	A	A	B	B	A	A	A	A	A	B	B	B	B	A	A	B	A	B	B	B	A	A	A	A	B	B	B	B	A	B	A	A	A	B	A	B
5B-109	BS00067029_51	112.526			A	B	B	B	A	B	A	A	A	A	A	B	B	A	A	A	A	A	B	B	B	B	A	A	B	A	B	B	B	A	A	A	A	B	B	B	B	A	B	A	A	A	B	A	B
5B-110	BS00065128_51	113.045			A	B	B	B	A	B	A	A	A	A	A	B	B	A	A	A	A	A	B	B	B	B	A	A	B	A	B	B	B	A	A	A	A	B	B	B	B	A	B	A	A	A	B	A	B
5B-111	BobWhite_c11495_120	113.822			A	B	B	B	A	B	A	A	A	A	A	B	B	A	A	A	A	A	B	B	B	B	B	A	B	A	B	B	B	A	A	A	A	B	B	B	B	A	B	A	A	A	B	A	B
5B-112	GENE-2689_215	114.338			A	B	B	B	B	B	A	A	A	A	A	B	B	A	A	A	A	A	B	B	B	B	B	A	B	A	B	B	B	A	A	A	A	B	B	B	B	A	B	A	A	A	B	A	B
5B-113	RFL_Contig539_1789	115.381			A	B	B	B	A	B	A	A	A	A	A	B	B	A	A	A	A	A	B	B	B	B	B	A	B	A	B	B	B	A	A	A	A	B	B	B	B	A	B	A	A	A	B	A	B
5B-114	BS00022673_51	116.159			A	B	B	B	B	A	A	A	A	A	A	B	B	A	A	A	A	A	B	B	B	B	B	A	B	A	B	B	B	A	A	A	A	B	B	B	B	A	B	A	A	A	B	A	B
5B-115	Kukri_c59540_137	116.937			A	B	B	B	B	A	A	A	A	A	A	B	B	A	A	A	A	A	B	B	B	B	B	A	B	A	B	B	B	A	A	A	A	B	B	B	B	A	B	A	B	A	B	A	B
5B-116	Kukri_c26747_211	117.452			A	B	B	B	B	A	A	A	A	A	A	B	B	A	A	A	A	A	B	B	B	B	B	A	B	A	B	B	B	A	A	A	A	B	B	B	B	A	B	A	B	A	B	A	B
5B-117	BobWhite_c11154_279	117.968			A	B	B	B	B	A	A	A	A	A	A	B	B	A	A	A	A	A	B	B	B	B	B	A	B	A	B	B	B	A	A	A	A	B	B	B	B	A	B	A	B	A	B	A	B
5B-118	TA001138-0446	118.229			A	B	B	B	B	B	A	A	A	A	A	B	B	A	A	A	A	A	B	B	B	B	B	A	B	A	B	B	B	A	A	A	A	B	B	B	B	A	B	A	B	A	B	A	B
5B-119	BobWhite_c28333_454	119.007			A	B	B	B	B	B	A	A	A	A	A	B	B	A	A	A	A	A	B	B	B	B	B	A	B	A	B	B	B	A	A	A	A	B	B	B	B	A	B	A	B	A	B	A	B
5B-120	wsnp_Ex_c11265_18216936	119.263			A	B	B	B	B	B	A	A	A	A	A	B	B	A	A	A	A	A	B	B	B	B	B	A	B	A	B	B	B	A	A	A	A	B	B	B	B	A	B	A	B	A	B	A	B
5B-121	Kukri_c6176_1400	120.306			A	B	B	A	B	B	A	A	A	A	A	B	B	A	A	A	A	A	B	B	B	B	B	A	B	A	B	B	B	A	A	A	A	B	B	B	B	A	B	B	B	A	B	A	B
5B-122	CAP12_c2189_159	123.002			A	B	B	A	B	B	A	A	A	A	A	B	B	A	A	A	A	A	B	B	B	B	B	A	B	A	A	B	B	A	A	A	A	B	B	B	B	A	B	B	B	A	A	A	B
5B-123	Tdurum_contig98569_290	123.259			A	B	B	A	B	B	A	A	A	A	A	B	B	A	A	A	A	A	B	B	B	B	B	A	B	A	A	B	B	A	A	A	A	B	B	B	B	A	B	B	B	A	A	A	B
5B-124	BS00049213_51	123.515			A	B	B	A	B	A	A	A	A	A	A	B	B	A	A	A	A	A	B	B	B	B	B	A	B	A	A	B	B	A	A	A	A	B	B	B	B	A	B	B	B	A	A	A	B
5B-125	BS00023064_51	127.703			A	B	B	A	B	A	B	A	A	A	A	B	B	A	A	A	A	A	B	B	B	B	B	A	B	A	A	B	B	A	A	A	A	B	B	B	B	A	B	B	B	A	A	A	B
5B-126	RAC875_c86102_243	127.963			A	B	B	A	B	A	B	A	A	A	A	B	B	A	A	A	A	A	B	B	B	B	B	A	B	A	A	B	B	A	A	A	A	B	B	B	B	A	B	B	B	A	A	A	B
5B-127	BS00049403_51	128.484			A	B	B	A	B	B	B	A	A	A	A	B	B	A	A	A	A	A	B	B	B	B	B	A	B	A	A	B	B	A	A	A	A	B	B	B	B	A	B	B	B	A	A	A	B
5B-128	RAC875_c60758_585	129.008			A	B	B	A	B	B	B	A	A	A	A	B	B	A	A	A	A	A	B	B	B	B	B	A	B	A	A	B	B	A	A	A	A	B	B	B	B	A	B	B	B	A	A	A	B
5B-129	Tdurum_contig29967_456	131.163			A	B	B	A	B	B	B	A	A	A	A	B	B	A	A	A	A	A	B	B	A	B	B	A	B	A	A	B	A	A	A	A	A	B	B	B	B	A	B	B	B	A	A	A	B
5B-130	BS00022065_51	132.481			A	B	B	A	B	A	B	A	A	A	A	B	B	B	A	A	A	A	B	A	A	B	B	A	B	A	A	B	A	A	A	A	A	B	B	B	B	A	B	B	B	A	A	A	B
5B-131	Tdurum_contig43078_90	133.263			A	B	B	A	B	A	B	A	A	A	A	B	B	B	A	A	A	A	B	A	A	B	B	A	B	A	A	B	A	A	A	A	A	B	B	B	B	A	B	B	B	A	A	A	B
5B-132	Tdurum_contig47576_291	133.523			A	B	B	A	B	A	B	A	A	B	A	B	B	B	A	A	A	A	B	A	A	B	B	A	B	A	A	B	A	A	A	A	A	B	B	B	B	A	B	B	B	A	A	A	B
5B-133	Tdurum_contig47833_484	133.784			A	B	B	A	B	A	B	A	A	B	A	B	B	B	A	A	A	A	B	A	A	B	B	A	B	A	A	B	A	A	A	A	A	B	B	B	B	A	B	B	B	A	A	A	B
5B-134	RFL_Contig2772_1693	134.305			A	B	B	A	B	A	B	A	A	B	A	B	B	B	A	A	A	A	B	A	A	B	B	A	B	A	A	B	A	A	A	A	A	B	B	B	B	A	B	B	B	A	A	A	B
5B-135	RAC875_rep_c112818_870	134.826			A	B	B	A	B	A	B	A	A	B	A	B	B	B	A	A	A	A	B	A	A	B	B	A	B	A	A	B	A	A	A	A	A	B	B	B	B	A	B	B	B	A	A	A	B
5B-136	BS00099367_51	135.608			A	B	B	A	B	A	B	A	A	B	A	B	B	B	A	A	A	A	B	A	A	B	B	A	B	A	A	B	A	A	A	A	A	B	B	B	B	A	B	B	B	A	A	A	B
5B-137	IACX5792	136.126			A	B	B	A	B	A	B	A	A	B	A	B	B	B	A	A	A	A	B	A	A	B	B	A	B	A	A	B	A	A	A	A	A	B	B	B	B	A	B	B	B	A	A	A	B
5B-138	Excalibur_c9868_1206	136.385			A	B	B	A	B	A	B	A	A	B	A	B	B	B	A	A	A	A	B	A	A	B	B	A	B	A	A	B	A	A	A	A	A	B	B	B	B	A	B	B	B	A	A	A	B
5B-139	RAC875_rep_c109097_771	136.645			A	B	B	A	B	A	B	A	A	B	A	B	B	B	A	A	A	A	B	A	A	B	B	A	B	A	A	B	A	A	A	A	A	B	B	B	B	A	B	B	B	A	A	A	B
5B-140	Kukri_c20813_85	137.163			A	B	B	A	B	A	B	A	A	B	A	B	B	B	A	A	A	A	B	A	A	B	B	A	B	A	A	B	A	A	A	A	A	B	B	B	B	A	B	B	B	A	A	A	B
5B-141	Kukri_c13776_512	137.424			A	B	B	A	B	A	B	A	A	B	A	B	B	B	A	A	A	A	B	A	A	B	B	A	B	A	A	B	A	A	A	A	A	B	B	B	B	A	B	B	B	A	A	A	B
5B-142	wsnp_Ku_c2568_4890994	137.945			A	B	B	A	B	A	B	A	A	B	A	B	B	B	A	A	A	A	B	A	A	B	B	A	B	A	A	B	A	A	A	A	A	B	B	B	B	A	B	B	B	A	A	A	B
5B-143	Tdurum_contig85060_121	138.464			A	B	B	A	B	A	B	A	A	B	A	B	B	B	A	A	A	A	B	A	A	B	B	A	B	A	A	B	A	A	A	A	A	B	B	B	B	A	B	B	B	A	A	A	B
5B-144	wsnp_RFL_Contig1548_762547	138.721			A	B	B	A	B	A	B	A	A	B	A	B	B	B	A	A	A	A	B	A	A	B	B	A	B	A	A	B	A	A	A	A	A	B	B	B	B	A	B	B	B	A	A	A	B
5B-145	TA003709-0269	138.979			A	B	B	A	B	A	B	A	A	B	A	B	B	B	A	A	A	A	B	A	A	B	B	A	B	A	A	B	A	A	A	A	A	B	B	B	B	A	B	B	B	A	A	A	B
5B-146	Kukri_c10508_253	139.238			A	B	B	A	B	A	B	A	A	B	A	B	B	B	A	A	A	A	B	A	A	B	B	A	B	A	A	B	A	A	A	A	A	B	B	B	B	A	B	B	B	A	A	A	B
5B-147	RAC875_c10819_636	140.287			A	B	B	A	B	B	B	A	A	B	A	B	B	B	A	A	A	A	B	A	A	B	B	A	B	A	A	B	A	A	A	A	A	B	B	B	B	A	B	B	B	A	A	B	B
5B-148	Tdurum_contig47627_442	144.832			A	B	B	A	B	A	A	A	A	B	A	B	B	B	A	A	A	A	B	A	B	B	B	A	B	A	B	B	B	A	A	A	B	B	B	B	B	A	B	B	B	A	A	B	B
5B-149	GENE-3158_262	145.092			A	B	B	A	B	A	A	A	A	B	A	B	B	B	A	A	A	A	B	A	B	B	B	A	B	A	B	B	B	A	A	A	B	B	B	B	B	A	B	B	B	A	A	B	B
5B-150	Xwmc28	148.208			A	B	B	A	B	B	A	A	B	B	-	B	B	B	A	A	A	-	B	-	B	-	B	A	B	A	B	B	B	A	-	A	B	B	B	-	B	A	B	B	-	A	A	B	A
5B-151	Kukri_rep_c89008_974	159.216			A	B	B	A	B	B	B	B	B	B	A	B	B	B	B	A	A	A	B	B	B	B	B	A	B	A	B	B	-	A	A	A	B	A	B	B	B	-	B	B	B	A	B	B	B
5B-152	BobWhite_c12733_215	159.475			A	B	B	A	B	B	B	B	B	B	A	B	B	B	B	A	A	A	B	B	B	B	B	A	B	A	B	B	-	A	A	A	B	A	B	B	B	-	B	B	B	A	B	B	B
5B-153	BS00041550_51	159.997			A	B	B	A	B	B	B	B	B	B	A	B	B	B	B	A	A	A	B	B	B	B	B	A	B	A	B	B	-	A	A	A	B	A	B	B	B	-	B	B	B	A	B	B	B
5B-154	BS00028082_51	160.256			A	B	B	A	B	B	B	B	B	B	A	B	B	B	B	A	A	A	B	B	B	B	B	A	B	A	B	B	-	A	A	A	B	A	B	B	B	-	B	B	B	A	B	B	B
5B-155	RAC875_rep_c111379_93	160.777			A	B	B	A	B	B	A	B	B	B	A	B	B	B	B	A	A	A	B	B	B	B	B	A	B	A	B	B	A	A	A	A	B	A	B	B	B	A	B	B	B	A	B	B	B
5B-156	Tdurum_contig8210_317	161.298			A	B	B	A	B	B	A	B	B	B	A	B	B	B	B	A	A	A	B	B	B	B	B	A	B	A	B	B	-	A	A	A	B	A	B	B	B	-	B	B	B	A	B	B	B
5B-157	Xbarc59	163.789			A	B	B	A	B	-	A	B	B	B	A	B	B	B	B	A	A	-	B	-	B	-	B	A	B	A	B	B	-	A	-	A	B	A	B	-	B	-	B	B	-	A	B	B	A
5B-158	BS00024814_51	165.634			A	B	B	A	B	A	A	B	B	B	A	B	B	B	B	A	A	A	B	B	B	B	B	A	B	A	B	B	-	A	A	A	B	A	B	B	B	-	B	B	B	A	B	B	B
5B-159	BS00084907_51	166.155			A	B	B	A	B	B	A	B	B	B	A	B	B	B	B	A	A	A	B	B	B	B	B	A	B	A	B	B	-	A	A	A	B	A	B	B	B	-	B	B	B	A	B	B	B
5B-160	RAC875_c54392_94	166.676			A	B	B	A	B	B	A	B	B	B	A	B	B	B	B	A	A	A	B	B	B	B	B	A	B	A	B	B	-	A	A	A	B	A	B	B	B	-	B	B	B	A	B	B	B
5B-161	IAAV8455	170.605			A	B	B	A	B	A	B	B	B	B	A	B	B	B	B	A	A	A	B	B	B	B	B	A	B	A	A	B	A	A	A	A	B	A	B	B	B	A	B	B	B	A	B	A	B
5B-162	RAC875_c33791_320	171.659			A	B	B	A	B	A	B	B	B	B	A	B	B	A	B	A	A	A	B	B	B	B	B	A	B	A	A	B	-	A	A	A	B	A	B	B	B	-	B	B	B	A	B	A	B
5D-001	Excalibur_c2795_1518	0			A	A	A	B	A	B	B	A	A	A	B	B	B	A	A	B	A	A	B	B	B	A	B	B	B	B	A	B	B	B	B	B	B	A	B	B	B	B	A	B	A	B	A	B	B
5D-002	Ku_c5228_417	2.413			A	A	A	B	A	B	B	A	A	A	B	B	B	A	A	B	A	B	B	B	B	A	B	B	B	B	A	B	B	B	B	B	B	A	B	B	B	B	A	B	B	B	A	B	B
5D-003	BobWhite_c16578_171	2.669			A	A	A	B	A	B	B	A	A	A	B	B	B	A	A	B	A	B	B	B	B	A	B	B	B	B	A	B	B	B	B	B	B	A	B	B	B	B	A	B	B	B	A	B	B
5D-004	Excalibur_rep_c104791_231	2.926			A	A	A	B	A	B	B	A	A	A	B	B	B	A	A	B	A	B	B	B	B	A	B	B	B	B	A	B	B	B	B	B	B	A	B	B	B	B	A	B	B	B	A	B	B
5D-005	RFL_Contig4176_605	3.182			A	A	A	B	A	B	B	A	A	A	B	B	B	A	A	B	A	B	B	B	B	A	B	B	B	B	A	B	B	B	B	B	B	A	B	B	B	B	A	B	B	B	A	B	B
5D-006	Kukri_c5039_2269	3.696			A	A	A	B	A	B	B	A	A	A	B	B	B	A	A	B	A	B	B	B	B	A	B	B	B	B	A	B	B	B	B	B	B	A	B	B	B	B	A	B	B	B	A	B	A
5D-007	TA005986-0607	3.952			A	A	A	B	A	B	B	A	A	A	B	B	B	A	A	B	A	B	B	B	B	A	B	B	B	B	A	B	B	B	B	B	B	A	B	B	B	B	A	B	B	B	A	B	A
5D-008	BS00098432_51	4.211			A	A	A	A	A	B	B	A	A	A	B	B	B	A	A	B	A	B	B	B	B	A	B	B	B	B	A	B	B	B	B	B	B	A	B	B	B	B	A	B	B	B	A	B	A
5D-009	Excalibur_c59832_58	4.467			A	A	A	A	A	B	B	A	A	A	B	B	B	A	A	B	A	B	B	B	B	A	B	B	B	B	A	B	B	B	B	B	B	A	B	B	B	B	A	B	B	B	A	B	A
5D-010	BS00075233_51	4.725			A	A	A	A	A	B	B	A	A	A	B	B	B	A	A	B	A	B	B	B	B	A	B	B	B	B	A	B	B	B	B	B	B	A	B	B	B	B	A	B	B	B	A	B	A
5D-011	tplb0031m13_2255	5.507			A	A	A	A	A	B	B	A	A	A	B	B	B	A	A	B	A	B	B	B	B	A	B	B	B	B	A	B	B	B	B	B	B	A	B	B	B	B	A	B	B	B	A	B	A
5D-012	Kukri_c4596_620	5.764			A	A	A	A	A	B	B	A	A	A	B	B	B	A	A	B	A	B	B	B	B	A	B	B	B	B	A	B	B	B	B	B	B	A	B	B	B	B	A	B	B	B	A	B	A
5D-013	IACX5957	6.28			A	A	A	A	A	A	B	A	A	A	B	B	B	A	A	B	A	B	B	B	B	A	B	B	B	B	A	B	B	B	B	B	B	A	B	B	B	B	A	B	B	B	A	B	A
6A.1-001	BS00010657_51	0			A	B	B	A	A	A	B	B	A	A	B	B	B	B	B	A	A	B	B	A	B	A	A	A	B	B	B	A	A	B	B	B	B	A	A	A	A	A	A	B	A	A	A	A	A
6A.1-002	BS00063170_51	0.266			A	B	B	A	A	A	B	B	A	A	B	B	B	B	B	A	A	B	B	A	B	A	A	A	B	B	B	A	A	B	B	B	B	A	A	A	A	A	A	B	A	A	A	A	A
6A.1-003	wsnp_Ex_rep_c68915_67808523	0.532			A	B	B	A	A	B	B	B	A	A	B	B	B	B	B	A	A	B	B	A	B	A	A	A	B	B	B	A	A	B	B	B	B	A	A	A	A	A	A	B	A	A	A	A	A
6A.1-004	BS00010458_51	1.885			A	B	B	A	A	B	B	B	A	A	B	B	B	B	B	A	A	B	B	A	B	A	A	A	B	B	B	B	B	B	B	B	B	A	A	A	A	A	A	B	A	A	A	A	A
6A.1-005	wsnp_Ra_rep_c69602_67107375	2.153			A	B	B	A	A	B	B	B	A	A	B	B	B	B	B	A	A	B	B	A	B	A	A	A	B	B	B	B	B	B	B	B	B	A	A	A	A	A	A	B	A	A	A	A	A
6A.1-006	Excalibur_c25276_314	4.66			A	B	B	A	A	B	B	B	A	A	B	B	B	B	B	A	A	B	B	B	B	A	A	A	B	B	B	B	B	B	B	B	B	B	A	A	A	A	A	B	A	A	A	A	A
6A.1-007	BS00093036_51	4.925			A	B	B	A	A	B	B	B	A	A	B	B	B	B	B	A	A	B	B	B	B	A	A	A	B	B	B	B	B	B	B	B	B	B	A	A	A	A	A	B	A	A	A	A	A
6A.1-008	Ra_c22558_993	6.576			A	B	B	A	A	B	B	B	A	B	B	B	B	B	B	A	A	B	B	B	B	A	A	A	B	B	B	B	B	B	B	B	B	B	A	A	A	B	A	B	A	A	A	A	A
6A.1-009	BobWhite_rep_c52979_181	7.111			A	B	B	A	A	A	B	B	A	B	B	B	B	B	B	A	A	B	B	B	B	A	A	A	B	B	B	B	B	B	B	B	B	B	A	A	A	B	A	B	A	A	A	A	A
6A.1-010	Ku_c10817_611	8.187			A	B	B	A	A	B	A	B	A	B	B	B	B	B	B	A	A	B	B	B	B	A	A	A	B	B	B	B	B	B	B	B	B	B	A	A	A	B	A	B	A	A	A	A	A
6A.1-011	Excalibur_c431_1323	9.821			A	B	B	A	A	B	A	B	A	B	B	A	B	B	B	A	A	B	B	B	B	A	A	A	B	B	B	B	B	B	B	B	B	B	A	A	A	B	A	B	B	A	A	A	A
6A.1-012	wsnp_Ku_c39334_47795350	10.087			A	B	B	A	A	B	A	B	A	B	B	A	B	B	B	A	A	B	B	B	B	A	A	A	B	B	B	B	B	B	B	B	B	B	A	A	A	B	A	B	B	A	A	A	A
6A.1-013	wsnp_Ku_c39334_47795461	10.622			A	B	B	A	A	A	A	B	A	B	B	A	B	B	B	A	A	B	B	B	B	A	A	A	B	B	B	B	B	B	B	B	B	B	A	A	A	B	A	B	B	A	A	A	A
6A.1-014	Excalibur_c431_1130	10.889			A	B	B	A	A	A	A	B	A	B	B	A	B	B	B	A	A	B	B	B	B	A	A	A	B	B	B	B	B	B	B	B	B	B	A	A	A	B	A	B	B	A	A	A	A
6A.1-015	Kukri_c3009_1702	11.696			A	B	B	A	A	A	A	B	A	B	B	A	B	B	B	A	A	B	B	B	B	A	A	A	B	B	B	B	B	B	B	B	B	B	A	A	A	B	A	B	B	A	A	A	A
6A.1-016	BS00063528_51	12.234			A	B	B	A	A	B	A	B	A	B	B	A	B	B	B	A	A	B	B	B	B	A	A	A	B	B	B	B	B	B	B	B	B	B	A	A	A	B	A	B	B	A	A	A	A
6A.1-017	wsnp_CAP11_c2142_1128735	16.254			A	B	A	A	A	A	A	B	A	B	B	A	B	B	B	B	A	B	B	B	A	A	A	A	B	B	B	B	B	B	A	A	B	B	A	A	A	B	A	B	B	A	A	A	A
6A.1-018	Ex_c21841_1883	17.887			A	B	A	A	A	B	A	B	A	B	B	A	B	B	B	B	B	B	B	B	A	A	A	A	B	B	B	B	B	B	A	A	B	B	A	A	A	B	A	B	B	A	A	A	A
6A.1-019	Kukri_rep_c102263_1262	18.156			A	B	A	A	A	A	A	B	A	B	B	A	B	-	B	B	B	B	B	B	-	A	A	A	B	B	B	B	B	B	A	A	B	B	A	A	A	B	A	B	B	A	A	A	A
6A.1-020	RAC875_c100513_282	18.427			A	B	A	A	A	A	A	B	A	A	B	A	B	B	B	B	B	B	B	B	A	A	A	A	B	B	B	B	B	B	A	A	B	B	A	A	A	B	A	B	B	A	A	A	A
6A.1-021	Excalibur_c18449_228	18.691			A	B	A	A	A	B	A	B	A	A	B	A	B	B	B	B	B	B	B	B	A	A	A	A	B	B	B	B	B	B	A	A	B	B	A	A	A	B	A	B	B	A	A	A	A
6A.1-022	wsnp_Ex_c6604_11441822	18.956			A	B	A	A	A	B	A	B	A	A	B	A	B	B	B	B	B	B	B	B	A	A	A	A	B	B	B	B	B	B	A	A	B	B	A	A	A	B	A	B	B	A	A	A	A
6A.1-023	Excalibur_s102388_276	19.491			A	B	A	A	A	A	A	B	A	A	B	A	B	B	B	B	B	B	B	B	-	A	A	A	B	B	B	B	B	B	A	A	B	B	A	A	A	B	A	B	B	A	A	A	A
6A.1-024	Excalibur_c32710_68	19.759			A	B	A	A	A	-	A	B	A	A	B	A	B	B	B	B	B	B	B	B	-	A	A	A	B	B	B	B	B	B	A	A	B	B	A	A	A	B	A	B	B	A	A	A	A
6A.1-025	RAC875_c38876_642	20.022			A	B	A	A	A	A	A	B	A	A	B	A	B	B	B	B	B	B	B	B	A	A	A	A	B	B	B	B	B	B	A	A	B	B	A	A	A	B	A	B	B	A	A	A	A
6A.1-026	Excalibur_c64989_250	21.093			A	B	A	A	A	B	A	B	A	A	B	A	B	B	B	B	B	B	B	B	A	A	A	A	B	B	B	B	B	B	A	A	B	B	A	B	B	B	A	B	B	A	A	A	A
6A.1-027	BobWhite_c15802_72	21.356			A	B	A	A	A	A	A	B	A	A	B	A	B	B	B	B	B	B	B	B	A	A	A	A	B	B	B	B	B	B	A	A	B	B	A	B	B	B	A	B	B	A	A	A	A
6A.1-028	BobWhite_c6569_479	21.625			A	B	A	A	A	A	A	B	A	A	B	A	B	B	B	B	B	B	B	B	-	A	-	A	B	B	B	B	B	B	A	A	B	B	A	B	B	B	A	B	B	A	A	A	A
6A.1-029	wsnp_Ku_c16572_25480808	21.894			A	B	A	A	A	A	A	B	A	A	B	A	B	B	B	B	B	B	B	B	-	A	A	A	B	B	B	B	B	B	A	A	B	B	A	B	B	B	A	B	B	A	A	A	A
6A.1-030	CAP8_c8944_560	24.728			A	B	A	A	A	A	A	B	A	A	A	A	B	B	B	B	B	B	B	B	B	A	A	A	B	A	B	B	B	B	A	A	B	B	A	B	B	B	A	B	B	-	A	A	A
6A.1-031	wsnp_Ex_rep_c68165_66935041	25.535			A	B	A	A	A	A	A	B	A	A	A	A	B	B	B	B	B	B	B	B	B	A	A	A	B	A	B	B	B	B	A	A	B	B	A	B	B	B	A	B	B	B	A	A	A
6A.1-032	BS00023192_51	26.337			A	B	A	A	A	B	A	B	A	A	A	A	B	B	B	B	B	B	B	B	B	A	A	A	B	A	B	B	B	B	A	A	B	B	A	B	B	B	A	B	B	B	A	A	A
6A.1-033	Kukri_c8759_794	26.873			A	B	A	A	A	A	A	B	A	A	A	A	B	B	B	B	B	B	B	B	B	A	A	A	B	A	B	B	B	B	A	A	B	B	A	B	B	B	A	B	B	B	A	A	A
6A.1-034	Kukri_c59471_252	27.408			A	B	A	A	A	A	A	B	A	A	A	A	B	B	B	B	B	B	B	B	B	A	A	A	B	A	B	B	B	B	A	A	B	B	A	B	B	B	A	B	B	B	A	A	A
6A.1-035	RAC875_c23552_811	27.943			A	B	A	A	A	B	A	B	A	A	A	A	B	B	B	B	B	B	B	B	B	A	A	A	B	A	B	B	B	B	A	A	B	B	A	B	B	B	A	B	B	B	A	A	A
6A.1-036	BS00019273_51	29.585			B	B	A	A	A	-	A	B	A	A	B	A	B	B	B	B	B	B	B	B	B	A	A	A	B	A	B	B	B	B	A	A	B	B	A	B	B	B	A	B	B	B	A	A	B
6A.1-037	CAP12_c4447_280	30.946	p<0.05	*	B	B	A	A	A	-	A	B	A	A	B	A	B	B	B	B	B	B	B	B	B	A	A	A	B	B	B	B	B	B	A	A	B	B	A	B	B	B	A	B	B	B	A	A	B
6A.1-038	wsnp_BE404947A_Ta_2_1	31.753	p<0.05	*	B	B	A	A	A	B	A	B	A	A	B	A	B	B	B	B	B	B	B	B	B	A	A	A	B	B	B	B	B	B	A	A	B	B	A	B	B	B	A	B	B	B	A	A	B
6A.1-039	Kukri_c42078_708	32.018	p<0.05	*	B	B	A	A	A	B	A	B	A	A	B	A	B	B	B	B	B	B	B	B	B	A	A	A	B	B	B	B	B	B	A	A	B	B	A	B	B	B	A	B	B	B	A	A	B
6A.1-040	RAC875_c12015_576	32.547			B	B	A	A	A	A	A	B	A	A	B	A	B	B	B	B	B	B	B	B	B	A	A	A	B	B	B	B	B	B	A	A	B	B	A	B	B	B	A	B	B	B	A	A	B
6A.1-041	Excalibur_c39390_303	32.814	p<0.05	*	B	B	A	A	A	B	A	B	A	A	B	A	B	-	B	B	B	B	B	B	B	A	A	A	B	B	B	B	B	B	A	A	B	B	A	B	B	B	A	B	B	B	A	A	B
6A.1-042	Tdurum_contig13287_203	32.815	p<0.05	*	B	B	A	A	A	B	A	B	A	A	B	A	B	B	B	B	B	B	B	B	B	A	A	A	B	B	B	B	B	B	A	A	B	B	A	B	B	B	A	B	B	B	A	A	B
6A.1-043	Kukri_c23046_253	33.081	p<0.05	*	B	B	A	A	A	B	A	B	A	A	B	A	B	B	B	B	B	B	B	B	B	A	A	A	B	B	B	B	B	B	A	A	B	B	A	B	B	B	A	B	B	B	A	A	B
6A.1-044	Kukri_c11106_292	33.888			B	B	A	A	A	B	A	B	A	A	A	A	B	B	B	B	A	B	B	B	B	A	A	A	B	B	B	B	B	B	A	A	B	B	A	B	B	B	A	B	B	B	A	A	B
6A.1-045	Excalibur_c23748_1233	34.964			B	A	A	A	A	A	A	B	A	A	A	A	A	B	B	B	A	B	B	B	B	A	A	A	B	B	B	B	B	A	A	A	B	B	A	B	B	B	A	B	B	B	A	A	B
6A.1-046	TA001668-0792	56.22			A	A	B	A	A	A	A	B	A	A	A	A	A	A	B	B	A	A	B	B	B	B	A	A	A	B	B	A	A	A	A	A	A	A	A	B	B	A	A	B	B	B	A	B	B
6A.1-047	Tdurum_contig33313_101	56.485			A	A	B	A	A	A	A	B	A	A	A	A	A	A	B	B	A	A	B	B	B	B	A	A	A	B	B	A	A	A	A	A	A	A	A	B	B	A	A	B	B	B	A	A	B
6A.1-048	Kukri_c29110_360	58.118			A	A	B	A	A	A	A	B	A	A	A	A	A	A	B	B	A	A	B	B	B	B	A	A	B	B	B	A	A	A	A	A	A	A	A	B	B	A	A	B	B	B	A	A	B
6A.1-049	BS00105466_51	60.035			A	A	B	A	A	B	A	B	A	A	A	A	A	A	B	B	A	A	B	B	B	B	A	A	B	B	B	A	A	A	A	A	A	A	A	B	B	B	A	B	B	B	A	A	B
6A.1-050	Tdurum_contig50698_601	62.238			A	A	B	A	A	A	A	B	A	A	A	A	A	A	B	B	B	A	B	B	B	B	A	A	B	B	B	A	A	A	A	A	A	A	A	B	B	B	A	B	B	B	A	A	B
6A.1-051	wsnp_BE490604A_Ta_2_1	62.503			A	A	B	A	A	A	A	B	A	A	A	A	A	A	B	B	B	A	B	B	B	B	A	A	B	B	B	A	A	A	A	A	A	A	A	B	B	B	A	B	B	B	A	A	B
6A.1-052	RAC875_c27962_61	65.887			A	A	B	A	A	B	A	B	B	A	A	A	A	A	B	B	B	B	B	A	A	B	A	A	B	B	B	A	A	A	A	A	A	A	A	B	B	B	A	B	B	B	A	A	B
6A.1-053	Tdurum_contig55124_310	66.422			A	A	B	A	A	B	A	B	B	A	A	A	A	A	B	B	B	B	B	A	A	B	A	A	B	B	B	A	A	A	A	A	A	A	A	B	B	B	A	B	B	B	A	A	B
6A.1-054	RAC875_c52118_68	66.957			A	A	B	A	A	B	A	A	B	A	A	A	A	A	B	B	B	B	B	A	A	B	A	A	B	B	B	A	A	A	A	A	A	A	A	B	B	B	A	B	A	B	A	A	B
6A.1-055	IACX1298	69.172			A	A	B	A	A	B	A	A	B	A	A	A	A	A	B	B	B	B	B	A	A	B	A	A	A	B	A	A	A	A	A	A	A	A	A	A	A	B	A	B	A	B	A	A	B
6A.1-056	Xbarc118	70.595			A	A	B	A	A	B	A	A	B	B	A	A	A	A	B	B	B	B	B	A	A	B	A	A	A	B	A	A	A	A	A	A	A	A	A	A	A	B	A	-	A	-	A	A	B
6A.1-057	BS00027313_51	70.873			A	A	B	A	A	A	A	A	B	B	A	A	A	A	B	B	B	B	B	A	A	B	A	A	A	B	A	A	A	A	A	A	A	A	A	A	A	B	A	B	A	B	A	A	B
6A.1-058	Ku_c1021_1642	71.411			A	A	B	A	A	B	A	A	B	B	A	A	A	A	B	B	B	B	B	A	A	B	A	A	A	B	A	A	A	A	A	A	A	A	A	A	A	B	A	B	A	B	A	A	B
6A.1-059	Ra_c29420_237	74.834			B	A	A	A	A	B	A	A	B	B	B	A	A	A	B	B	B	B	B	A	A	B	A	A	A	B	A	A	A	A	A	A	A	A	A	A	A	B	A	B	A	B	A	A	B
6A.1-060	BS00066274_51	75.916			B	A	A	A	A	B	A	A	B	B	B	A	A	A	B	B	B	B	B	A	A	B	A	A	A	B	A	A	A	A	A	A	A	A	A	A	A	B	A	B	A	B	A	A	B
6A.1-061	tplb0025i05_1836	76.451			B	A	A	A	A	A	A	A	B	B	B	A	A	A	B	B	B	B	B	A	A	B	A	A	A	B	A	A	A	A	A	A	A	A	A	A	A	B	A	B	A	B	A	A	B
6A.1-062	wsnp_Ex_c16480_24986490	76.715			B	A	A	A	A	A	A	A	B	B	B	A	A	A	B	B	B	B	B	A	A	B	A	A	A	B	A	A	A	A	A	A	A	A	A	A	A	B	A	B	A	B	A	A	B
6A.1-063	BS00037006_51	77.518			B	A	A	A	A	A	A	A	B	B	B	A	A	A	B	B	B	B	A	A	A	B	A	A	A	B	A	A	A	A	A	A	A	A	A	A	A	B	A	B	A	B	A	A	B
6A.1-064	BS00074752_51	78.056			B	A	A	A	A	B	A	A	B	B	B	A	A	A	B	B	B	B	A	A	A	B	A	A	A	B	A	A	A	A	A	B	A	A	A	A	A	B	A	B	A	B	A	A	B
6A.1-065	TA005615-0600	78.322			B	A	A	A	A	B	A	A	B	B	B	A	A	A	B	B	B	B	A	A	A	B	A	A	A	B	A	A	A	A	A	B	A	A	A	A	A	B	A	B	A	B	A	A	B
6A.1-066	wsnp_BE490226A_Ta_2_2	78.587			B	A	A	A	A	B	A	A	B	B	B	A	A	A	B	B	B	B	A	A	A	B	A	A	A	B	A	A	A	A	A	B	A	A	A	A	A	B	A	B	A	B	A	A	B
6A.1-067	BS00082211_51	78.852			B	A	A	A	A	A	A	A	B	B	B	A	A	A	B	B	B	B	A	A	A	B	A	A	A	B	A	A	A	A	A	B	A	A	A	A	A	B	A	B	A	B	A	A	B
6A.1-068	BS00047388_51	80.494			B	A	A	A	B	A	A	A	B	B	B	A	A	A	B	B	B	B	A	A	A	B	A	A	A	B	A	A	A	A	A	B	A	A	A	A	B	B	A	B	A	B	A	A	B
6A.1-069	BS00023893_51	82.421			B	A	A	A	A	B	A	A	B	B	B	A	A	A	B	B	B	B	A	A	B	B	A	A	A	B	A	A	A	A	B	B	B	A	A	A	A	B	A	B	A	B	A	A	B
6A.1-070	Excalibur_c115824_267	82.686			B	A	A	A	A	A	A	A	B	B	B	A	A	A	B	B	B	B	A	A	B	B	A	A	A	B	A	A	A	A	B	B	B	A	A	A	A	B	A	B	A	B	A	A	B
6A.1-071	BS00012025_51	82.949			B	A	A	A	A	A	A	A	B	B	B	A	A	A	B	B	B	B	B	A	B	B	A	A	A	B	A	A	A	A	B	B	B	A	A	A	A	B	A	B	A	B	A	A	B
6A.1-072	BS00023020_51	83.215			B	A	A	A	A	A	A	A	B	B	B	A	A	A	B	B	B	B	B	A	B	B	A	A	A	B	A	A	A	A	B	B	B	A	A	A	A	B	A	B	A	B	A	A	B
6A.1-073	Kukri_c14906_220	83.481			B	A	A	A	A	B	A	A	B	B	B	A	A	A	B	B	B	B	B	A	B	B	A	A	A	B	A	A	A	A	B	B	B	A	A	A	A	B	A	B	A	B	A	A	B
6A.1-074	Kukri_rep_c107624_603	84.013			B	A	A	A	A	B	A	A	B	B	B	A	A	A	B	B	B	B	B	A	B	B	A	A	A	B	A	A	A	A	B	B	A	A	A	A	A	B	A	B	A	B	A	A	B
6A.1-075	Ku_c3895_2991	86.216			B	A	A	A	A	A	A	A	B	B	B	A	A	A	B	B	B	B	B	A	B	B	A	A	A	B	A	A	A	A	B	B	A	A	A	A	A	B	A	B	A	B	A	A	B
6A.1-076	Kukri_c669_259	86.479			B	A	A	A	A	A	A	A	B	B	B	A	A	A	B	B	B	B	B	A	B	B	A	A	A	B	A	A	A	A	B	B	A	A	A	A	A	B	A	B	A	B	A	A	B
6A.1-077	Excalibur_c8784_1005	86.747			B	A	A	A	A	A	A	A	B	B	B	A	A	A	B	B	B	B	B	A	B	B	A	A	A	B	A	A	A	A	B	B	A	A	A	A	A	B	A	-	A	B	A	A	B
6A.1-078	BS00065700_51	88.987			B	A	A	A	A	A	A	A	B	B	B	A	A	A	B	B	B	-	B	A	B	B	A	A	A	B	A	A	A	A	B	B	A	B	A	A	A	B	A	B	A	B	A	A	B
6A.1-079	BS00062781_51	90.075			B	A	A	A	A	A	A	A	B	B	B	A	A	A	B	B	B	-	B	A	B	B	A	A	A	B	A	A	A	A	B	B	A	B	A	A	A	B	A	B	A	B	A	A	B
6A.1-080	BobWhite_c17385_55	90.61			B	A	A	A	A	B	A	A	B	B	B	A	A	A	B	B	B	-	B	A	B	B	A	A	A	B	A	A	A	A	B	B	A	B	A	A	A	B	A	B	A	B	A	A	B
6A.1-081	BS00063378_51	91.145			B	A	A	A	A	A	A	A	B	B	B	A	A	A	B	B	B	-	B	A	B	B	A	A	A	B	A	A	A	A	B	B	A	B	A	A	A	B	A	B	A	B	A	A	B
6A.1-082	Tdurum_contig27888_760	94.246			B	A	A	A	A	A	A	A	B	B	B	A	A	A	B	B	B	B	B	A	B	B	A	A	A	B	A	A	A	A	B	B	A	B	A	A	A	B	A	B	A	A	A	A	B
6A.1-083	Excalibur_c10372_1256	94.512			B	A	A	A	A	A	A	A	B	B	B	A	A	A	B	B	B	-	B	A	B	B	A	A	A	B	A	A	A	A	B	B	A	B	A	A	A	B	A	B	A	A	A	A	B
6A.2-001	RFL_Contig6053_3082	0			A	B	A	A	A	A	B	A	B	B	A	A	A	B	B	B	A	A	B	A	B	B	A	A	B	A	B	A	A	B	A	A	B	A	A	B	B	A	A	B	A	A	A	A	B
6A.2-002	Tdurum_contig28802_213	0.521			A	B	A	A	A	A	B	A	B	B	A	A	A	B	B	B	A	A	B	A	B	B	A	A	B	A	B	A	A	B	B	B	B	A	A	B	B	A	A	B	A	A	A	A	B
6A.2-003	wsnp_Ex_c34597_42879693	1.575			A	B	A	A	A	A	B	A	B	B	A	A	A	B	B	B	A	A	B	A	B	B	A	A	B	A	B	A	A	B	B	B	B	A	A	B	B	A	A	B	A	A	A	A	B
6A.2-004	Xcfa2114	10.836			A	B	A	A	B	A	B	A	B	A	A	A	A	B	B	B	A	-	B	-	B	-	A	A	B	A	B	A	A	B	-	B	B	A	B	-	B	A	B	B	-	A	A	B	B
6A.2-005	Xgwm617	12.615			A	B	A	A	B	-	-	A	B	A	A	A	A	B	B	B	A	-	B	-	B	-	A	A	B	A	B	A	A	B	-	B	B	A	B	-	B	A	B	A	-	A	A	B	B
6A.2-006	CAP8_c6448_265	13.851			A	B	A	A	B	A	B	A	B	A	A	A	A	B	B	B	A	A	B	A	B	-	A	A	B	A	B	A	A	B	B	B	-	A	B	B	B	A	B	B	A	A	A	B	B
6A.2-007	IAAV6777	16.533			A	B	A	A	B	A	B	A	B	B	A	A	A	B	B	B	A	A	B	A	B	B	A	A	B	A	B	A	A	B	B	B	B	A	B	B	B	A	B	A	A	A	B	B	B
6A.2-008	wsnp_BF291974A_Ta_2_1	17.311			A	B	A	B	B	A	B	A	B	B	A	A	A	B	B	B	A	A	B	A	B	B	A	A	B	A	B	A	A	B	A	A	B	A	B	B	B	A	B	A	A	A	B	B	B
6A.2-009	BobWhite_c35035_85	17.835			A	B	A	-	B	B	B	A	B	B	A	A	A	B	-	B	A	A	B	A	B	B	A	A	B	A	B	A	A	B	A	A	B	A	B	B	B	A	B	A	A	A	B	B	B
6A.2-010	TA005330-0793	19.711			B	B	A	B	B	B	B	A	B	B	A	A	A	B	B	B	A	B	B	A	B	B	A	A	B	A	B	A	A	B	A	A	B	A	B	B	B	A	B	A	A	A	B	B	B
6A.2-011	Excalibur_rep_c90454_251	19.969			B	B	A	B	B	B	B	A	B	B	A	A	A	B	B	B	A	B	B	A	B	B	A	A	B	A	B	A	B	B	A	A	B	A	B	B	B	A	B	A	A	A	B	B	B
6A.2-012	Kukri_c5631_968	20.226			B	B	A	B	B	B	B	A	B	B	A	A	A	B	B	B	A	B	B	A	B	B	A	A	B	A	B	A	B	B	A	A	B	A	B	B	B	A	B	A	A	A	B	B	B
6A.2-013	RFL_Contig5722_537	20.483			B	B	A	B	B	B	B	A	B	B	A	A	A	B	B	B	A	B	B	A	B	B	A	A	B	A	B	A	B	B	A	A	B	A	B	B	B	A	B	A	A	A	B	B	B
6A.2-014	wsnp_Ku_rep_c71567_71302046	21.005			B	B	A	B	B	B	B	A	B	B	A	A	A	B	B	B	A	B	B	A	B	B	A	A	B	A	B	A	B	B	A	A	B	A	B	B	B	A	B	A	A	A	B	B	B
6A.2-015	wsnp_Ku_rep_c71567_71302010	21.518			B	B	A	B	B	B	B	A	B	B	A	A	A	B	B	B	A	B	B	A	B	B	A	A	B	A	B	A	B	B	A	A	B	A	B	B	B	A	B	A	A	A	B	B	B
6A.2-016	Excalibur_c37062_65	21.778			B	B	A	B	B	B	B	A	B	B	A	A	A	B	B	B	A	B	B	A	B	B	A	A	B	A	B	A	B	B	A	A	B	A	B	B	B	A	B	A	A	A	B	B	B
6A.2-017	IAAV173	22.033			B	B	A	B	B	B	B	A	B	B	A	A	A	B	B	B	A	B	B	A	B	B	A	A	B	A	B	A	B	B	A	A	B	A	B	B	B	A	B	A	A	A	B	B	B
6A.2-018	Xgwm179	24.392			B	B	A	B	B	B	B	A	B	B	A	A	A	B	B	B	A	-	B	-	B	-	A	A	B	A	B	A	A	B	-	B	B	A	B	-	B	A	B	A	-	A	B	B	B
6A.2-019	Xwmc467	27.699			B	B	A	A	B	B	B	A	B	B	A	A	A	B	B	B	A	-	B	-	B	-	A	A	B	A	B	A	B	B	-	A	B	A	B	-	B	A	B	B	-	A	B	B	B
6A.2-020	Estssr-60.1	28.863			B	B	A	A	B	B	B	A	B	B	A	A	A	B	B	B	A	-	B	-	B	-	A	A	B	A	B	A	B	B	-	A	B	A	B	-	B	A	B	B	-	A	B	B	B
6A.2-021	Estssr-60.3	30.062			B	B	A	A	B	B	B	A	-	B	A	A	A	B	B	B	A	-	B	-	B	-	A	A	B	A	B	A	B	B	-	A	-	A	B	-	B	A	B	B	-	A	B	B	B
6A.2-022	Xcau20	36.747			B	B	A	A	B	B	B	A	B	B	A	A	A	B	B	B	A	-	B	-	B	-	A	A	B	A	B	A	B	B	-	A	B	A	B	-	B	A	B	B	-	A	B	B	B
6B.1-001	IACX8438	0			A	A	A	B	A	B	A	B	A	A	B	B	A	A	A	A	B	A	A	A	B	B	B	A	B	B	A	B	B	B	A	A	B	B	B	A	A	A	A	A	B	B	A	B	B
6B.1-002	Tdurum_contig12070_1247	0.516			A	A	A	B	A	B	A	B	A	A	B	B	A	A	A	A	B	A	A	A	B	B	B	A	B	B	A	B	B	B	A	A	B	B	B	A	A	A	A	A	B	B	A	B	B
6B.1-003	Excalibur_c96134_152	0.773			A	A	A	B	A	A	A	B	A	A	B	B	A	A	A	A	B	A	A	A	B	B	B	A	B	B	A	B	B	B	A	A	B	B	B	A	A	A	A	A	B	B	A	B	B
6B.1-004	BS00030299_51	1.288			A	A	A	B	A	B	A	B	A	A	B	B	A	B	A	A	B	A	A	A	B	B	B	A	B	B	A	B	B	B	A	A	B	B	B	A	A	A	A	A	B	B	A	B	B
6B.1-005	BobWhite_c38079_260	1.547			A	A	A	B	A	-	A	B	A	A	B	B	A	B	A	A	B	A	A	A	B	B	B	A	B	B	A	B	B	B	A	A	B	B	B	A	A	A	A	A	B	B	A	B	B
6B.1-006	Tdurum_contig43538_1111	1.808			A	A	A	B	A	A	A	B	A	A	B	B	A	B	A	A	B	A	A	A	B	B	B	A	B	B	A	B	B	B	A	A	B	B	B	A	A	A	A	A	B	B	A	B	B
6B.1-007	wsnp_Ex_c1988_3742291	2.067			A	A	A	B	A	A	A	B	A	A	B	B	A	A	A	A	B	A	A	A	B	B	B	A	B	B	A	B	B	B	A	A	B	B	B	A	A	A	A	A	B	B	A	B	B
6B.1-008	Tdurum_contig61178_618	2.322			A	A	A	B	A	A	A	B	A	A	B	B	A	A	A	A	B	A	A	A	B	B	B	A	B	B	A	B	B	B	A	A	B	B	B	A	A	A	A	A	B	B	A	B	B
6B.1-009	Kukri_c21405_2131	2.579			A	A	A	B	A	B	A	B	A	A	B	B	A	A	A	A	B	A	A	A	B	B	B	A	B	B	A	B	B	B	A	A	B	B	B	A	A	A	A	A	B	B	A	B	B
6B.1-010	BS00003786_51	3.377			A	A	A	B	A	-	A	B	A	A	B	B	A	A	A	A	B	A	A	A	B	B	B	A	B	B	A	B	B	B	A	A	B	B	B	A	A	B	A	A	B	B	A	B	B
6B.1-011	Excalibur_c15744_322	4.176			A	A	A	B	A	A	A	B	A	A	B	B	A	A	A	A	B	A	A	A	B	B	B	A	B	B	A	B	B	B	A	A	B	B	B	A	A	A	A	A	B	B	A	B	B
6B.1-012	wsnp_Ex_c16090_24522660	4.434			A	A	A	B	A	A	A	B	A	A	B	B	A	A	A	A	B	A	A	A	B	B	B	A	B	B	A	B	B	B	A	A	B	B	B	A	A	A	A	A	B	B	A	B	B
6B.1-013	Kukri_c21405_556	4.691			A	A	A	B	A	B	A	B	A	A	B	B	A	A	A	A	B	A	A	A	B	B	B	A	B	B	A	B	B	B	A	A	B	B	B	A	A	A	A	A	B	B	A	B	B
6B.1-014	RAC875_rep_c74471_125	4.947			A	A	A	B	A	B	A	B	A	A	B	B	A	A	A	A	B	A	A	A	B	B	B	A	B	B	A	B	B	B	A	A	B	B	B	A	A	A	A	A	B	B	A	B	B
6B.1-015	wsnp_CAP12_c4924_2241879	5.203			A	A	A	B	A	B	A	B	A	A	B	B	A	A	A	A	B	A	A	A	B	B	B	A	B	B	A	B	B	B	A	A	B	B	B	A	A	A	A	A	B	B	A	B	B
6B.1-016	wsnp_Ex_c1143_2195598	5.46			A	A	A	B	A	A	A	B	A	A	B	B	A	A	A	A	B	A	A	A	B	B	B	A	B	B	A	B	B	B	A	A	B	B	B	A	A	A	A	A	B	B	A	B	B
6B.1-017	RFL_Contig3495_572	5.717			A	A	A	B	A	A	A	B	A	A	B	B	A	B	A	A	B	A	A	A	B	B	B	A	B	B	A	B	B	B	A	A	B	B	B	A	A	A	A	A	B	B	A	B	B
6B.1-018	RAC875_c13610_1599	5.975			A	A	A	B	A	B	A	B	A	A	B	B	A	B	A	A	B	A	A	A	B	B	B	A	B	B	A	B	B	B	A	A	B	B	B	A	A	A	A	A	B	B	A	B	B
6B.1-019	RAC875_c68978_126	6.494			A	A	A	B	A	B	A	B	A	A	B	B	A	B	A	A	B	A	A	A	B	B	B	A	B	B	A	B	B	B	A	A	B	B	B	A	A	B	A	A	B	B	A	B	B
6B.1-020	Tdurum_contig10149_284	11.899			A	A	A	B	A	A	A	B	A	A	B	B	A	B	A	A	B	A	A	A	A	B	B	A	B	B	A	B	B	B	A	A	A	B	B	A	A	B	A	A	B	B	A	B	B
6B.1-021	wsnp_CAP12_c1388_706924	12.947			A	A	A	B	A	A	A	B	A	A	B	B	A	-	A	A	B	A	A	A	A	B	B	A	B	B	A	B	B	B	A	A	A	B	B	A	A	B	A	A	B	B	A	B	B
6B.1-022	CAP11_c2542_147	29.578			A	B	A	B	A	B	A	B	A	A	B	A	A	-	A	B	B	B	A	A	A	A	B	A	B	B	A	B	B	B	B	B	A	A	B	A	A	B	A	B	B	B	A	B	B
6B.1-023	wsnp_Ex_rep_c115803_95396724	31.463			B	B	A	B	A	B	A	B	A	A	B	A	A	A	A	B	B	B	A	A	A	B	B	A	B	B	A	B	B	B	B	B	A	A	B	A	A	B	A	B	B	B	A	B	B
6B.1-024	Excalibur_c39830_862	31.724			B	B	A	B	A	B	A	B	A	A	B	A	A	B	A	B	B	B	A	A	A	B	B	A	B	B	A	B	B	B	B	B	A	A	B	A	A	B	A	B	B	B	A	B	B
6B.1-025	BS00033642_51	34.45			B	B	A	B	A	B	A	B	A	A	B	A	A	B	A	B	B	B	A	A	A	B	B	A	B	B	A	B	B	B	B	B	A	A	B	A	A	B	A	B	B	B	A	B	B
6B.1-026	BS00033641_51	34.709			B	B	A	B	A	A	A	B	A	A	B	A	A	-	A	B	B	B	A	A	A	B	B	A	B	B	A	B	B	B	B	B	A	A	B	A	A	B	A	B	B	B	A	B	B
6B.1-027	GENE-0293_154	36.865			B	B	A	B	A	B	A	B	A	A	B	A	A	A	A	B	B	B	A	A	A	B	B	A	B	B	A	B	B	B	B	B	A	A	B	A	A	A	A	B	A	B	A	B	B
6B.1-028	GENE-0293_285	37.647			B	B	A	B	A	B	A	B	A	A	B	A	A	A	A	B	B	B	A	A	A	B	B	A	B	B	A	B	B	B	B	B	A	A	B	A	A	A	A	B	A	B	A	B	B
6B.1-029	RAC875_c41786_587	38.437			B	B	A	B	A	B	A	B	A	A	B	A	A	-	A	B	B	B	A	A	A	B	B	A	B	B	A	B	B	B	B	B	A	A	B	A	A	A	A	B	A	B	A	B	B
6B.1-030	wsnp_Ex_c4815_8597139	38.699			B	B	A	B	A	-	A	B	A	A	B	A	A	-	A	B	B	B	A	A	A	B	B	A	B	B	A	B	B	B	B	B	A	A	B	A	A	A	A	B	A	B	A	B	B
6B.1-031	TA003005-0339	39.753			B	B	A	B	A	B	A	B	A	A	B	A	A	B	A	B	B	B	A	A	A	B	B	A	B	B	A	B	B	B	B	B	A	A	B	A	A	A	A	B	A	B	A	B	B
6B.1-032	BobWhite_c7246_643	41.351			B	B	A	B	A	B	A	B	A	A	B	A	A	A	A	B	B	B	A	A	A	B	-	A	B	B	A	A	A	B	B	-	A	A	B	A	A	A	A	B	A	B	A	B	B
6B.1-033	RAC875_c18399_175	41.872			B	B	A	B	A	B	A	B	A	A	B	A	A	B	A	B	B	B	A	A	A	B	B	A	B	B	A	A	A	B	B	B	A	A	B	A	A	A	A	B	A	B	A	B	B
6B.1-034	Ex_c6607_2084	44.005			B	B	A	B	A	A	A	B	A	A	B	A	A	B	A	A	B	B	A	A	A	B	B	A	B	B	A	A	A	B	B	B	A	B	B	A	A	A	A	B	A	B	A	B	B
6B.1-035	Tdurum_contig62941_85	44.261			B	B	A	B	A	A	A	B	A	A	B	A	A	A	A	A	B	B	A	A	A	B	B	A	B	B	A	A	A	B	B	B	A	B	B	A	A	A	A	B	A	B	A	B	B
6B.1-036	Tdurum_contig61383_627	44.519			B	B	A	B	A	A	A	B	A	A	B	A	A	A	A	A	B	B	A	A	A	B	B	A	B	B	A	A	A	B	B	B	A	B	B	A	A	A	A	B	A	B	A	B	B
6B.1-037	BobWhite_c23416_168	45.562			B	B	A	B	A	A	A	B	A	A	B	A	A	A	A	A	B	B	A	A	A	B	B	A	B	B	A	A	A	B	B	B	A	B	B	A	A	A	A	B	A	B	A	B	B
6B.1-038	Xwmc460	64.726			B	B	A	A	A	A	A	A	B	A	B	A	A	A	A	A	B	-	A	-	B	-	B	A	A	A	A	A	A	B	-	A	B	B	B	-	A	A	A	A	-	B	B	B	A
6B.1-039	Xbarc146	66.272	p<0.01	**	B	B	A	A	A	A	A	A	B	A	B	A	A	A	A	A	B	-	A	-	A	-	B	A	A	A	A	A	A	B	-	A	A	B	B	-	A	A	A	A	-	B	B	B	A
6B.1-040	Xgwm325.2	67.808	p<0.05	*	B	B	A	A	A	A	A	A	B	A	B	A	A	A	A	A	B	-	A	-	A	-	B	A	A	A	A	A	A	B	-	A	A	B	A	-	A	A	A	A	-	B	B	B	A
6B.1-041	RAC875_c14171_664	70.849			B	B	A	A	A	B	A	A	B	A	A	A	A	A	A	A	B	B	A	B	A	A	B	A	A	A	A	A	A	B	A	A	A	B	B	A	A	A	A	A	A	B	B	B	A
6B.1-042	wsnp_Ex_c1249_2399894	71.363	p<0.05	*	B	B	A	A	A	B	A	A	B	A	A	A	A	A	A	A	B	B	A	B	A	A	B	A	A	A	A	A	A	B	A	A	A	B	B	A	A	A	A	A	A	B	B	B	A
6B.1-043	Tdurum_contig11700_58	72.14	p<0.05	*	B	B	A	A	A	B	A	A	B	A	A	A	A	A	A	A	B	B	A	B	A	A	B	A	A	A	A	A	A	B	A	A	A	B	B	A	A	A	A	A	A	B	B	B	A
6B.1-044	Excalibur_c48499_250	72.656	p<0.05	*	B	B	A	A	A	B	A	A	B	A	A	A	A	A	A	A	B	B	A	B	A	A	B	A	A	A	A	A	A	B	A	A	A	B	B	A	A	A	A	A	A	B	B	B	A
6B.1-045	RAC875_c54818_481	73.17	p<0.05	*	B	B	A	A	A	B	A	A	B	A	A	A	A	A	A	A	B	B	A	B	A	A	B	A	A	A	A	A	A	B	A	A	A	B	B	A	A	A	A	A	A	B	B	B	A
6B.1-046	wsnp_Ex_c39304_46634878	73.434	p<0.05	*	B	B	A	A	A	B	A	A	B	A	A	A	A	A	A	A	B	B	A	B	A	A	B	A	A	A	A	A	A	B	A	A	A	B	B	A	A	A	A	A	A	B	B	B	A
6B.1-047	BS00073879_51	73.69	p<0.05	*	B	B	A	A	A	B	A	A	B	A	A	A	A	A	A	A	B	B	A	B	A	A	B	A	A	A	A	A	A	B	A	A	A	B	B	A	A	A	A	A	A	B	B	B	A
6B.1-048	BS00063608_51	73.945	p<0.05	*	B	B	A	A	A	B	A	A	B	A	A	A	A	A	A	A	B	B	A	B	A	A	B	A	A	A	A	A	A	B	A	A	A	B	B	A	A	A	A	A	A	B	B	B	A
6B.1-049	BS00071498_51	74.2	p<0.05	*	B	B	A	A	A	B	A	A	B	A	A	A	A	A	A	A	B	-	A	B	A	A	B	A	A	A	A	A	A	B	A	A	A	B	B	A	A	A	A	A	A	B	B	B	A
6B.1-050	Excalibur_c3795_198	74.46	p<0.05	*	B	B	A	A	A	B	A	A	B	A	A	A	A	A	A	A	B	B	A	B	A	A	B	A	A	A	A	A	A	B	A	A	A	B	B	A	A	A	A	A	A	B	B	B	A
6B.1-051	Ra_c14852_1487	74.715	p<0.05	*	B	B	A	A	A	B	A	A	B	A	A	A	A	A	A	A	B	B	A	B	A	A	B	A	A	A	A	A	A	B	A	A	A	B	B	A	A	A	A	A	A	B	B	B	A
6B.1-052	RAC875_c14852_2171	74.97	p<0.01	**	B	B	A	A	A	B	A	A	B	A	A	A	A	A	A	A	B	B	A	B	A	A	B	A	A	A	A	A	A	B	A	A	A	B	B	A	A	A	A	A	A	B	B	B	A
6B.1-053	Kukri_c80683_206	75.227	p<0.05	*	B	B	A	A	A	B	A	A	B	A	A	A	A	A	A	A	B	B	A	B	A	A	B	A	A	A	A	A	A	B	A	A	A	B	B	A	A	A	A	A	A	B	B	B	A
6B.1-054	wsnp_Ex_c9948_16379630	75.484	p<0.05	*	B	B	A	A	A	B	A	A	B	A	A	A	A	A	A	A	B	B	A	B	A	A	B	A	A	A	A	A	A	B	A	A	A	B	B	A	A	A	A	A	A	B	B	B	A
6B.1-055	TA005139-0719	75.74	p<0.05	*	B	B	A	A	A	B	A	A	B	A	A	A	A	A	A	A	B	B	A	B	A	A	B	A	A	A	A	A	A	B	A	A	A	B	B	A	A	A	A	A	A	B	B	B	A
6B.1-056	wsnp_Ra_rep_c73725_71801179	76	p<0.05	*	B	B	A	A	A	B	A	A	B	A	A	A	A	A	A	A	B	B	A	B	A	A	B	A	A	A	A	A	A	B	A	A	A	B	B	A	A	A	A	A	A	B	B	B	A
6B.1-057	Xbarc1093	76.588	p<0.01	**	B	B	A	A	A	B	A	A	B	A	A	A	A	A	A	A	B	-	A	-	A	-	B	A	A	A	A	A	A	B	-	A	A	B	B	-	A	A	A	A	-	B	B	B	A
6B.1-058	wsnp_Ra_rep_c111161_93528347	77.157	p<0.05	*	B	B	A	A	A	B	A	A	B	A	A	A	A	A	A	A	B	B	A	B	A	A	B	A	A	A	A	A	A	B	A	A	A	B	B	A	A	A	A	A	A	B	B	B	A
6B.1-059	Excalibur_c18881_383	77.671	p<0.05	*	B	B	A	A	A	B	A	A	B	A	A	A	A	A	A	A	B	B	A	B	A	A	B	A	A	A	A	A	A	B	A	A	A	B	B	A	A	A	A	A	A	B	B	B	A
6B.1-060	Ra_c17448_1214	77.927	p<0.05	*	B	B	A	A	A	B	A	A	B	A	A	A	A	A	A	A	B	B	A	B	A	A	B	A	A	A	A	A	A	B	A	A	A	B	B	A	A	A	A	A	A	B	B	B	A
6B.1-061	wsnp_Ex_c34011_42398664	78.185	p<0.05	*	B	B	A	A	A	B	A	A	B	A	A	A	A	A	A	A	B	B	A	B	A	A	B	A	A	A	A	A	A	B	A	A	A	B	B	A	A	A	A	A	A	B	B	B	A
6B.1-062	Xgwm58	78.764	p<0.05	*	B	B	A	A	A	B	A	A	B	A	A	A	A	A	A	A	B	-	A	-	A	-	B	A	A	A	A	A	A	B	-	A	A	B	B	-	A	A	A	A	-	B	B	B	A
6B.1-063	wsnp_Ex_c34011_42398362	79.342	p<0.05	*	B	B	A	A	A	B	A	A	B	A	A	A	A	A	A	A	B	B	A	B	A	A	B	A	A	A	A	A	A	B	A	A	A	B	B	A	A	A	A	A	A	B	B	B	A
6B.1-064	wsnp_Ex_c6401_11124792	79.6			B	B	A	A	A	B	A	A	B	A	A	A	A	A	A	A	B	B	A	B	A	A	B	A	A	A	A	A	A	B	A	A	A	B	B	A	A	A	A	A	A	B	B	B	A
6B.1-065	Excalibur_c26172_359	79.86	p<0.05	*	B	B	A	A	A	B	A	A	B	A	A	A	A	A	A	A	B	B	A	B	A	A	B	A	A	A	A	A	A	B	A	A	A	B	B	A	A	A	A	A	A	B	B	B	A
6B.1-066	BobWhite_c36228_53	80.908	p<0.05	*	B	B	A	A	A	B	A	A	B	A	A	A	A	A	A	A	B	B	A	B	B	A	B	A	A	A	A	A	A	B	A	A	B	B	B	A	A	A	A	A	A	B	B	B	A
6B.1-067	Kukri_c25725_1921	81.167			B	B	A	A	A	B	A	A	B	A	A	A	A	A	A	A	B	B	A	B	B	A	B	A	A	A	A	A	A	B	A	A	B	B	B	A	A	A	A	A	A	B	B	B	A
6B.1-068	D_wsnpbe403818_Contig1_1	81.424			B	B	A	A	A	B	A	A	B	A	A	A	A	A	A	A	B	B	A	B	B	A	B	A	A	A	A	A	A	B	A	A	B	B	B	A	A	A	A	A	A	B	B	B	A
6B.1-069	Ex_c44510_2109	81.682			B	B	A	A	A	B	A	A	B	A	A	A	A	A	A	A	B	B	A	B	B	A	B	A	A	A	A	A	A	B	A	A	B	B	B	A	A	A	A	A	A	B	B	B	A
6B.1-070	Estssr-41	82.257			B	B	A	A	A	B	A	A	B	A	A	A	A	A	A	A	B	-	A	-	B	-	B	A	A	A	A	A	A	B	-	A	B	B	B	-	A	A	A	A	-	B	B	B	A
6B.1-071	wsnp_Ex_c15785_24157360	82.542			B	B	A	A	A	B	A	A	B	A	A	A	A	A	A	A	B	B	A	B	B	A	B	A	A	A	A	A	A	B	A	A	B	B	B	A	A	A	A	A	A	B	B	B	A
6B.1-072	GENE-4183_1109	82.8			B	B	A	A	A	B	A	A	B	A	A	A	A	A	A	A	B	B	A	B	B	A	B	A	A	A	A	A	A	B	A	A	B	B	B	A	A	A	A	A	A	B	B	B	A
6B.1-073	BobWhite_c8084_2508	84.933			B	B	A	A	A	B	A	A	B	A	A	A	A	A	A	A	B	B	A	B	B	A	B	A	B	A	A	A	A	B	A	A	B	B	B	A	A	A	A	A	A	B	B	B	A
6B.1-074	Excalibur_rep_c69189_183	85.189			B	B	A	A	A	B	A	A	B	A	A	A	A	A	A	A	B	B	A	B	B	A	B	A	B	A	A	A	A	B	A	A	B	B	B	A	A	A	A	A	A	B	B	B	A
6B.1-075	BS00065962_51	85.705			B	B	A	A	A	B	A	A	B	A	A	A	A	A	A	A	B	B	A	B	B	A	B	A	B	A	A	A	A	B	A	A	B	B	B	A	A	A	A	A	A	B	B	B	A
6B.1-076	RAC875_c68525_284	89.548			B	B	A	A	B	B	A	A	B	A	B	A	A	A	A	A	B	B	A	B	B	A	B	A	B	A	A	A	A	B	A	A	B	B	B	B	B	A	A	B	A	B	B	B	A
6B.1-077	BobWhite_c11503_296	91.404	p<0.05	*	B	B	A	A	B	B	A	A	B	A	B	A	A	A	A	A	B	B	A	B	B	A	B	A	B	A	A	A	A	B	A	A	B	B	B	B	B	A	A	B	A	B	B	B	A
6B.1-078	Excalibur_c12464_390	95.873			B	B	A	B	B	A	A	A	A	A	B	A	A	A	A	A	B	B	A	B	B	A	B	A	A	A	A	A	A	B	A	A	B	B	B	B	B	A	A	B	A	B	B	B	B
6B.1-079	Xgwm219	97.037	p<0.05	*	B	B	A	B	A	A	A	A	A	A	B	A	A	A	A	A	B	-	A	-	B	-	B	A	A	A	A	A	A	B	-	A	B	B	B	-	B	A	A	B	-	B	B	B	B
6B.1-080	CAP7_c3697_87	98.502			B	B	A	B	B	A	A	A	A	A	B	A	A	A	A	A	B	B	A	B	B	A	B	A	A	A	A	A	A	B	A	A	B	B	B	B	B	A	A	B	A	B	B	B	B
6B.1-081	BS00073898_51	99.539			B	B	A	B	B	B	A	A	A	A	B	A	A	A	A	A	B	B	A	B	B	A	B	A	A	A	B	A	A	B	A	A	B	B	B	B	B	A	A	B	A	B	B	B	B
6B.1-082	Tdurum_contig29013_239	99.794			B	B	A	B	B	B	A	A	A	A	B	A	A	A	A	A	B	B	A	B	B	A	B	A	A	A	B	A	A	B	A	A	B	B	B	B	B	A	A	B	A	B	B	B	B
6B.1-083	Tdurum_contig32579_121	100.837			B	B	A	B	B	B	A	A	A	A	B	A	A	A	A	A	B	B	A	B	B	A	B	A	A	A	B	A	A	B	A	A	B	B	B	B	A	A	A	B	A	B	B	B	B
6B.1-084	Kukri_c40428_72	101.097			B	B	A	B	B	A	A	A	A	A	B	A	A	A	A	A	B	B	A	B	B	A	B	A	A	A	B	A	A	B	A	A	B	B	B	B	A	A	A	B	A	B	B	B	B
6B.1-085	RAC875_c12907_515	101.36			B	B	A	B	B	A	A	A	A	A	B	A	A	A	A	A	B	B	A	B	B	A	B	A	A	A	B	A	A	B	A	A	B	B	B	B	A	A	A	B	A	B	B	B	A
6B.1-086	wsnp_Ex_c34123_42489621	101.618			B	B	A	B	B	B	A	A	A	A	B	A	A	A	A	A	B	B	A	B	B	A	B	A	A	A	B	A	A	B	A	A	B	B	B	B	A	A	A	B	A	B	B	B	A
6B.1-087	RFL_Contig799_2434	105.76			B	B	A	B	B	B	B	A	A	A	A	B	A	A	A	B	B	B	A	B	B	A	B	A	A	A	B	A	A	B	A	A	B	B	B	B	A	A	A	B	A	B	B	A	A
6B.1-088	Excalibur_rep_c110824_66	106.279			B	B	A	B	B	B	B	A	A	A	A	B	A	A	A	B	B	B	A	B	B	A	B	A	A	A	B	A	A	B	A	A	B	B	B	B	A	A	A	B	A	B	B	A	A
6B.1-089	Excalibur_c58410_729	111.972			B	B	A	B	A	B	B	A	A	A	A	B	A	A	A	B	B	B	A	B	B	A	B	A	A	A	B	A	A	B	A	A	B	B	B	A	A	A	A	B	A	B	B	B	A
6B.1-090	Kukri_c9406_337	113.847			B	B	A	B	A	B	B	A	A	A	A	B	A	A	A	B	B	B	A	B	B	A	B	A	A	A	B	A	A	B	A	A	B	B	B	A	A	A	A	B	A	B	B	B	A
6B.1-091	Ex_c17379_1431	114.629			B	B	A	B	A	A	B	A	A	A	A	B	A	A	A	B	B	B	A	B	B	A	B	A	A	A	B	A	A	B	A	A	B	B	B	A	A	A	A	B	A	B	B	B	A
6B.1-092	Xbarc134	124.087			B	B	A	B	A	A	B	A	A	A	-	B	A	A	A	B	B	-	B	-	B	-	B	A	A	A	B	A	A	B	-	B	B	B	A	-	A	A	B	B	-	A	B	B	B
6B.1-093	Excalibur_c1044_216	125.272			B	B	A	B	A	B	B	A	A	A	A	B	A	A	A	B	B	A	B	B	B	B	B	A	A	A	B	A	A	B	B	B	B	B	A	A	A	A	B	B	A	A	B	B	B
6B.1-094	RAC875_rep_c71463_98	128.255			B	B	B	B	A	B	B	A	A	A	B	B	A	A	A	B	B	A	B	B	A	B	B	A	B	A	B	A	A	B	B	B	A	-	A	A	A	A	B	B	A	A	B	B	B
6B.1-095	wsnp_Ex_c11379_18370982	129.58			B	B	B	B	A	A	B	A	A	A	B	B	A	A	A	B	B	A	B	B	A	A	B	A	B	A	B	A	A	B	B	B	A	-	A	A	A	A	B	B	A	A	B	B	B
6B.1-096	BobWhite_rep_c64646_431	137.667			B	B	B	A	A	A	B	A	A	A	B	B	A	A	A	B	A	A	B	B	A	A	B	A	A	A	B	A	A	B	B	B	A	B	A	A	A	A	A	B	A	A	B	B	A
6B.1-097	Tdurum_contig43335_1521	138.445			B	B	B	A	A	B	B	A	A	A	B	B	A	A	A	B	A	A	B	B	A	A	B	A	A	A	B	A	A	B	B	B	A	B	A	A	A	A	A	B	A	A	B	B	A
6B.1-098	Kukri_rep_c101126_469	138.702			B	B	B	A	A	B	B	A	A	A	B	B	A	A	A	B	A	A	B	B	A	A	B	A	A	A	B	A	A	B	B	B	A	B	A	A	A	A	A	B	A	A	B	B	A
6B.1-099	RFL_Contig2877_804	139.215			B	B	B	A	A	B	B	A	A	A	B	B	A	A	A	B	A	A	B	B	A	A	B	A	A	A	B	A	A	B	B	B	A	B	A	A	A	A	A	B	A	A	B	B	A
6B.1-100	Ku_c410_346	139.989			B	B	B	A	A	A	B	A	A	A	B	B	A	A	A	B	A	A	B	B	A	A	B	A	A	A	B	A	A	B	B	B	A	B	A	A	A	A	A	B	A	A	B	B	A
6B.1-101	Excalibur_c16871_729	140.246			B	B	B	A	A	A	B	A	A	A	B	B	A	A	A	B	A	A	B	B	A	A	B	A	A	A	B	A	A	B	B	B	A	B	A	A	A	A	A	B	A	A	B	B	A
6B.1-102	RAC875_c1036_897	140.765			B	B	B	A	A	A	B	A	A	A	B	B	A	A	A	B	A	A	B	B	A	A	B	A	A	A	B	A	A	B	B	B	A	B	A	A	A	A	A	B	A	A	B	B	A
6B.1-103	Kukri_c42612_81	141.024			B	B	B	A	A	-	B	A	A	A	B	B	A	A	A	B	A	A	B	B	A	A	B	A	A	A	B	A	A	B	B	B	A	B	A	A	A	A	A	B	A	A	B	B	A
6B.1-104	BS00011409_51	141.283			B	B	B	A	A	B	B	A	A	A	B	B	A	A	A	B	A	A	B	B	A	A	B	A	A	A	B	A	A	B	B	B	A	B	A	A	A	A	A	B	A	A	B	B	A
6B.1-105	IAAV9183	141.54			B	B	B	A	A	B	B	A	A	A	B	B	A	A	A	B	A	A	B	B	A	A	B	A	A	A	B	A	A	A	B	B	A	B	A	A	A	A	A	B	A	A	B	B	A
6B.1-106	Excalibur_c7041_988	141.796			B	B	B	A	A	B	B	A	A	A	B	B	A	A	A	B	A	A	B	B	A	A	B	A	A	A	B	A	A	A	B	B	A	B	A	A	A	A	A	B	A	A	B	B	A
6B.1-107	Excalibur_c130_3813	143.642			B	B	A	A	A	A	B	A	A	A	B	B	A	A	A	B	A	A	B	B	A	A	B	A	A	A	B	A	A	A	A	A	A	B	A	A	A	A	A	B	A	A	B	B	A
6B.1-108	Excalibur_c28759_914	144.155			B	B	A	A	A	B	B	A	A	A	B	B	A	A	A	B	A	A	B	B	A	A	B	A	A	A	B	A	A	A	A	A	A	B	A	A	A	A	A	B	A	A	B	B	A
6B.1-109	RAC875_c1823_1681	144.41			B	B	A	B	A	B	B	A	A	A	B	B	A	A	A	B	A	A	B	B	A	A	B	A	A	A	B	A	A	A	A	A	A	B	A	A	A	A	A	B	A	A	B	B	A
6B.1-110	RAC875_c101541_132	145.184			B	B	A	B	A	B	B	A	A	A	B	A	A	A	A	B	A	A	B	B	A	A	B	A	A	A	B	A	A	B	A	A	A	B	A	A	A	A	A	B	A	A	B	B	A
6B.1-111	Kukri_c373_1588	145.697			B	B	A	B	A	B	B	A	A	A	B	A	A	A	A	B	A	A	B	B	A	A	B	A	A	A	B	A	A	B	A	A	A	B	A	A	A	A	A	B	A	A	B	B	A
6B.1-112	Kukri_c60966_261	146.21			B	B	A	B	A	B	B	A	A	A	B	B	A	A	A	B	A	A	B	B	A	A	B	A	A	A	B	A	A	B	A	A	A	B	A	A	A	A	A	B	A	A	B	B	A
6B.1-113	RAC875_c17011_717	146.465			B	B	A	B	A	B	B	A	A	A	B	B	A	A	A	B	A	A	B	B	A	A	B	A	A	A	B	A	A	A	A	A	A	B	A	A	A	A	A	B	A	A	B	B	A
6B.1-114	BS00083914_51	146.72			B	B	A	A	A	B	B	A	A	A	B	B	A	A	A	B	A	A	B	B	A	A	B	A	A	A	B	A	A	A	A	A	A	B	A	A	A	A	A	B	A	A	B	B	A
6B.1-115	Tdurum_contig8030_632	146.976			B	B	A	A	A	B	B	A	A	A	B	B	A	A	A	B	A	A	B	B	A	A	B	A	A	A	B	A	A	A	A	A	A	B	A	A	A	A	A	B	A	A	B	B	A
6B.1-116	RAC875_c86296_278	147.489			B	B	A	A	A	B	B	A	A	A	B	B	A	A	A	B	A	A	B	B	A	A	B	A	A	A	B	A	A	A	A	A	A	B	A	A	A	A	A	B	A	A	B	B	A
6B.1-117	TA001682-1583	147.748			B	B	A	A	A	B	B	A	A	A	B	B	A	A	A	B	A	A	B	B	A	A	B	A	A	A	B	A	A	A	A	A	A	B	A	A	A	A	A	B	A	A	B	B	A
6B.1-118	Xcau104	148.919			B	B	A	A	A	B	B	A	A	A	B	B	A	A	A	B	A	-	B	-	A	-	B	A	A	A	B	A	A	B	-	A	A	B	A	-	A	A	A	B	-	A	B	B	A
6B.1-119	Estssr-60.2	151.278			B	B	A	B	A	B	B	A	A	A	B	B	A	A	A	B	A	-	B	-	A	-	B	A	A	A	B	A	A	B	-	A	A	B	A	-	A	A	A	B	-	A	B	B	A
6B.2-001	Ra_c27043_437	0			A	A	A	A	B	B	A	A	B	-	A	B	A	A	A	A	A	A	A	B	B	B	B	B	B	B	A	A	A	A	A	A	B	A	A	A	A	B	B	A	B	A	B	A	A
6B.2-002	IAAV2323	5.405			A	A	A	A	B	B	A	A	A	-	A	B	A	B	A	A	A	A	A	B	B	B	B	B	B	B	A	A	A	A	A	A	B	A	A	B	B	B	B	A	B	A	B	A	A
6B.2-003	wsnp_Ex_c22984_32207214	6.716			A	A	A	A	B	B	A	A	A	-	A	B	A	B	A	A	A	A	A	B	B	B	B	B	B	B	A	A	A	A	A	A	B	A	A	B	B	B	B	A	A	A	B	A	A
6B.2-004	Kukri_c46526_103	8.582			A	A	A	B	B	B	A	A	A	-	B	B	A	B	A	A	A	A	A	B	B	B	B	B	B	B	A	A	A	A	A	A	B	A	A	B	B	B	B	A	A	A	B	A	A
6B.2-005	RFL_Contig1091_1538	12.208			A	A	A	B	B	A	A	A	A	A	B	B	A	B	A	A	A	-	A	B	B	B	B	A	B	B	A	A	A	A	B	B	B	A	A	B	B	B	B	A	A	A	B	A	A
6B.2-006	Kukri_rep_c102237_122	16.444			A	A	B	B	B	B	A	A	A	A	B	B	A	B	A	A	A	-	A	B	B	B	B	A	B	B	A	A	A	A	B	B	B	A	A	B	B	B	B	A	A	A	B	A	A
6B.2-007	JD_c20537_742	20.964			A	B	B	B	B	B	A	A	A	A	B	B	A	B	A	A	A	B	A	B	B	B	B	A	B	B	A	A	A	A	B	B	B	A	A	B	B	B	B	A	A	A	B	A	A
6B.2-008	Kukri_rep_c69312_647	21.223			A	B	B	B	B	-	A	A	A	A	B	B	A	B	A	A	A	B	A	B	B	B	B	A	B	B	A	A	A	A	B	B	B	A	A	B	B	B	B	A	A	A	B	A	A
6B.2-009	BS00082423_51	34.131			A	A	B	B	B	B	A	A	A	A	B	B	A	A	A	A	B	B	B	B	B	B	A	A	B	B	A	A	A	A	B	B	B	A	A	B	B	B	B	A	A	B	B	A	A
6B.2-010	Kukri_rep_c110911_477	35.704			A	A	B	B	B	B	A	A	A	A	B	B	A	A	A	A	B	B	B	B	B	B	A	A	B	B	A	A	A	A	B	B	B	A	B	B	B	B	B	A	A	B	B	A	A
6B.2-011	BS00064691_51	41.397			A	A	B	B	B	B	A	A	A	A	B	B	A	A	A	A	B	B	A	B	B	B	B	A	B	B	A	A	A	A	B	B	B	A	B	B	B	B	B	A	A	B	B	A	A
6D-001	wsnp_Ex_c14439_22426200	0			B	A	A	B	B	B	B	A	A	B	A	A	A	A	A	A	B	B	A	A	A	A	A	B	B	A	B	B	B	A	A	A	A	A	A	B	B	B	B	A	B	A	A	B	B
6D-002	Kukri_c55362_75	0.256			B	A	A	B	B	B	B	A	A	B	A	A	A	A	A	A	B	B	A	A	A	A	A	B	B	A	B	B	B	A	A	A	A	A	A	B	B	B	B	A	B	A	A	B	B
6D-003	BS00066770_51	4.726			B	A	B	B	B	A	B	A	A	B	A	A	A	A	A	A	B	B	A	A	A	A	A	B	B	A	B	B	B	A	A	A	A	A	A	B	B	B	B	B	B	A	A	B	A
6D-004	BobWhite_c7090_522	5.785			B	A	B	B	B	B	B	A	A	B	A	A	A	A	A	A	B	B	A	A	A	A	A	B	B	A	B	B	B	A	A	A	A	A	A	B	B	B	B	B	B	A	A	B	A
6D-005	Kukri_rep_c105352_281	6.046			B	A	B	B	B	B	B	A	A	B	A	A	A	A	A	A	B	B	A	A	A	A	A	B	B	A	B	B	B	A	A	A	A	A	A	B	B	B	B	B	B	A	A	B	A
6D-006	Excalibur_rep_c66622_1066	6.567			B	A	B	B	B	B	B	A	A	B	A	A	A	A	A	A	B	B	A	A	A	A	A	B	B	A	B	B	B	A	A	A	A	A	A	B	B	B	B	B	B	A	A	B	A
6D-007	BobWhite_c7090_778	6.829			B	A	B	B	B	B	B	A	A	B	A	A	A	A	A	A	B	B	A	A	A	A	A	B	B	A	B	B	B	A	A	A	A	A	A	B	B	B	B	B	B	A	A	B	A
6D-008	Xbarc301	24.078			A	A	B	B	B	B	A	B	A	A	-	B	B	A	A	A	B	-	B	-	B	-	A	B	B	A	A	A	A	A	-	A	B	A	A	-	B	A	B	A	-	B	A	B	A
6D-009	Excalibur_c49745_628	43.574			A	A	B	B	B	A	A	A	B	A	A	A	A	A	B	A	B	B	B	B	B	B	B	A	B	A	B	B	B	A	B	B	B	B	B	B	B	B	A	A	A	B	A	B	B
6D-010	Ra_c29107_289	43.831			A	A	B	B	B	A	A	A	B	A	A	A	A	A	B	A	B	B	B	B	B	B	B	A	B	A	B	B	B	A	B	B	B	B	B	B	B	B	A	A	A	B	A	B	B
6D-011	Excalibur_c10393_2027	45.964			A	A	B	B	B	B	A	A	B	A	A	A	A	A	B	A	B	B	B	B	B	B	B	A	B	A	B	B	B	A	B	B	B	B	B	B	B	B	A	A	A	B	A	B	B
6D-012	Tdurum_contig47020_173	55.508			B	A	B	B	B	A	A	A	B	B	A	B	A	A	B	A	A	A	B	B	B	A	B	A	B	A	B	B	B	A	B	B	B	B	B	B	B	B	A	A	A	B	A	B	A
6D-013	D_GB5Y7FA02FHK0M_407	55.764			B	A	B	B	B	A	A	A	B	B	A	B	A	A	B	A	A	A	B	B	B	A	B	A	B	A	B	B	B	A	B	B	B	B	B	B	B	B	A	A	A	B	A	B	A
6D-014	D_GBF1XID01BZ8QD_281	60.624			B	A	A	B	B	A	A	B	B	B	A	B	B	A	B	A	A	A	B	B	B	A	B	A	B	A	B	B	B	A	B	B	B	B	B	B	B	B	A	A	A	B	A	B	A
6D-015	D_GBF1XID01BUCWE_277	60.883			B	A	A	B	B	A	A	B	B	B	A	B	B	A	B	A	A	A	B	B	B	A	B	A	B	A	B	B	B	A	B	B	B	B	B	B	B	B	A	A	A	B	A	B	A
6D-016	RAC875_c5546_2027	61.142			B	A	A	B	B	A	A	A	B	B	A	B	B	A	B	A	A	A	B	B	B	A	B	A	B	A	B	B	B	A	B	B	B	B	B	B	B	B	A	A	A	B	A	B	A
6D-017	Xbarc54	73.477			B	A	A	B	B	B	A	A	B	B	A	B	B	A	B	A	A	-	B	-	B	-	B	A	A	A	B	B	B	A	-	B	B	B	B	-	B	B	A	A	-	A	A	B	A
6D-018	Xbarc27	75.072			B	A	A	B	B	B	A	A	B	B	-	B	B	A	A	A	A	-	B	-	B	-	B	A	A	A	B	B	B	A	-	B	B	B	B	-	B	B	A	A	-	A	A	B	A
6D-019	Xgwm325.1	81.163			B	A	A	B	B	A	A	A	B	B	A	B	B	A	A	A	A	-	A	-	B	-	B	A	A	A	B	B	B	A	-	B	B	B	B	-	B	B	A	A	-	A	A	B	A
6D-020	Ku_c4273_1327	85.17			A	A	A	B	B	B	A	B	B	B	A	B	B	A	A	A	A	A	A	B	B	A	B	A	A	A	B	B	B	A	B	B	B	B	B	B	B	B	A	A	A	A	A	B	A
6D-021	Jagger_c2234_128	92.218			A	A	A	B	B	A	A	B	B	A	A	A	B	A	A	A	A	A	A	B	B	A	B	A	A	A	B	B	B	A	B	B	B	B	B	B	B	B	A	A	A	A	A	B	A
6D-022	Xcfd76	95.606			A	A	A	B	B	-	A	B	B	B	A	A	B	A	A	A	A	-	A	-	B	-	B	A	-	B	B	B	B	A	-	B	B	-	B	-	B	B	A	A	-	A	A	B	A
6D-023	wsnp_BQ161779D_Ta_2_1	98.022			A	A	A	B	B	A	A	B	B	B	A	A	B	A	A	A	A	A	A	B	B	A	A	A	A	B	B	B	B	A	B	B	B	B	B	B	B	B	A	A	B	A	A	B	A
6D-024	IAAV8527	100.704			A	A	A	B	B	A	A	B	B	B	A	B	B	A	A	A	A	A	A	B	B	A	A	A	A	B	B	B	B	A	B	B	B	B	B	B	B	B	A	A	B	A	A	B	A
6D-025	Xbarc175	104.787			A	A	A	B	B	B	A	B	-	B	-	A	B	A	A	A	A	-	A	-	B	-	A	A	A	B	B	B	B	A	-	B	A	B	B	-	B	B	A	A	-	A	A	B	-
6D-026	Xbarc1121	119.296			A	A	A	A	B	A	A	B	B	B	A	B	B	A	A	A	A	-	B	-	B	-	B	A	A	B	B	B	B	A	-	B	B	B	A	-	B	B	A	A	-	A	A	B	A
7A.1-001	Tdurum_contig28493_829	0			A	B	A	B	A	A	A	A	B	A	A	B	B	B	B	B	A	A	B	A	B	A	B	A	B	A	B	B	B	B	A	A	B	B	A	A	B	B	B	B	A	B	B	B	B
7A.1-002	BS00052590_51	0.259			A	B	A	B	A	A	A	A	B	A	A	B	B	-	B	B	A	A	B	A	B	A	B	A	B	A	B	B	B	B	A	A	B	B	A	A	B	B	B	B	A	B	-	B	B
7A.1-003	RFL_Contig1460_1426	0.834			A	B	A	B	A	A	A	A	A	A	A	B	B	-	B	B	A	A	B	A	B	A	B	A	B	A	B	B	B	B	A	A	B	B	A	A	B	B	B	B	A	B	-	B	B
7A.1-004	Excalibur_c8522_1894	1.095			A	B	A	B	A	A	A	A	A	A	A	B	B	-	B	B	A	A	B	A	B	A	B	A	B	A	B	B	B	B	A	A	B	B	A	A	B	B	B	B	A	B	-	B	B
7A.1-005	tplb0024a13_1332	1.885			A	B	A	B	A	A	A	A	A	A	A	B	B	B	B	B	A	A	B	A	B	A	B	A	B	A	B	B	B	B	A	A	B	B	A	A	B	B	B	B	A	B	B	B	B
7A.1-006	Tdurum_contig52144_368	2.146			A	B	A	B	A	A	A	A	A	A	A	B	B	-	B	B	A	A	B	A	B	A	B	A	B	A	B	B	B	B	A	A	B	B	A	A	B	B	B	B	A	B	-	B	B
7A.1-007	BS00064445_51	2.673			A	B	A	B	A	A	A	A	B	A	A	B	B	-	B	B	A	A	B	A	B	A	B	A	B	A	B	B	B	B	A	A	B	B	A	A	B	B	B	B	A	B	-	B	B
7A.1-008	Excalibur_c662_1047	2.933			A	B	A	B	A	A	A	A	B	A	A	B	B	-	B	B	A	A	B	A	B	A	B	A	B	A	B	B	B	B	A	A	B	B	A	A	B	B	B	B	A	B	-	B	B
7A.2-001	Excalibur_c37505_88	0			A	B	B	B	B	A	B	A	B	B	B	A	A	A	A	B	B	A	B	A	B	B	B	A	A	B	A	A	A	B	B	B	B	B	B	B	B	B	B	A	A	A	B	B	B
7A.2-002	Kukri_c12683_1309	1.304			A	B	B	B	B	A	B	A	B	B	B	A	B	A	A	B	B	A	B	A	B	B	B	A	A	B	A	A	A	B	B	B	B	B	A	B	B	B	B	A	A	A	A	B	B
7A.2-003	Kukri_rep_c101374_298	2.078			A	B	B	B	B	A	B	A	B	B	B	A	B	A	A	B	B	A	B	A	B	B	B	A	A	B	A	A	A	B	B	B	B	B	A	B	B	B	B	A	A	A	A	B	B
7A.2-004	BS00069242_51	4.76			A	B	B	B	B	A	B	B	B	B	B	A	B	A	A	B	B	A	B	A	B	B	B	A	B	B	A	A	A	B	B	B	B	B	A	B	B	B	B	A	A	A	A	B	B
7A.2-005	BS00074731_51	7.212			A	B	B	B	B	A	B	B	B	B	B	A	B	A	A	B	B	A	B	A	B	B	B	A	A	B	A	A	A	B	B	B	B	B	A	B	B	B	B	A	A	A	A	B	B
7A.2-006	Excalibur_rep_c68458_1536	12.1	p<0.05	*	A	B	B	B	A	A	B	B	B	A	B	A	B	A	A	B	B	A	A	A	B	B	B	A	A	B	A	A	-	A	B	B	B	B	B	B	B	B	B	A	A	A	A	B	B
7A.2-007	BS00074110_51	12.618	p<0.05	*	A	B	B	B	A	A	B	B	B	A	B	A	B	A	A	B	B	A	A	A	B	B	B	A	A	B	A	A	-	A	B	B	B	B	B	B	B	B	B	A	A	A	A	B	B
7A.2-008	Xbarc246	18.84	p<0.01	**	-	B	B	B	A	A	B	-	B	A	B	A	B	A	A	A	B	-	A	-	B	-	B	A	-	B	B	A	B	A	-	-	B	B	B	-	A	B	B	A	-	A	A	B	B
7A.2-009	Excalibur_rep_c68955_286	20.358			A	B	B	B	A	A	B	B	B	A	B	A	B	A	A	A	B	A	A	A	B	B	B	A	A	B	-	A	-	A	B	B	B	B	B	A	A	B	B	A	A	A	A	B	B
7A.2-010	wsnp_Ex_c35_77935	21.973			A	B	B	B	A	A	B	B	B	A	B	A	B	A	A	A	B	A	A	A	B	B	B	A	A	B	-	A	-	A	B	B	B	B	B	A	A	B	A	A	A	A	A	B	B
7A.2-011	IAAV5448	22.764			A	B	B	B	A	B	B	B	A	A	B	A	B	A	A	A	B	A	A	A	B	A	B	A	A	B	A	A	-	A	B	B	B	B	B	A	A	B	A	A	A	A	A	B	B
7A.2-012	RFL_Contig5743_2000	23.817			A	B	B	B	A	A	B	B	B	A	B	A	B	A	A	A	B	A	A	A	B	A	B	A	A	B	A	A	-	A	B	B	B	B	B	A	A	B	A	A	A	A	A	B	B
7A.2-013	wsnp_CAP12_c3056_1439567	28.622			A	B	B	B	A	A	B	B	B	A	B	A	B	A	A	A	B	A	A	A	B	A	B	A	A	B	A	A	-	A	B	B	B	B	B	A	A	B	A	A	A	A	A	B	B
7A.2-014	BobWhite_c11354_376	29.404			A	B	B	B	A	A	B	B	B	A	B	A	B	A	A	A	B	A	A	A	B	A	B	A	A	B	A	A	-	A	B	B	B	B	B	A	A	B	A	A	A	A	A	B	B
7A.2-015	RAC875_c26866_239	31.002			A	B	B	B	A	B	B	B	B	A	B	A	B	A	A	A	B	A	A	A	B	A	B	A	A	B	A	A	-	A	B	B	B	B	B	A	A	A	A	A	A	A	A	B	A
7A.2-016	IAAV1265	32.056			A	B	B	B	A	B	B	B	B	A	B	A	B	A	A	A	B	A	A	A	B	A	B	A	A	B	A	A	A	A	B	B	B	B	B	A	A	A	A	A	A	A	A	B	A
7A.2-017	Excalibur_rep_c68004_182	32.314			A	B	B	B	A	A	B	B	B	A	B	A	B	A	A	A	B	A	A	A	B	A	B	A	A	B	A	A	-	A	B	B	B	B	B	A	A	A	A	A	A	A	A	B	A
7A.2-018	tplb0059b17_358	32.832			A	B	B	B	A	B	B	B	B	A	B	A	B	A	A	A	B	A	A	A	B	A	B	A	A	B	A	A	-	A	B	B	B	B	B	A	A	A	A	A	A	A	A	B	A
7A.2-019	BobWhite_rep_c58252_112	33.881			A	B	B	B	A	B	B	B	B	A	B	A	B	A	A	A	B	A	A	A	B	A	B	B	A	B	A	A	-	A	B	B	B	B	B	A	A	A	A	A	A	A	A	B	A
7A.2-020	Tdurum_contig82438_136	34.662			A	B	B	B	A	B	B	B	B	A	B	A	B	A	A	A	B	A	A	A	B	A	B	B	A	B	A	A	-	A	B	B	B	B	B	A	A	A	A	A	A	A	A	B	A
7A.2-021	BS00064863_51	35.444			A	B	B	B	A	B	B	B	B	A	B	A	B	A	A	A	B	B	A	A	B	A	B	B	A	B	A	A	-	A	B	B	B	B	B	A	A	A	A	A	A	A	A	B	A
7A.2-022	Excalibur_c60194_66	36.498			A	B	B	B	A	B	B	B	B	A	B	A	B	A	A	A	B	B	A	A	B	A	B	B	A	B	A	A	B	A	B	B	B	B	B	A	A	A	A	A	A	A	A	B	A
7A.2-023	wsnp_Ex_c13248_20898211	37.288			A	B	B	B	A	B	B	B	B	A	B	B	B	A	A	A	B	B	A	A	B	A	B	B	A	B	A	A	-	A	B	B	B	B	B	A	A	A	A	A	A	A	A	B	A
7A.2-024	Xbarc127	38.77			A	B	B	B	A	A	B	B	B	A	B	B	B	A	A	A	B	-	A	-	B	-	B	B	A	B	B	A	B	A	-	B	B	B	B	-	A	A	A	A	-	A	A	B	A
7A.2-025	Tdurum_contig13011_241	41.489			A	B	B	B	A	A	B	B	B	A	B	B	B	A	A	A	B	B	A	A	B	A	B	B	A	B	A	B	B	A	B	B	B	B	B	A	A	A	A	A	A	A	A	B	A
7A.2-026	Ku_c8523_166	44.745			A	B	B	B	A	B	B	B	B	A	B	B	B	A	A	A	B	B	A	A	B	A	B	B	A	B	A	B	B	A	B	B	B	B	B	A	A	A	A	A	A	A	A	B	A
7A.2-027	Excalibur_c15260_94	45			A	B	B	B	A	B	B	B	B	A	B	B	B	A	A	A	B	B	A	A	B	A	B	B	A	B	A	B	B	A	B	B	B	B	B	A	A	A	A	A	A	A	A	B	A
7A.2-028	BS00102773_51	45.774			A	B	B	B	A	B	B	B	B	A	B	B	B	A	A	A	B	B	A	A	B	B	B	B	A	B	A	B	B	A	B	B	B	B	B	A	A	A	A	A	A	A	A	B	A
7A.2-029	Tdurum_contig11827_216	45.775			A	B	B	B	A	B	B	B	B	A	B	B	B	A	A	A	B	B	A	A	B	B	B	B	A	B	A	B	B	A	B	B	B	B	B	A	A	A	A	A	A	A	A	B	A
7A.2-030	Xcfa2028	46.96			A	B	B	B	A	A	B	B	B	A	B	B	B	A	A	A	B	-	A	-	B	-	B	B	A	B	A	B	B	A	-	B	B	B	B	-	A	A	A	A	-	A	A	B	A
7A.2-031	Xcau52	47.947			A	B	B	B	A	B	B	B	B	A	B	B	B	A	A	A	B	-	A	-	B	-	B	B	A	B	A	B	-	A	-	B	B	B	B	-	A	A	A	A	-	A	A	B	A
7A.2-032	BS00065167_51	48.606			A	B	B	B	A	B	B	B	B	A	B	B	B	A	A	A	B	B	A	A	B	B	B	B	A	B	A	B	B	A	B	B	B	B	B	A	A	A	A	A	A	A	A	B	A
7A.2-033	Excalibur_c34807_431	50.727			A	B	B	B	A	B	B	B	B	A	B	B	B	A	A	A	B	B	A	A	B	B	B	B	A	B	A	B	B	A	B	B	B	B	A	A	A	A	A	A	A	A	A	B	A
7A.2-034	BS00091891_51	51.501			A	B	B	B	A	A	B	B	B	A	B	B	B	A	A	A	B	B	A	A	B	B	B	B	A	B	A	B	B	A	B	B	B	B	A	A	A	A	A	A	A	A	B	B	A
7A.2-035	GENE-4346_87	53.901			A	B	B	B	A	A	B	B	B	A	B	B	B	A	A	A	B	B	A	A	B	B	B	B	A	B	A	B	B	A	B	B	B	B	A	A	A	A	A	A	A	A	A	B	A
7A.2-036	wsnp_Ex_c2017_3787478	54.675			A	B	B	B	A	A	B	B	B	A	B	B	B	A	A	A	B	B	A	A	B	B	B	B	A	B	A	B	B	A	B	B	B	B	A	A	A	A	A	A	A	A	A	B	A
7A.2-037	Ra_c9427_300	55.712			A	B	B	B	A	A	B	B	B	A	B	B	B	A	A	A	B	A	A	A	B	B	B	B	A	B	A	B	B	A	B	B	B	B	A	A	A	A	A	A	A	A	B	B	A
7A.2-038	BS00063555_51	56.766			A	B	B	B	A	A	B	B	B	A	B	B	B	A	A	A	B	A	A	A	B	B	B	B	A	B	A	B	B	A	B	B	B	B	A	A	A	A	A	A	A	A	B	B	A
7A.2-039	Excalibur_s114755_67	57.021			A	B	B	B	A	A	B	B	B	A	B	B	B	A	A	A	B	A	A	A	B	B	B	B	A	B	A	B	B	A	B	B	B	B	A	A	A	A	A	A	A	A	B	B	A
7A.2-040	IACX9283	58.867			A	B	B	B	A	A	B	B	B	A	B	B	B	A	A	A	B	A	A	A	B	B	B	B	A	B	B	B	B	A	B	B	B	B	A	A	A	A	A	A	A	A	B	B	A
7A.2-041	BS00063267_51	60.178			A	B	B	B	A	A	B	B	B	A	B	B	B	A	A	A	B	A	A	A	B	B	B	B	A	B	B	B	B	A	B	B	B	B	A	A	A	A	A	A	A	A	B	B	A
7A.2-042	wsnp_Ex_c40247_47349166	69.35			A	B	B	B	A	A	B	B	B	A	A	A	B	A	A	A	A	A	A	A	B	A	B	B	A	B	B	B	B	A	B	B	B	B	A	A	A	A	A	A	A	A	B	B	A
7A.2-043	BS00047691_51	70.654			A	B	B	B	A	B	B	B	B	A	A	A	B	A	A	A	A	A	A	A	B	A	B	B	A	B	B	B	B	A	B	B	B	B	A	A	A	A	A	A	A	A	B	B	A
7A.2-044	wsnp_Ra_c4418_8012732	70.91			A	B	B	B	A	A	B	B	B	A	A	A	B	A	A	A	A	A	A	A	B	A	B	B	A	B	B	B	B	A	B	B	B	B	A	A	A	A	A	A	A	A	B	B	A
7A.2-045	BS00021997_51	71.167			A	B	B	B	A	A	B	B	B	A	A	A	B	A	A	A	A	A	A	A	B	A	B	B	A	B	B	B	B	A	B	B	B	B	A	A	A	A	A	A	A	A	B	B	A
7A.2-046	wsnp_Ku_rep_c105954_91953127	72.204			A	B	B	B	A	A	B	B	B	A	A	A	B	A	A	A	A	A	A	A	B	A	B	B	A	B	B	B	B	A	B	B	B	B	A	A	A	A	A	A	A	A	B	B	A
7A.2-047	BS00082180_51	72.46			A	B	B	B	A	A	B	B	B	A	A	A	B	A	A	A	A	A	A	A	B	A	B	B	A	B	A	B	B	A	B	B	B	B	A	A	A	A	A	A	A	A	B	B	A
7A.2-048	IAAV4831	72.973			A	B	B	B	A	A	B	B	B	A	A	A	B	A	A	A	A	A	A	A	B	A	B	B	A	B	A	B	B	A	B	B	B	B	A	A	A	A	A	A	A	A	B	B	A
7A.2-049	Xbarc1167	73.257			A	B	B	B	A	A	B	B	B	A	A	A	B	A	A	A	A	-	A	-	B	-	B	B	A	B	A	B	B	A	-	B	B	B	A	-	A	A	A	A	-	A	B	B	A
7A.2-050	Ku_c12139_1714	74.721			A	B	B	B	A	B	B	A	B	A	A	A	B	A	A	A	A	B	A	A	B	A	B	B	A	B	A	B	B	A	B	B	B	B	A	A	A	A	A	A	A	A	B	B	A
7A.2-051	Excalibur_c1334_1002	76.577			A	B	B	B	A	A	B	A	B	A	A	A	B	A	A	A	A	B	A	A	B	A	B	B	A	B	A	B	B	A	B	B	B	B	A	A	A	A	A	A	A	A	B	B	A
7A.2-052	RAC875_c13221_1017	76.833			A	B	B	B	A	B	B	A	B	A	A	A	B	A	A	A	A	B	A	A	B	A	B	B	A	B	A	B	B	A	B	B	B	B	A	A	A	A	A	A	A	A	B	B	A
7A.2-053	Xwmc17	77.971			A	B	B	B	A	B	B	A	B	A	A	A	B	A	A	A	A	-	A	-	B	-	B	B	A	B	A	B	B	A	-	B	A	B	A	-	A	A	A	A	-	A	B	B	A
7A.2-054	Kukri_s118416_65	79.109			A	B	B	B	A	B	B	A	B	A	A	A	B	A	A	A	A	B	A	A	B	A	B	B	A	B	A	B	B	A	B	B	B	B	A	A	A	A	A	A	A	A	B	B	A
7A.2-055	BS00061151_51	82.092			A	B	B	A	A	A	B	A	B	A	A	A	A	A	A	A	A	B	A	A	B	A	B	B	A	B	A	B	B	A	B	B	B	B	A	A	A	A	A	A	A	A	B	B	A
7A.2-056	BS00084370_51	82.869			A	B	B	A	A	A	B	A	B	A	A	A	A	A	A	A	A	B	A	A	B	A	B	B	A	B	A	B	B	A	B	B	B	B	A	A	A	A	A	A	A	A	B	B	A
7A.2-057	BS00055445_51	82.87			A	B	B	A	A	A	B	A	B	A	A	A	A	A	A	A	A	B	A	A	B	A	B	B	A	B	A	B	B	A	B	B	B	B	A	A	A	A	A	A	A	A	B	B	A
7A.2-058	Kukri_c717_98	83.391			A	B	B	A	A	A	B	A	B	A	A	A	A	A	A	A	A	B	A	A	B	A	B	B	A	B	A	B	B	A	B	B	B	B	A	A	A	A	A	A	A	A	B	B	A
7A.2-059	BobWhite_c911_127	83.647			A	B	B	A	A	B	B	A	B	A	A	A	A	A	A	A	A	B	A	A	B	A	B	B	A	B	A	B	B	A	B	B	B	B	A	A	A	A	A	A	A	A	B	B	A
7A.2-060	wsnp_Ex_c31123_39956138	83.904			A	B	B	A	A	B	B	A	B	A	A	A	A	A	A	A	A	B	A	A	B	A	B	B	A	B	A	B	B	A	B	B	B	B	A	A	A	A	A	A	A	A	B	B	A
7A.2-061	wsnp_Ku_c3910_7159817	84.947			A	B	B	A	A	B	B	A	B	A	A	A	A	A	A	A	A	B	A	A	B	A	B	B	A	B	A	B	B	A	B	B	B	B	A	A	A	A	A	A	A	A	B	B	A
7A.2-062	wsnp_Ex_c5330_9421979	85.203			A	B	B	A	A	B	B	A	B	A	A	A	A	A	A	A	A	B	A	A	B	A	B	B	A	B	A	B	B	A	B	B	B	B	A	A	A	A	A	A	A	A	B	B	A
7A.2-063	Tdurum_contig48442_645	85.719			A	B	B	A	A	A	B	A	B	A	A	A	A	A	A	A	A	B	A	A	B	A	B	B	A	B	A	B	B	A	B	B	B	B	A	A	A	A	A	A	A	A	B	B	A
7A.2-064	Xwmc65	87.237			A	B	B	A	A	-	B	A	B	A	A	A	A	A	A	A	A	-	A	-	B	-	B	B	A	B	A	B	B	A	-	B	-	B	A	-	A	A	A	A	-	A	B	B	A
7A.2-065	Xcau154	88.141			A	B	B	A	A	A	B	A	B	A	A	A	A	A	A	A	A	-	A	-	B	-	B	B	A	B	A	B	B	A	-	B	B	B	A	-	A	A	A	A	-	A	B	B	A
7A.2-066	CAP7_c3756_190	89.614			A	B	B	A	A	B	B	A	B	A	A	A	A	A	A	A	A	B	A	A	B	A	B	B	A	B	A	B	B	A	B	B	B	B	A	A	A	A	A	A	A	A	B	B	A
7A.2-067	wsnp_BF482529A_Ta_2_5	90.13			A	B	B	A	A	B	B	A	B	A	A	A	A	A	A	A	A	B	A	A	B	A	B	B	A	B	A	B	B	A	B	B	B	B	A	A	A	A	A	A	A	A	B	B	A
7A.2-068	Ku_c22875_172	91.173			A	B	B	A	A	B	B	A	B	A	A	A	A	A	A	A	A	B	A	A	B	A	B	B	A	B	A	B	B	A	B	B	B	B	A	A	A	A	A	A	A	A	B	B	A
7A.2-069	Excalibur_rep_c115762_55	92.216			A	B	B	A	A	B	B	A	B	A	A	A	A	A	A	A	A	B	A	A	B	A	B	B	A	B	A	B	B	A	B	B	B	B	A	A	A	A	A	A	A	A	B	B	A
7A.2-070	Ex_c1742_453	92.472			A	B	B	A	A	B	B	A	B	A	A	A	A	A	A	A	A	B	A	A	B	A	B	B	A	B	A	B	B	A	B	B	B	B	A	A	A	A	A	A	A	A	B	B	A
7A.2-071	Excalibur_c56741_119	93.262			A	B	B	A	A	A	B	A	B	A	A	A	A	A	A	A	A	B	A	A	B	A	B	B	A	B	A	B	B	A	B	B	B	B	A	A	A	A	A	A	A	A	B	B	A
7A.2-072	wsnp_Ex_c7216_12391182	93.519			A	B	B	A	A	A	B	A	B	A	A	A	A	A	A	A	A	B	A	A	B	A	B	B	A	B	A	B	B	A	B	B	B	B	A	A	A	A	A	A	A	A	B	B	A
7A.2-073	Ra_c18741_604	94.562			A	B	B	A	A	A	B	A	B	A	A	A	A	A	A	A	A	B	A	A	B	A	B	B	A	B	A	B	B	A	B	B	B	B	A	A	A	A	A	A	A	A	B	B	A
7A.2-074	Kukri_c66328_222	94.818			A	B	B	A	A	A	B	A	B	A	A	A	A	A	A	A	A	B	A	A	B	A	B	A	A	B	A	B	B	A	B	B	B	B	A	A	A	A	A	A	A	A	B	B	A
7A.2-075	Kukri_c1406_490	95.075			A	B	B	A	A	A	B	A	B	A	A	A	A	A	A	A	A	B	A	A	B	A	B	A	A	B	A	B	B	A	B	B	B	B	A	A	A	A	A	A	A	A	B	B	A
7A.2-076	CAP7_c12333_392	95.852			A	B	B	A	A	A	B	A	B	A	A	A	A	A	A	A	A	B	A	A	B	A	B	A	A	B	A	B	B	A	B	B	B	B	A	A	A	A	A	A	A	A	B	B	A
7A.2-077	wsnp_Ex_c2277_4267788	96.109			A	B	B	B	A	A	B	A	B	A	A	A	A	A	A	A	A	B	A	A	B	A	B	A	A	B	A	B	B	A	B	B	B	B	A	A	A	A	A	A	A	A	B	B	A
7A.2-078	RAC875_c14195_1155	97.683			A	B	B	A	A	A	B	A	B	A	A	A	A	A	A	A	A	B	A	A	B	A	B	A	A	B	A	B	B	A	B	B	B	B	A	A	A	A	A	A	A	A	B	B	A
7A.2-079	Excalibur_c8801_1154	97.939			A	B	B	A	A	B	B	A	B	A	A	A	A	A	A	A	A	B	A	A	B	A	B	A	A	B	A	B	B	A	B	B	B	B	A	A	A	A	A	A	A	A	B	B	A
7A.2-080	Ex_c52798_415	98.455			A	B	B	A	A	B	B	A	B	A	A	A	A	A	A	A	A	B	A	A	B	A	B	A	A	B	A	B	B	A	B	B	B	B	A	A	A	A	A	A	A	A	B	B	A
7A.2-081	wsnp_bq170165A_Ta_1_1	99.233			A	B	B	A	A	A	B	A	B	A	A	A	A	A	A	A	A	B	A	A	B	A	B	A	A	B	A	B	B	A	B	B	B	B	A	A	A	A	A	A	A	A	B	B	A
7A.2-082	IAAV942	99.748			A	B	B	B	A	A	B	A	B	A	A	A	A	A	A	A	A	B	A	A	B	A	B	A	A	B	A	B	B	A	B	B	B	B	A	A	A	A	A	A	A	A	B	B	A
7A.2-083	wsnp_BF474379A_Ta_2_2	100.262			A	B	B	B	A	A	B	A	B	A	A	A	A	A	A	A	A	B	A	A	B	A	B	A	A	B	A	B	B	A	B	B	B	B	A	A	A	A	A	A	A	A	B	B	A
7A.2-084	BobWhite_c26529_106	100.519			A	B	B	B	A	B	B	A	B	A	A	A	A	A	A	A	A	B	A	A	B	A	B	A	A	B	A	B	B	A	B	B	B	B	A	A	A	A	A	A	A	A	B	B	A
7A.2-085	wsnp_Ku_c10202_16937059	100.775			A	B	B	B	A	B	B	A	B	A	A	A	A	A	A	A	A	B	A	A	B	A	B	A	A	B	A	B	B	A	B	B	B	B	A	A	A	A	A	A	A	A	B	B	A
7A.2-086	BS00059928_51	101.291			A	B	B	B	A	B	B	A	B	A	A	A	A	A	A	A	A	B	A	A	B	A	B	A	A	B	A	B	B	A	B	B	B	B	A	A	A	A	A	A	A	A	B	B	A
7A.2-087	wsnp_Ex_c19214_28132186	101.547			A	B	B	B	A	A	B	A	B	A	A	A	A	A	A	A	A	B	A	A	B	A	B	A	A	B	A	B	B	A	B	B	B	B	A	A	A	A	A	A	A	A	B	B	A
7A.2-088	Excalibur_c47990_159	102.858			A	B	B	B	A	A	B	A	B	A	A	A	A	A	A	A	A	B	A	A	B	A	B	A	A	B	A	B	B	A	B	B	B	B	A	A	A	A	A	A	A	A	B	B	A
7A.2-089	IAAV6597	103.636			A	B	B	B	A	B	B	A	B	A	A	A	A	A	A	A	A	B	A	A	B	A	B	A	A	B	A	B	B	A	B	B	B	B	A	A	A	A	A	A	A	A	B	B	A
7A.2-090	BS00022747_51	104.152			A	B	B	B	A	B	B	A	B	A	B	A	A	A	A	A	A	B	A	A	B	A	B	A	A	B	A	B	B	A	B	B	B	B	A	A	A	A	A	A	A	A	B	B	A
7A.2-091	Kukri_rep_c105999_572	104.673			A	B	B	B	A	B	B	A	B	A	B	A	A	A	A	A	A	B	A	A	B	A	B	A	A	B	A	B	B	A	B	B	B	B	A	A	A	A	A	A	A	A	B	B	A
7A.2-092	wsnp_Ku_c34643_43968242	105.722			A	B	B	B	A	B	B	A	B	A	B	A	A	A	A	A	A	B	A	A	B	A	B	A	A	B	A	B	B	A	B	B	B	B	A	A	A	A	A	A	A	A	B	B	A
7A.2-093	wsnp_CAP11_c78_114341	105.978			A	B	B	B	A	B	B	A	B	A	B	A	A	A	A	A	A	B	A	A	B	A	B	A	A	B	A	B	B	A	B	B	B	B	A	A	A	A	A	A	A	A	B	B	A
7A.2-094	Ra_c8985_557	106.235			A	B	B	B	A	B	B	A	B	A	B	A	A	A	A	A	A	B	A	A	B	A	B	A	A	B	A	B	B	A	B	B	B	B	A	A	A	A	A	A	A	A	B	B	A
7A.2-095	Xbarc49	107.725			A	B	B	B	A	B	B	A	B	A	B	A	A	A	A	A	A	-	A	-	B	-	B	A	A	B	A	B	B	A	-	B	B	B	A	-	A	A	A	A	-	A	B	B	A
7A.2-096	wsnp_Ku_rep_c113718_96236830	108.608			A	B	B	B	A	B	B	A	B	A	B	A	A	A	A	A	A	B	A	B	B	B	B	A	A	B	A	B	B	A	B	B	B	B	A	A	A	A	A	A	A	A	B	B	A
7A.2-097	BS00071425_51	114.367			A	B	B	B	A	A	B	A	B	A	B	A	A	A	A	A	A	B	A	B	B	B	B	B	A	B	A	B	B	A	B	B	B	B	A	A	A	A	A	A	A	A	A	B	A
7A.2-098	CAP7_c7296_88	116.833			A	B	B	B	A	B	B	A	B	A	B	A	A	-	A	A	A	B	A	B	B	B	B	B	A	B	A	B	B	A	B	B	B	B	A	A	A	A	A	A	A	A	A	B	B
7A.2-099	RAC875_c27696_2299	117.349			A	B	B	B	A	B	A	A	B	A	B	A	A	B	A	A	A	B	A	B	B	B	B	B	A	B	A	B	B	A	B	B	B	B	A	A	A	A	A	A	A	A	A	B	B
7A.2-100	wsnp_JD_c5102_6225151	117.606			A	B	B	B	A	-	B	A	B	A	B	A	A	B	A	A	A	B	A	B	B	B	B	B	A	B	A	B	B	A	B	B	B	B	A	A	A	A	A	A	A	A	A	B	B
7A.2-101	BobWhite_rep_c49367_405	117.607			A	B	B	B	A	B	B	A	B	A	B	A	A	B	A	A	A	B	A	B	B	B	B	B	A	B	A	B	B	A	B	B	B	B	A	A	A	A	A	A	A	A	A	B	B
7A.2-102	tplb0036a12_207	118.401			A	B	B	B	A	B	B	A	B	A	B	A	A	B	A	A	A	B	A	B	B	B	B	B	A	B	A	B	B	A	B	B	B	B	A	A	A	A	A	A	A	A	A	B	B
7A.2-103	Excalibur_c3298_533	118.663			A	B	B	B	A	B	A	A	B	A	B	A	A	B	A	A	A	B	A	B	B	B	B	B	A	B	A	B	B	A	B	B	B	B	A	A	A	A	A	A	A	A	A	B	B
7A.2-104	BS00103846_51	119.98			A	B	B	B	A	B	A	A	B	A	B	A	A	B	A	A	A	B	A	B	B	B	B	B	A	B	A	B	B	A	B	B	B	B	A	A	A	A	A	A	A	A	A	B	B
7A.2-105	BobWhite_c53517_181	120.499			A	A	B	B	A	B	A	A	B	A	B	A	A	B	A	A	A	B	A	B	B	B	B	B	A	B	A	B	B	A	B	A	B	B	A	A	A	A	A	A	A	A	A	B	B
7A.2-106	Xbarc292	122.016			A	A	B	B	A	-	A	A	B	A	B	A	A	B	A	A	A	-	A	-	B	-	B	B	A	B	A	B	B	A	-	B	-	B	A	-	A	A	A	-	-	A	A	-	B
7A.2-107	BS00022202_51	123.534			A	B	B	B	A	B	A	A	B	A	B	A	A	B	A	A	A	B	A	B	B	B	B	B	A	B	A	B	B	A	B	B	B	B	A	A	A	A	A	A	A	A	A	B	B
7A.2-108	TA006231-0789	125.124			A	A	B	B	A	B	A	A	B	A	B	A	A	B	A	A	A	B	A	B	B	B	B	B	A	B	A	B	B	A	B	A	B	B	A	A	A	A	A	A	A	A	A	B	B
7A.2-109	Excalibur_c1024_1489	127.55			A	A	B	B	A	B	A	A	B	A	B	A	A	B	A	A	A	B	A	B	B	B	B	A	A	B	A	B	B	A	B	A	B	B	A	A	A	A	A	A	A	A	A	B	B
7A.2-110	Kukri_c19696_60	128.066			A	A	B	B	A	B	A	A	B	A	B	A	A	B	A	A	A	B	A	B	B	B	B	A	A	B	A	B	B	A	B	A	B	B	A	A	A	A	A	A	A	A	A	B	B
7A.2-111	GENE-4701_272	129.647			A	A	B	B	A	B	A	A	B	A	B	A	A	B	A	A	A	B	A	B	B	B	B	A	A	B	A	B	B	A	B	A	B	B	A	A	A	A	A	A	A	A	A	B	B
7A.2-112	wsnp_BQ160404A_Ta_1_1	130.951			A	A	B	B	A	A	A	A	B	A	B	A	A	B	A	A	A	A	A	B	B	B	B	A	A	B	A	B	B	A	B	A	B	B	A	A	A	A	A	A	A	A	A	B	B
7A.2-113	Xcau53	137.682			A	A	B	B	A	A	A	A	B	A	B	A	A	B	A	A	A	-	A	-	B	-	B	A	A	B	A	B	B	A	-	-	B	B	A	-	A	A	A	A	-	A	A	B	B
7A.2-114	IACX2471	144.458			A	A	B	B	A	A	A	A	B	A	B	A	A	B	A	A	A	A	A	B	B	B	B	A	A	B	A	B	B	A	B	B	B	B	A	A	A	A	A	A	A	A	A	B	B
7A.2-115	wsnp_JD_c1201_1745713	144.976			A	A	B	B	A	A	A	A	B	A	B	A	A	B	A	A	A	A	A	B	B	B	B	A	A	B	A	B	B	A	B	B	B	B	A	A	A	A	A	A	A	A	A	B	B
7A.2-116	wsnp_Ku_c42539_50247426	144.977			A	A	B	B	A	A	A	A	B	A	B	A	A	B	A	A	A	A	A	B	B	B	B	A	A	B	A	B	B	A	B	B	B	B	A	A	A	A	A	A	A	A	A	B	B
7A.2-117	JD_c149_3175	145.232			A	A	B	B	A	B	A	A	B	A	B	A	A	B	A	A	A	A	A	B	B	B	B	A	A	B	A	B	B	A	B	B	B	B	A	A	A	A	A	A	A	A	A	B	B
7A.2-118	RAC875_c24411_889	146.269			A	A	B	B	A	B	A	A	B	A	B	A	A	B	A	A	A	A	A	B	B	B	B	A	A	B	A	B	B	A	B	B	B	B	A	A	A	A	A	A	A	A	A	B	B
7A.2-119	CAP7_c2350_105	146.524			A	A	B	B	A	A	A	A	B	A	B	A	A	B	A	A	A	A	A	B	B	B	B	A	A	B	A	B	B	A	B	B	B	B	A	A	A	A	A	A	A	A	A	B	B
7A.2-120	BS00021657_51	147.298			A	A	B	B	A	A	A	A	B	A	B	A	A	B	A	A	A	A	A	B	B	B	B	A	A	B	A	B	B	A	B	B	B	B	A	A	A	A	A	A	A	A	A	B	B
7A.2-121	BS00023128_51	147.553			A	A	B	B	A	A	A	A	B	A	B	A	A	B	A	A	A	A	A	B	B	B	B	A	A	B	A	B	B	A	B	B	B	B	A	A	A	A	A	A	A	A	A	B	B
7A.2-122	IAAV6957	149.399			A	A	A	B	A	A	A	A	B	A	B	A	A	B	A	A	A	A	A	B	B	A	B	B	A	B	A	B	B	A	B	A	B	B	A	A	A	A	A	A	A	A	A	B	B
7A.2-123	BS00066468_51	150.973			A	A	A	B	A	B	A	A	B	A	B	A	A	B	A	A	A	A	A	B	B	A	B	B	A	B	A	B	B	A	B	A	B	B	A	A	A	A	A	A	A	A	A	B	B
7A.2-124	wsnp_Ex_c7121_12243681	157.022			A	A	A	B	A	A	A	A	B	A	B	A	A	B	A	A	A	A	A	B	B	A	B	B	A	A	A	B	B	A	B	A	B	B	A	A	A	A	A	A	A	A	A	B	B
7A.2-125	TA002938-0337	157.279			A	A	A	B	A	A	A	A	B	A	B	A	A	B	A	A	A	A	A	B	B	A	B	B	A	A	A	B	B	A	B	A	B	B	A	A	A	A	A	A	A	A	A	B	B
7A.2-126	Xgwm332	159.342			A	A	A	B	A	A	A	A	B	A	B	A	A	B	A	A	A	-	A	-	B	-	B	A	A	A	A	B	B	A	-	A	A	B	A	-	A	A	A	A	-	A	B	B	B
7A.2-127	BS00065529_51	165.769			A	A	A	B	A	A	A	A	B	A	B	A	A	B	A	A	B	A	A	B	A	A	B	B	A	A	A	B	B	A	B	A	A	B	A	A	A	A	A	A	A	A	A	B	B
7A.2-128	Excalibur_c30730_276	166.285			A	A	A	B	A	A	A	A	B	A	B	A	A	B	A	A	B	A	A	B	A	A	B	B	A	A	A	B	B	A	B	A	A	B	A	A	A	A	A	A	A	A	A	B	B
7A.2-129	Kukri_c15151_249	166.801			A	A	A	B	A	A	A	A	B	A	B	A	A	B	A	A	B	A	A	B	A	A	B	B	A	A	A	B	B	A	B	A	A	B	A	A	A	A	A	A	A	A	A	B	B
7A.2-130	BS00022169_51	167.583			A	A	A	B	A	B	A	A	B	A	B	A	A	B	A	A	B	A	A	B	A	A	B	B	A	A	A	B	B	A	B	A	A	B	A	A	A	A	A	A	A	A	A	B	B
7A.2-131	GENE-4672_55	168.107			A	A	A	B	A	B	A	A	B	A	B	A	A	B	A	A	B	A	A	B	A	A	B	B	A	A	A	B	B	A	B	A	A	B	A	A	A	A	A	A	A	A	A	B	B
7A.2-132	RFL_Contig6074_1058	168.365			A	A	A	B	A	B	A	A	B	A	B	A	A	B	A	A	B	A	A	B	A	A	B	B	A	A	A	B	B	A	B	A	A	B	A	A	A	A	A	A	A	A	A	B	B
7A.2-133	Excalibur_c1791_819	168.88			A	A	A	B	A	A	A	A	B	A	B	A	A	B	A	A	B	A	A	B	A	A	B	B	A	A	A	B	B	A	B	A	A	B	A	A	A	A	A	A	A	A	A	B	B
7A.2-134	Excalibur_c39817_332	169.137			A	A	A	B	A	A	A	A	B	A	B	A	A	B	A	A	B	A	A	B	A	A	B	B	A	A	A	B	B	A	B	A	A	B	A	A	A	A	A	A	A	A	A	B	B
7A.2-135	wsnp_Ex_c53442_56678505	169.911			A	A	A	B	A	B	A	A	B	A	B	A	A	B	A	A	B	A	A	B	A	A	B	B	A	A	A	B	B	A	B	A	A	B	A	A	A	A	A	A	A	A	A	B	B
7A.2-136	RAC875_c11317_233	170.959			A	A	A	B	A	A	A	A	B	A	B	A	A	B	A	A	B	A	A	B	A	A	B	B	A	A	A	B	B	A	B	A	A	B	A	A	A	A	A	A	A	A	A	B	B
7A.2-137	BS00053365_51	171.741			A	A	A	B	A	A	A	A	B	A	B	A	A	B	A	A	B	A	A	B	A	A	B	B	A	A	A	B	B	A	B	A	A	B	A	A	A	A	A	A	A	A	A	B	B
7A.2-138	Tdurum_contig31699_300	187.875			A	B	B	B	A	A	A	A	B	B	B	A	B	B	A	B	B	A	A	B	A	B	A	B	B	B	A	B	B	A	A	A	A	B	A	A	A	A	A	A	A	A	B	B	B
7A.2-139	wsnp_Ex_c9971_16412615	188.653			A	B	B	B	A	A	A	A	B	B	B	A	B	B	A	B	B	A	A	B	A	B	A	B	B	B	A	B	B	A	A	A	A	B	A	A	A	A	A	A	A	A	B	B	B
7A.2-140	GENE-4921_156	188.915			A	B	B	B	A	A	A	A	B	B	B	A	B	B	A	B	B	A	A	B	A	B	A	B	B	B	A	B	B	A	A	A	A	B	A	A	A	A	A	A	A	A	B	B	B
7A.2-141	wsnp_Ex_c9971_16412345	189.431			A	B	B	B	A	B	A	A	B	B	B	A	B	B	A	B	B	A	A	B	A	B	A	B	B	B	A	B	B	A	A	A	A	B	A	A	A	A	A	A	A	A	B	B	B
7A.2-142	Excalibur_c15750_931	192.414			A	B	B	B	A	A	A	A	B	B	B	A	B	B	A	B	B	A	A	B	A	B	A	B	B	A	A	B	B	A	A	A	A	B	A	A	A	A	A	A	A	A	B	B	B
7A.2-143	BS00057549_51	192.671			A	B	B	B	A	A	A	A	B	B	B	A	B	B	A	B	B	A	A	B	A	B	A	B	B	A	A	B	B	A	A	A	A	B	A	A	A	A	A	A	A	A	B	B	B
7A.2-144	BS00061940_51	192.672			A	B	B	B	A	A	A	A	B	B	B	A	B	B	A	B	B	A	A	B	A	B	A	B	B	A	A	B	B	A	A	A	A	B	A	A	A	A	A	A	A	A	B	B	B
7A.2-145	Tdurum_contig43216_852	192.929			A	B	B	B	A	A	A	A	B	B	B	A	B	B	A	B	B	A	A	B	A	B	A	B	B	A	A	B	B	A	A	A	A	B	A	A	A	A	A	A	A	A	B	B	B
7A.2-146	IAAV2580	193.448			A	B	B	A	A	A	A	A	B	B	B	A	B	B	A	B	B	A	A	B	A	B	A	B	B	A	A	B	B	A	A	A	A	B	A	A	A	A	A	A	A	A	B	B	B
7A.2-147	Kukri_c57593_79	193.963			A	B	B	A	A	A	A	A	B	B	B	A	B	B	A	B	B	A	A	B	A	B	A	B	B	A	A	B	B	A	A	A	A	B	A	A	A	A	A	A	A	A	B	B	B
7A.2-148	wsnp_RFL_Contig2805_2579582	193.964			A	B	B	A	A	A	A	A	B	B	B	A	B	B	A	B	B	A	A	B	A	B	A	B	B	A	A	B	B	A	A	A	A	B	A	A	A	A	A	A	A	A	B	B	B
7A.2-149	Excalibur_c8066_791	194.224			A	B	B	A	A	A	A	A	B	B	B	A	B	B	A	B	B	A	A	B	A	B	A	B	B	A	A	B	B	A	A	A	A	B	A	A	A	A	A	A	A	A	B	B	B
7A.2-150	BS00001450_51	200.64			A	B	B	A	A	A	A	A	A	B	B	A	B	B	A	B	B	A	A	B	A	B	A	A	B	A	A	A	A	A	A	A	A	B	A	A	A	A	A	A	A	A	B	B	B
7A.2-151	RAC875_c41276_236	200.896			A	B	B	A	A	B	A	A	A	B	B	A	B	B	A	B	B	A	A	B	A	B	A	A	B	A	A	A	A	A	A	A	A	B	A	A	A	A	A	A	A	A	B	B	B
7A.2-152	RAC875_rep_c110177_298	201.154			A	B	B	A	A	A	A	A	A	B	B	A	B	B	A	B	B	A	A	B	A	B	A	A	B	A	A	A	A	A	A	A	A	B	A	A	A	A	A	A	A	A	B	B	B
7A.2-153	BobWhite_c13431_1372	201.412			A	B	B	A	A	A	A	A	A	B	B	A	B	B	A	B	B	A	A	B	A	B	A	A	B	A	A	A	A	A	A	A	A	B	A	A	A	A	A	A	A	A	B	B	B
7A.2-154	Kukri_c20037_973	201.669			A	B	B	A	A	B	A	A	A	B	B	A	B	B	A	B	B	A	A	B	A	B	A	A	B	A	A	A	A	A	A	A	A	B	A	A	A	A	A	A	A	A	B	B	B
7A.2-155	IAAV6058	201.926			A	B	B	A	A	A	A	A	A	B	B	A	B	B	A	B	B	A	A	B	A	B	A	A	B	A	A	A	A	A	A	A	A	B	A	A	A	A	A	A	A	A	B	B	B
7A.2-156	Xwmc346	202.508			A	B	B	A	A	A	A	A	A	B	B	A	B	B	A	B	B	-	A	-	A	-	A	A	B	A	A	A	A	A	-	A	A	B	A	-	A	A	A	A	-	A	B	B	B
7A.2-157	Xcfa2240.2	202.799			A	B	B	A	A	A	A	A	A	B	B	A	B	B	A	B	B	-	A	-	A	-	A	A	B	A	A	A	A	A	-	A	A	-	A	-	A	A	A	A	-	A	B	B	B
7A.2-158	RAC875_c90330_82	204.246			A	B	B	A	A	A	A	A	A	B	B	A	B	B	A	B	B	A	A	B	A	B	A	A	B	A	A	A	A	A	A	A	A	B	A	A	A	A	A	A	A	A	B	B	B
7A.2-159	Kukri_rep_c68371_1242	207.229			A	B	B	A	A	A	A	B	A	B	B	A	B	B	A	B	B	A	A	B	A	B	A	A	B	A	A	A	A	A	A	A	A	A	A	A	A	A	A	A	A	A	B	B	B
7A.2-160	wsnp_Ku_c16022_24798741	211.093			B	B	B	A	A	A	A	B	A	B	B	A	B	B	A	B	A	A	A	B	A	B	A	A	B	A	A	A	A	A	A	A	A	A	A	A	A	A	A	B	A	A	B	B	B
7A.2-161	GENE-4900_518	211.351			B	B	B	A	A	A	A	B	A	B	B	A	B	B	A	B	A	A	A	B	A	B	A	A	B	A	A	A	A	A	A	A	A	A	A	A	A	A	A	B	A	A	B	B	B
7A.2-162	RAC875_c18550_65	216.819			B	B	B	A	A	A	A	B	A	B	B	A	B	A	A	B	A	B	A	B	A	A	A	A	B	A	A	A	A	A	A	A	A	A	A	A	A	A	A	B	A	A	B	B	B
7A.2-163	RFL_Contig854_2357	217.61			B	B	B	A	A	A	A	B	A	B	B	A	B	A	A	B	A	B	A	B	A	A	A	A	B	A	A	A	A	A	A	A	A	A	A	A	A	A	A	B	A	A	B	B	B
7A.2-164	RAC875_c15215_554	218.392			B	B	B	A	A	A	A	B	A	B	B	A	B	A	A	B	A	B	A	B	A	A	A	A	B	A	A	A	A	A	A	A	A	A	A	A	A	A	A	B	A	A	B	B	B
7A.2-165	Xcfa2240.1	219.636			B	B	B	A	A	A	A	B	A	B	B	A	B	A	A	B	A	-	A	-	A	-	A	A	B	A	A	A	A	A	-	A	A	A	A	-	A	A	A	B	-	A	-	-	-
7B-001	Xcau42	0			A	B	B	A	A	A	A	A	B	A	B	A	B	A	A	B	B	-	B	-	A	-	B	B	B	B	B	B	B	B	-	A	-	A	A	-	A	B	A	A	-	A	B	A	A
7B-002	Excalibur_c53111_144	1.464			A	B	B	A	A	A	A	A	B	A	B	A	B	A	A	B	B	B	B	B	A	B	B	B	B	B	B	B	B	B	A	A	A	A	A	A	A	B	B	A	B	-	B	A	A
7B-003	Kukri_c3734_892	1.721			A	B	B	A	A	A	A	A	B	A	B	A	B	A	A	B	B	B	B	B	A	B	B	B	B	B	B	B	B	B	A	A	A	A	A	A	A	B	B	A	B	-	B	A	A
7B-004	BS00085194_51	1.977			A	B	B	A	A	A	A	A	B	A	B	A	B	A	A	B	B	B	B	B	A	B	B	B	B	B	B	B	B	B	A	A	A	B	A	A	A	B	B	A	B	-	B	A	A
7B-005	RAC875_c6650_838	2.236			A	B	B	A	A	A	A	A	B	A	B	A	B	A	A	B	B	B	B	B	A	B	B	B	B	B	B	B	B	B	A	A	A	B	A	A	A	B	B	A	B	-	B	A	A
7B-006	Xgwm569	13.004			A	B	B	A	A	A	A	A	A	A	B	B	B	A	A	A	B	-	A	-	A	-	B	B	B	B	B	A	A	B	-	A	A	B	A	-	A	B	B	A	-	-	B	A	B
7B-007	BobWhite_c4253_568	32.045	p<0.05	*	B	B	B	B	B	A	A	B	A	B	B	B	B	A	A	A	B	B	A	B	A	B	B	B	A	A	B	B	B	B	B	B	A	B	A	B	B	B	B	A	A	A	B	A	A
7B-008	Tdurum_contig99020_139	34.458	p<0.05	*	A	B	B	B	B	A	A	B	A	B	B	B	B	A	A	A	B	B	A	A	A	B	B	B	A	A	B	B	B	B	B	B	A	B	A	B	B	B	B	B	A	B	B	A	A
7B-009	BobWhite_c44404_312	35.5	p<0.05	*	A	B	B	B	B	A	A	B	A	B	B	B	B	A	A	A	B	B	A	A	A	B	B	B	A	A	B	B	B	B	B	B	A	B	A	B	B	B	B	B	A	A	B	A	A
7B-010	CAP12_c1816_325	37.633			A	B	B	B	B	B	A	B	A	B	B	B	B	A	A	A	B	B	A	A	A	B	B	B	A	A	B	B	B	B	B	B	A	B	A	B	B	B	B	B	A	A	B	A	A
7B-011	BobWhite_c20266_115	61.395			A	B	A	B	B	B	A	B	B	B	B	B	A	A	A	A	B	A	A	B	A	B	A	B	B	A	B	A	A	B	B	B	A	B	A	B	B	B	B	A	A	B	A	B	B
7B-012	Kukri_c11890_709	61.654			A	B	A	B	B	A	A	B	B	B	B	B	A	A	A	A	B	A	A	B	A	B	A	B	B	A	B	A	A	B	B	B	A	B	A	B	B	B	B	A	A	B	A	B	B
7B-013	BS00022498_51	65.261			A	B	A	B	B	A	A	B	B	B	B	B	A	A	A	A	B	A	A	B	A	B	A	B	B	A	B	A	A	B	B	B	A	B	A	B	B	B	B	A	A	B	A	B	B
7B-014	RAC875_c30123_913	65.516			A	B	A	B	B	B	A	B	B	B	B	B	A	A	A	A	B	A	A	B	A	B	A	B	B	A	B	A	A	B	B	B	A	B	A	B	B	B	B	A	A	B	A	B	B
7B-015	JD_c5234_350	66.559			A	B	A	B	B	B	A	B	B	B	B	B	A	A	A	A	B	A	A	B	A	B	A	B	B	A	B	A	A	B	B	B	A	B	A	B	B	B	B	A	A	B	A	B	B
7B-016	BS00067599_51	69.241			A	B	A	B	B	B	A	B	B	B	B	B	A	A	A	A	B	A	A	B	B	B	A	B	B	A	B	B	B	B	B	B	A	B	A	B	B	B	B	B	A	B	A	B	A
7B-017	Tdurum_contig9934_104	70.278			A	B	A	B	B	B	A	B	B	B	B	B	A	A	A	A	B	A	A	B	B	B	A	B	B	A	B	B	B	B	B	B	A	B	A	B	B	B	B	B	A	B	A	B	A
7B-018	BobWhite_c14812_828	70.794			A	B	A	B	B	A	A	B	B	B	B	B	A	A	A	A	B	A	A	B	B	B	A	B	B	A	B	B	B	B	B	B	A	B	A	B	B	B	B	B	A	B	A	B	A
7B-019	Tdurum_contig51087_573	71.568			A	B	A	B	B	A	A	B	B	B	B	B	A	A	A	A	B	A	A	B	B	B	A	B	B	A	B	B	B	B	B	B	A	B	A	B	B	B	B	B	A	B	A	B	A
7B-020	RFL_Contig124_558	71.823			A	B	A	B	B	A	A	B	B	B	B	B	A	A	A	A	B	A	A	B	B	B	A	B	B	A	B	B	B	B	B	B	A	B	A	B	B	B	B	B	A	B	A	B	A
7B-021	wsnp_Ra_c29350_38734006	73.127			A	B	A	B	B	B	A	B	B	B	A	B	A	A	A	A	B	A	A	B	B	B	A	B	B	A	B	B	B	B	B	B	A	B	A	B	B	B	B	B	A	B	A	B	A
7B-022	BS00023763_51	74.982			B	B	A	B	B	B	A	B	B	B	A	B	A	A	A	A	B	A	A	B	B	B	A	B	A	A	B	A	A	B	B	B	A	B	A	B	B	B	B	B	A	B	A	B	A
7B-023	BobWhite_c8027_421	75.239			B	B	A	B	B	B	A	B	B	B	A	B	A	A	A	A	B	A	A	B	B	B	A	B	A	A	B	A	A	B	B	B	A	B	A	B	B	B	B	B	A	B	A	B	A
7B-024	RAC875_c9715_679	76.017			B	B	A	B	B	A	A	B	B	B	A	B	A	A	A	A	B	A	A	B	B	B	A	B	A	A	B	A	A	B	B	B	A	B	A	B	B	B	B	B	A	B	A	B	A
7B-025	RAC875_c1817_950	77.082			B	B	A	B	B	B	A	B	B	B	A	B	A	A	A	A	B	A	A	B	B	B	A	B	A	A	B	A	A	B	B	B	A	B	A	B	B	B	B	B	A	B	A	B	A
7B-026	Kukri_rep_c72574_284	77.34			B	B	A	B	B	B	A	B	B	B	A	B	A	A	A	A	B	A	A	B	B	B	A	B	A	A	B	A	A	B	B	B	A	B	A	B	B	B	B	B	A	B	A	B	A
7B-027	Excalibur_c10124_361	78.651			B	B	A	B	B	B	A	B	B	B	A	B	A	A	A	A	B	A	A	B	B	B	A	B	A	A	B	A	A	B	B	B	A	B	A	B	B	B	B	B	A	B	A	B	A
7B-028	TA001679-0356	78.907			B	B	A	B	B	B	A	B	B	B	A	B	A	A	A	A	B	A	A	B	B	B	A	B	A	A	B	A	A	B	B	B	A	B	A	B	B	B	B	B	A	B	A	B	A
7B-029	RAC875_c72_473	79.423			B	B	A	B	B	B	A	B	B	B	A	B	A	A	A	A	B	A	A	B	B	B	A	B	A	A	B	A	A	B	B	B	B	B	B	B	B	B	B	B	A	B	A	B	A
7B-030	Kukri_c34355_722	79.679			B	B	A	B	B	B	A	B	B	B	A	B	A	A	A	A	B	A	A	B	B	B	A	B	A	A	B	A	A	B	B	B	B	B	B	B	B	B	B	B	A	B	A	B	A
7B-031	Tdurum_contig56342_134	79.936			B	B	A	B	B	B	A	B	B	B	A	B	A	A	A	A	B	A	A	B	B	B	A	B	A	A	B	A	A	B	B	B	B	B	B	B	B	B	B	B	A	B	A	B	A
7B-032	JD_c3269_342	80.193			B	B	A	B	B	B	A	B	B	B	A	B	A	A	A	A	B	A	A	B	B	B	A	B	A	A	B	A	A	B	B	B	B	B	B	B	B	B	B	B	A	B	A	B	A
7B-033	Ku_c20136_198	80.449			B	B	A	B	B	A	A	B	B	B	A	B	A	A	A	A	B	A	A	B	B	B	A	B	A	A	B	A	A	B	B	B	B	B	B	B	B	B	B	B	A	B	A	B	A
7B-034	Xbarc176	81.343			B	B	A	B	B	A	A	B	B	B	A	-	A	A	A	A	B	-	A	-	B	-	A	-	A	A	B	A	A	B	-	B	B	B	B	-	B	B	B	B	-	-	A	B	A
7B-035	Ex_c12057_798	82.242			B	B	A	B	B	A	A	B	B	B	A	B	A	A	A	A	B	A	A	B	B	B	A	B	A	A	B	A	A	B	B	B	B	B	B	B	B	B	B	B	A	B	A	B	A
7B-036	RAC875_c37125_308	82.5			B	B	B	B	B	A	A	B	B	B	A	B	A	A	A	A	B	A	A	B	B	B	A	B	A	A	B	A	A	B	B	B	B	B	B	B	B	B	B	B	A	B	A	B	A
7B-037	IAAV7912	82.756			B	B	B	B	B	B	A	B	B	B	A	B	A	A	A	A	B	A	A	B	B	B	A	B	A	A	B	A	A	B	B	B	B	B	B	B	B	B	B	B	A	B	A	B	A
7B-038	RAC875_c7104_160	83.013			B	B	B	B	B	B	A	B	B	B	A	B	A	A	A	A	B	A	A	B	B	B	A	B	A	A	B	A	A	B	B	B	B	B	B	B	B	B	B	B	A	B	A	B	A
7B-039	Kukri_c38676_278	83.27			B	B	B	B	B	A	A	B	B	B	A	B	A	A	A	A	B	A	A	B	B	B	A	B	A	A	B	A	A	B	B	B	B	B	B	B	B	B	B	B	A	B	A	B	A
7B-040	RAC875_c79695_343	83.786			B	B	A	B	B	B	A	B	B	B	A	B	A	A	A	A	B	A	A	B	B	B	A	B	A	A	B	A	A	B	B	B	B	B	B	B	B	B	B	B	A	B	A	B	A
7B-041	Xcau30	85.251			B	B	A	B	B	B	A	B	B	B	A	B	A	A	A	A	B	-	A	-	B	-	A	B	A	A	B	A	B	B	-	B	B	B	B	-	B	B	B	B	-	B	A	B	B
7B-042	Tdurum_contig42140_930	86.706			B	B	A	B	B	B	A	B	B	B	A	B	A	A	A	A	B	A	A	B	B	B	A	B	A	A	B	A	A	B	B	B	B	B	B	B	B	B	B	B	A	B	A	B	A
7B-043	RAC875_c47003_445	87.48			B	B	A	B	B	B	A	B	B	B	A	B	A	A	A	A	B	A	A	B	B	B	A	B	A	A	B	A	A	B	B	B	B	B	B	B	B	B	B	B	A	B	A	B	A
7B-044	BS00048090_51	87.737			B	B	A	B	B	B	A	B	B	B	A	B	A	A	A	A	B	A	A	B	B	B	A	B	A	A	B	A	A	B	B	B	B	B	B	B	B	B	B	B	A	B	A	B	A
7B-045	GENE-4944_647	87.993			B	B	A	B	B	B	A	B	B	B	A	B	A	A	A	A	B	A	A	B	B	B	A	B	A	A	B	A	A	B	B	B	B	B	B	B	B	B	B	B	A	B	A	B	A
7B-046	RAC875_rep_c109292_444	88.255			B	B	A	B	B	B	A	B	B	B	A	B	A	A	A	A	B	A	A	B	B	B	A	B	A	A	B	A	A	B	B	B	B	B	B	B	B	B	B	B	A	B	A	B	A
7B-047	RAC875_c40000_558	88.517			B	B	A	B	B	B	A	B	B	B	A	B	A	A	A	A	B	A	A	B	B	B	A	B	A	A	B	A	A	B	B	B	B	B	B	B	B	B	B	B	A	B	A	B	A
7B-048	BobWhite_c11480_1370	89.571			B	B	A	B	B	A	A	B	B	B	A	B	A	A	A	A	B	A	A	B	B	B	A	B	A	A	B	A	A	B	B	B	B	B	B	B	B	B	B	B	A	B	A	B	A
7B-049	BS00059061_51	89.827			B	B	A	B	B	A	A	B	B	B	A	B	A	A	A	A	B	A	A	B	B	B	A	B	A	A	B	A	A	B	B	B	B	B	B	B	B	B	B	B	A	B	A	B	A
7B-050	BobWhite_c5704_517	90.084			B	B	A	B	B	A	A	B	B	B	A	B	A	A	A	A	B	A	A	B	B	B	A	B	A	A	B	A	A	B	B	B	B	B	B	B	B	B	B	B	A	B	A	B	A
7B-051	BS00022326_51	90.339			B	B	B	B	B	A	A	B	B	B	A	B	A	A	A	A	B	A	A	B	B	B	A	B	A	A	B	A	A	B	B	B	B	B	B	B	B	B	B	B	A	B	A	B	A
7B-052	Tdurum_contig76289_1530	90.861			B	B	B	B	B	B	A	B	B	B	A	B	A	A	A	A	B	A	A	B	B	B	A	B	A	A	B	A	A	B	B	B	B	B	B	B	B	B	B	B	A	B	A	B	A
7B-053	Excalibur_c6738_2072	92.443			B	B	B	B	B	B	A	B	B	B	A	B	A	A	A	A	B	B	A	B	B	B	A	B	A	A	B	A	A	B	B	B	B	B	B	B	B	B	B	B	A	B	A	B	A
7B-054	Kukri_c9405_379	93.52			B	B	B	B	B	B	A	B	B	B	A	B	A	A	A	A	B	B	A	B	B	B	A	B	A	A	B	A	B	B	B	B	B	B	B	B	B	B	B	B	A	B	B	B	A
7B-055	RAC875_c4834_694	98.757			B	B	B	B	B	B	A	B	B	B	A	B	B	A	A	A	B	-	A	B	B	B	A	B	A	A	B	B	B	B	B	B	B	B	B	B	B	B	B	B	A	B	B	A	A
7B-056	wsnp_BF291608B_Ta_2_2	99.287			B	B	B	B	B	B	A	B	B	B	A	B	B	A	A	A	B	-	A	B	B	B	A	B	A	A	B	B	B	B	B	B	B	B	B	B	B	B	B	B	A	B	B	A	A
7B-057	TA003316-1486	99.803			B	B	B	B	B	B	A	B	B	B	A	B	B	A	A	A	B	-	A	B	B	B	A	B	A	A	B	B	B	B	B	B	B	B	B	B	B	B	B	B	A	B	B	A	A
7B-058	BobWhite_rep_c66630_331	101.659			B	B	B	B	B	B	A	B	B	B	A	B	B	A	A	A	B	-	A	B	B	B	A	B	A	A	B	B	B	B	B	B	B	B	B	B	B	B	B	B	A	B	B	A	B
7B-059	wsnp_Ex_c10550_17231658	103.514			B	B	B	B	A	A	A	B	B	B	A	B	B	A	A	A	B	-	A	B	B	B	A	B	A	A	B	B	B	B	B	B	B	B	B	A	A	B	B	B	A	B	B	A	B
7B-060	BobWhite_c12256_96	104.032			B	B	B	B	A	A	A	B	B	B	A	B	B	A	A	A	B	-	A	B	B	B	A	B	A	A	B	B	B	B	B	B	B	B	B	A	A	B	B	B	A	B	B	A	B
7B-061	BS00089938_51	104.551			B	B	B	B	A	A	A	B	B	B	A	B	B	A	A	A	B	-	A	B	B	B	A	B	A	A	B	B	B	B	B	B	B	B	A	A	A	B	B	B	A	B	B	A	B
7B-062	wsnp_Ex_c53019_56399917	104.807			B	B	B	B	A	A	A	B	B	B	A	B	B	A	A	A	B	B	A	B	B	B	A	B	A	A	B	B	B	B	B	B	B	B	A	A	A	B	B	B	A	B	B	A	B
7B-063	RAC875_c4128_926	105.064			B	B	B	B	A	B	A	B	B	B	A	B	B	A	A	A	B	-	A	B	B	B	A	B	A	A	B	B	B	B	B	B	B	B	A	A	A	B	B	B	A	B	B	A	B
7B-064	Kukri_c14766_484	106.646			B	B	B	B	A	A	A	B	B	B	A	B	B	A	A	A	B	-	A	B	B	B	A	B	A	A	B	B	B	B	B	B	B	B	A	A	A	B	B	B	A	B	B	A	B
7B-065	BS00022045_51	107.162			B	B	B	B	A	A	A	B	B	B	A	B	B	A	A	A	B	-	A	B	B	B	A	B	A	A	B	B	B	B	B	B	B	B	B	A	A	B	B	B	A	B	B	A	B
7B-066	Kukri_c51101_351	107.939			B	B	B	B	A	B	A	B	B	B	A	B	B	A	A	A	B	-	A	B	B	B	A	B	A	A	B	B	B	B	B	B	B	B	A	A	A	B	B	B	A	B	B	A	B
7B-067	BS00063208_51	108.458			B	B	B	B	A	B	A	B	B	B	A	B	B	A	A	A	B	-	A	B	B	B	A	B	A	A	B	B	B	B	B	B	B	B	A	A	A	B	B	B	A	B	B	A	B
7B-068	Kukri_c10078_1683	108.716			B	B	B	B	A	B	A	B	A	B	A	B	B	A	A	A	B	-	A	B	B	B	A	B	A	A	B	B	B	B	B	B	B	B	A	A	A	B	B	B	A	B	B	A	B
7B-069	Excalibur_c8931_432	109.494			B	B	B	B	A	B	A	B	A	B	A	B	B	A	A	A	B	A	A	B	B	B	A	B	A	A	B	B	B	B	B	B	B	B	A	A	A	B	B	B	A	B	B	A	B
7B-070	Kukri_c35918_164	110.01			B	B	B	B	A	B	A	B	A	B	A	B	B	A	A	A	B	-	A	B	B	B	A	B	A	A	B	B	B	B	B	B	B	B	A	A	A	B	B	B	A	B	B	A	B
7B-071	GENE-4796_696	111.053			B	B	B	B	A	A	A	B	B	B	A	B	B	A	A	A	B	-	A	B	B	B	A	B	A	A	B	B	B	B	B	B	B	B	A	A	A	B	B	B	A	B	B	A	B
7B-072	BS00029789_51	111.311			B	B	B	B	A	A	A	B	A	B	A	B	B	A	A	A	B	-	A	B	B	B	A	B	A	A	B	B	B	B	B	B	B	B	A	A	A	B	B	B	A	B	B	A	B
7B-073	Excalibur_c7552_1959	111.829			B	B	B	B	A	B	A	B	A	B	A	B	B	A	A	A	B	-	A	B	B	B	A	B	A	A	B	B	B	B	B	B	B	B	A	A	A	B	B	B	A	B	B	A	B
7B-074	wsnp_Ex_c10500_17163956	112.348			B	B	B	B	A	B	A	B	A	B	A	B	B	A	A	A	B	-	A	B	B	B	A	B	A	A	B	B	B	B	B	B	B	B	A	A	A	B	B	B	A	B	-	A	B
7B-075	TA001044-0451	113.666			B	B	B	B	A	B	A	B	A	B	A	B	B	A	A	A	B	-	A	B	B	B	A	B	A	A	B	B	B	B	B	B	B	B	A	A	A	B	B	B	A	B	B	A	B
7B-076	wsnp_BE605194B_Ta_2_7	113.922			B	B	B	B	A	B	A	B	A	B	A	B	B	A	A	A	B	-	A	B	B	B	A	B	A	A	B	B	B	B	B	B	B	B	A	A	A	B	B	B	A	B	B	A	B
[truncated: 89 more rows]
[truncated: 146 more columns]

## Sheet: Appendix C
Appendix C | Phenotypic date of Y8679, J411 and the 191 RILs under the nine individual environments and the combined analysis
[truncated: 195 more rows]
[truncated: 15 more columns]

[truncated: 3 more sheets: Appendix D, Appendix E, Appendix F]
